# Supplementary material for: Identification and validation of pyroptosis-related gene landscape in prognosis and immunotherapy of ovarian cancer
Source: J Ovarian Res. 2023 Jan 27;16:27. doi: 10.1186/s13048-022-01065-2 (PMC9883900; doi:10.1186/s13048-022-01065-2)
Supplement: Supplementary file 9 — Additional file 9: Table S1. Basic characteristics of datasets enrolled in this study for identifying pyroptosis-associated genes (PYAGs) signatures. Table S2. Demographic and clinical characteristics of 1334 ovarian cancer patients from TCGA-OV and five GEO cohorts. Table S3. Summary of 51 recognized PYAGs. Table S4. Summary of DNA methylation modifications of 51 PYAGs with DiseaseMeth 2.0. Table S5. The prognostic values of 49 PYAGs in OC patients of TCGA-OV and five GEO cohorts. Table S6. Spearman correlation analysis of the 49 PYAGs in OC. Table S7. The activation states of biological pathways in distinct pyroptosis-associated clusters (PACs) by GSVA enrichment analysis. Table S8. The TME score and tumor purity of OC samples were analyzed with ESTIMATETable S9. Functional annotation of the differentially expressed genes（DEGs） between the two PACs.. Table S9. Functional annotation of the differentially expressed genes（DEGs） between the two PACs.Table S9. Functional annotation of the differentially expressed genes（DEGs） between the two PACs. Table S9. Functional annotation of the differentially expressed genes（DEGs） between the two PACs. Table S10. Prognostic analysis of 889 DEGs using a univariate Cox analysis. Table S11. Distribution of PYAG scores in the different pyroptosis subtypes (Kruskal-Wallis H test, P<0.01). Table S12. Relationships between the expressions of CD8, GSDMD, GZMB and clinicopathological parameters of 65 ovarian cancer patients. Table S13. Correlation between Pyrsig score and expressions of GSDMD, GZMB in 65 ovarian cancer patients. [file 13048_2022_1065_MOESM9_ESM.xls]

## Sheet: Table S1
TableS1 Basic characteristics of datasets enrolled in this study for identifying pyroptosis-associated genes (PYAGs) signatures
Datasets	Platform	Number of patients	Survival
TCGA-OV	Affymetrix HT Human Genome U133a microarray/ AffyU133a	376	OS
GSE26193	[HG-U133_Plus_2] Affymetrix Human Genome U133 Plus 2.0 Array/GPL570	105	OS
GSE63885	[HG-U133_Plus_2] Affymetrix Human Genome U133 Plus 2.0 Array/GPL570	101	OS
GSE32062	Agilent-014850 Whole Human Genome Microarray 4 × 44 K G4112 F (Probe Name version)/GPL6480	260	OS
GSE17260	Agilent-014850 Whole Human Genome Microarray 4 × 44 K G4112 F (Probe Name version)/GPL6480	110	OS
GSE140082	Illumina HumanHT-12 WG-DASL V4.0 R2 expression beadchip/GPL14951	380	OS

## Sheet: Table S2
Table S2 Demographic and clinical characteristics of 1334 ovarian cancer patients from TCGA-OV and five GEO cohorts
Id	Age	Grade	Stage	Futime (Days)	Fustat (OS)	Histology
TCGA_TCGA-04-1331	78	G3	III	1336	1	Serous
TCGA_TCGA-04-1332	70	G3	III	1247	1	Serous
TCGA_TCGA-04-1338	78	G3	III	1418	0	Serous
TCGA_TCGA-04-1341	85	G3	unknow	33	0	Serous
TCGA_TCGA-04-1343	72	G3	IV	361	1	Serous
TCGA_TCGA-04-1347	81	G3	IV	1919	0	Serous
TCGA_TCGA-04-1350	46	G3	III	1946	1	Serous
TCGA_TCGA-04-1356	62	G3	II	1499	1	Serous
TCGA_TCGA-04-1357	52	G3	III	unknow	0	Serous
TCGA_TCGA-04-1361	57	G3	III	989	0	Serous
TCGA_TCGA-04-1362	59	G3	II	1348	1	Serous
TCGA_TCGA-04-1364	61	G3	III	1024	1	Serous
TCGA_TCGA-04-1365	87	G3	III	947	0	Serous
TCGA_TCGA-04-1514	45	G2	III	1720	1	Serous
TCGA_TCGA-04-1519	48	G3	III	24	0	Serous
TCGA_TCGA-04-1530	68	G3	III	3622	1	Serous
TCGA_TCGA-04-1536	60	G3	IV	885	1	Serous
TCGA_TCGA-04-1542	52	G2	III	2561	1	Serous
TCGA_TCGA-04-1648	57	G2	III	871	1	Serous
TCGA_TCGA-04-1651	53	G3	III	1102	1	Serous
TCGA_TCGA-04-1655	49	G2	III	1380	1	Serous
TCGA_TCGA-09-0364	80	G3	II	887	1	Serous
TCGA_TCGA-09-0366	55	G3	III	1757	1	Serous
TCGA_TCGA-09-0367	67	G3	III	547	1	Serous
TCGA_TCGA-09-0369	56	G3	III	1082	1	Serous
TCGA_TCGA-09-1659	51	G3	III	304	1	Serous
TCGA_TCGA-09-1661	75	G3	III	1169	1	Serous
TCGA_TCGA-09-1662	58	G3	IV	2717	1	Serous
TCGA_TCGA-09-1665	73	G2	III	1266	1	Serous
TCGA_TCGA-09-1666	57	G3	III	1752	0	Serous
TCGA_TCGA-09-1667	61	G2	II	1882	0	Serous
TCGA_TCGA-09-1668	57	G3	III	1684	0	Serous
TCGA_TCGA-09-1669	54	G3	III	928	0	Serous
TCGA_TCGA-09-1670	57	G3	III	547	0	Serous
TCGA_TCGA-09-1673	50	G3	IV	92	0	Serous
TCGA_TCGA-09-2044	77	G3	II	186	0	Serous
TCGA_TCGA-09-2045	50	G2	IV	1069	1	Serous
TCGA_TCGA-09-2048	63	G3	III	138	1	Serous
TCGA_TCGA-09-2051	42	G3	III	1919	0	Serous
TCGA_TCGA-09-2053	72	G3	III	1209	0	Serous
TCGA_TCGA-09-2054	58	G3	III	637	1	Serous
TCGA_TCGA-09-2056	62	G3	III	379	0	Serous
TCGA_TCGA-10-0927	65	G2	III	2490	1	Serous
TCGA_TCGA-10-0928	71	G3	III	563	1	Serous
TCGA_TCGA-10-0931	44	G3	III	1000	1	Serous
TCGA_TCGA-10-0933	77	G3	III	446	1	Serous
TCGA_TCGA-10-0936	69	G3	III	1123	1	Serous
TCGA_TCGA-10-0937	44	G3	III	608	1	Serous
TCGA_TCGA-10-0938	80	G3	III	636	1	Serous
TCGA_TCGA-13-0714	55	G3	IV	189	1	Serous
TCGA_TCGA-13-0720	48	G3	III	1355	1	Serous
TCGA_TCGA-13-0724	72	G3	IV	83	1	Serous
TCGA_TCGA-13-0725	44	G3	III	377	1	Serous
TCGA_TCGA-13-0726	55	GX	III	949	1	Serous
TCGA_TCGA-13-0727	71	G3	III	462	1	Serous
TCGA_TCGA-13-0730	71	G3	III	542	1	Serous
TCGA_TCGA-13-0762	65	G3	III	3400	0	Serous
TCGA_TCGA-13-0765	50	G3	III	1389	1	Serous
TCGA_TCGA-13-0766	42	G3	III	1725	1	Serous
TCGA_TCGA-13-0768	73	G3	III	1784	1	Serous
TCGA_TCGA-13-0795	66	G3	III	619	1	Serous
TCGA_TCGA-13-0797	49	G3	III	2121	0	Serous
TCGA_TCGA-13-0800	52	G3	III	2661	0	Serous
TCGA_TCGA-13-0804	73	G3	III	1073	1	Serous
TCGA_TCGA-13-0883	61	G3	III	2097	1	Serous
TCGA_TCGA-13-0884	39	G3	III	3260	1	Serous
TCGA_TCGA-13-0885	70	G3	III	3388	0	Serous
TCGA_TCGA-13-0886	67	G3	III	4665	0	Serous
TCGA_TCGA-13-0887	42	G3	III	2028	1	Serous
TCGA_TCGA-13-0888	78	G3	III	2811	1	Serous
TCGA_TCGA-13-0891	73	G3	IV	3128	1	Serous
TCGA_TCGA-13-0893	48	G3	III	1319	1	Serous
TCGA_TCGA-13-0897	54	G3	III	2182	1	Serous
TCGA_TCGA-13-0900	59	G3	III	4077	0	Serous
TCGA_TCGA-13-0901	41	G3	III	589	0	Serous
TCGA_TCGA-13-0905	51	G3	III	3746	0	Serous
TCGA_TCGA-13-0906	50	G3	III	3619	0	Serous
TCGA_TCGA-13-0908	58	G3	IV	1843	1	Serous
TCGA_TCGA-13-0911	55	G3	IV	1355	1	Serous
TCGA_TCGA-13-0913	53	G3	III	3325	0	Serous
TCGA_TCGA-13-0916	49	G3	III	1785	0	Serous
TCGA_TCGA-13-0920	65	G3	III	1484	1	Serous
TCGA_TCGA-13-0923	74	G3	III	2547	0	Serous
TCGA_TCGA-13-0924	45	G3	IV	2614	0	Serous
TCGA_TCGA-13-1403	48	G3	III	2345	1	Serous
TCGA_TCGA-13-1404	48	G3	III	2469	0	Serous
TCGA_TCGA-13-1405	49	G3	IV	868	1	Serous
TCGA_TCGA-13-1407	51	G3	III	2534	0	Serous
TCGA_TCGA-13-1408	59	G3	III	1680	1	Serous
TCGA_TCGA-13-1409	73	G3	III	1742	1	Serous
TCGA_TCGA-13-1410	57	GX	IV	2464	0	Serous
TCGA_TCGA-13-1411	81	G3	III	531	1	Serous
TCGA_TCGA-13-1477	49	G2	IV	1662	1	Serous
TCGA_TCGA-13-1483	61	G3	III	895	1	Serous
TCGA_TCGA-13-1485	48	G2	IV	629	1	Serous
TCGA_TCGA-13-1487	74	GX	IV	681	1	Serous
TCGA_TCGA-13-1488	59	G3	IV	2154	1	Serous
TCGA_TCGA-13-1489	70	G2	III	2553	1	Serous
TCGA_TCGA-13-1492	66	G3	III	3819	1	Serous
TCGA_TCGA-13-1495	60	G2	III	2749	1	Serous
TCGA_TCGA-13-1496	65	G3	III	129	1	Serous
TCGA_TCGA-13-1497	47	G3	III	3871	0	Serous
TCGA_TCGA-13-1498	73	G3	III	2012	1	Serous
TCGA_TCGA-13-1499	56	G3	III	3500	0	Serous
TCGA_TCGA-13-1501	50	G3	IV	1314	1	Serous
TCGA_TCGA-13-1505	63	G3	III	1998	0	Serous
TCGA_TCGA-13-1506	45	G3	III	1039	1	Serous
TCGA_TCGA-13-1507	77	G3	III	1993	1	Serous
TCGA_TCGA-13-1509	64	G3	IV	2438	0	Serous
TCGA_TCGA-13-1510	62	G3	III	1359	1	Serous
TCGA_TCGA-13-1511	52	G3	IV	1650	1	Serous
TCGA_TCGA-13-1512	49	G3	III	442	0	Serous
TCGA_TCGA-13-2060	51	G3	IV	2369	0	Serous
TCGA_TCGA-13-A5FT	67	G3	III	2143	0	Serous
TCGA_TCGA-20-0987	61	G3	III	701	1	Serous
TCGA_TCGA-20-0991	78	G3	II	797	0	Serous
TCGA_TCGA-20-1682	56	GX	III	837	0	Serous
TCGA_TCGA-20-1683	65	G3	III	772	0	Serous
TCGA_TCGA-20-1686	75	G3	III	89	0	Serous
TCGA_TCGA-20-1687	46	G3	IV	81	0	Serous
TCGA_TCGA-23-1021	45	G3	IV	1446	1	Serous
TCGA_TCGA-23-1022	67	G3	III	1511	1	Serous
TCGA_TCGA-23-1023	65	G3	III	1233	0	Serous
TCGA_TCGA-23-1024	52	G3	IV	468	0	Serous
TCGA_TCGA-23-1026	45	G3	III	816	0	Serous
TCGA_TCGA-23-1027	48	G3	III	976	1	Serous
TCGA_TCGA-23-1028	43	G3	III	1503	0	Serous
TCGA_TCGA-23-1029	46	G3	III	268	0	Serous
TCGA_TCGA-23-1030	64	G3	III	886	0	Serous
TCGA_TCGA-23-1107	59	G3	IV	9	1	Serous
TCGA_TCGA-23-1109	62	G3	III	1562	1	Serous
TCGA_TCGA-23-1110	42	G3	III	1658	0	Serous
TCGA_TCGA-23-1111	63	G3	III	98	0	Serous
TCGA_TCGA-23-1113	48	G3	IV	949	1	Serous
TCGA_TCGA-23-1114	55	G3	III	2089	1	Serous
TCGA_TCGA-23-1116	83	G3	III	592	1	Serous
TCGA_TCGA-23-1118	45	G3	III	2616	0	Serous
TCGA_TCGA-23-1119	64	G3	III	3953	0	Serous
TCGA_TCGA-23-1120	60	G3	III	130	0	Serous
TCGA_TCGA-23-1122	53	G3	III	1189	1	Serous
TCGA_TCGA-23-1123	59	G3	III	1018	1	Serous
TCGA_TCGA-23-1809	63	G3	II	16	0	Serous
TCGA_TCGA-23-2077	45	G3	III	3525	0	Serous
TCGA_TCGA-23-2078	66	G3	III	2661	0	Serous
TCGA_TCGA-23-2084	45	G3	IV	1516	1	Serous
TCGA_TCGA-24-0966	78	G3	III	232	0	Serous
TCGA_TCGA-24-0968	59	G3	III	unknow	1	Serous
TCGA_TCGA-24-0970	63	G3	III	354	1	Serous
TCGA_TCGA-24-0979	53	G3	IV	1264	1	Serous
TCGA_TCGA-24-0982	77	G3	III	679	1	Serous
TCGA_TCGA-24-1103	50	G3	III	1646	1	Serous
TCGA_TCGA-24-1104	56	G3	IV	1933	1	Serous
TCGA_TCGA-24-1105	36	G3	III	1442	1	Serous
TCGA_TCGA-24-1413	51	G3	III	192	0	Serous
TCGA_TCGA-24-1416	34	G3	IV	194	0	Serous
TCGA_TCGA-24-1417	54	G3	IV	238	0	Serous
TCGA_TCGA-24-1418	68	G3	III	243	0	Serous
TCGA_TCGA-24-1419	62	G3	III	239	0	Serous
TCGA_TCGA-24-1422	82	G3	III	23	1	Serous
TCGA_TCGA-24-1423	61	G3	III	190	0	Serous
TCGA_TCGA-24-1424	67	G3	III	183	0	Serous
TCGA_TCGA-24-1425	45	G3	III	181	0	Serous
TCGA_TCGA-24-1426	43	G3	III	163	0	Serous
TCGA_TCGA-24-1427	58	G3	III	147	0	Serous
TCGA_TCGA-24-1428	50	G3	III	529	0	Serous
TCGA_TCGA-24-1430	68	G3	III	863	1	Serous
TCGA_TCGA-24-1431	67	G3	III	583	1	Serous
TCGA_TCGA-24-1434	59	G3	III	568	1	Serous
TCGA_TCGA-24-1435	57	G3	III	1324	1	Serous
TCGA_TCGA-24-1464	70	G3	III	379	1	Serous
TCGA_TCGA-24-1467	51	G3	III	3224	1	Serous
TCGA_TCGA-24-1469	71	G3	III	277	0	Serous
TCGA_TCGA-24-1470	54	G3	III	105	0	Serous
TCGA_TCGA-24-1471	60	G3	III	36	0	Serous
TCGA_TCGA-24-1474	57	G3	III	676	1	Serous
TCGA_TCGA-24-1544	71	G3	III	820	1	Serous
TCGA_TCGA-24-1546	46	G3	III	1955	1	Serous
TCGA_TCGA-24-1549	58	G3	III	1721	1	Serous
TCGA_TCGA-24-1550	49	G3	III	1249	1	Serous
TCGA_TCGA-24-1551	53	G3	III	1579	1	Serous
TCGA_TCGA-24-1552	77	G3	III	1259	1	Serous
TCGA_TCGA-24-1553	53	G3	III	1767	1	Serous
TCGA_TCGA-24-1557	49	G3	III	1213	1	Serous
TCGA_TCGA-24-1558	73	G3	III	594	1	Serous
TCGA_TCGA-24-1560	51	G4	III	1341	1	Serous
TCGA_TCGA-24-1562	67	G3	III	1384	1	Serous
TCGA_TCGA-24-1563	66	G3	III	1451	1	Serous
TCGA_TCGA-24-1565	74	G3	III	312	1	Serous
TCGA_TCGA-24-1567	54	G3	III	524	1	Serous
TCGA_TCGA-24-1603	53	G3	III	2742	1	Serous
TCGA_TCGA-24-1604	66	G3	III	2688	1	Serous
TCGA_TCGA-24-1616	56	G3	III	1163	1	Serous
TCGA_TCGA-24-1842	49	G3	III	253	0	Serous
TCGA_TCGA-24-1843	66	G3	III	106	0	Serous
TCGA_TCGA-24-1844	64	G3	III	113	0	Serous
TCGA_TCGA-24-1845	42	G3	III	116	0	Serous
TCGA_TCGA-24-1846	45	G3	III	133	0	Serous
TCGA_TCGA-24-1847	45	G3	IV	343	0	Serous
TCGA_TCGA-24-1850	72	G3	III	168	0	Serous
TCGA_TCGA-24-1923	51	G3	III	690	1	Serous
TCGA_TCGA-24-1924	65	G3	III	919	1	Serous
TCGA_TCGA-24-1928	77	G3	III	336	1	Serous
TCGA_TCGA-24-1930	53	G3	III	2467	1	Serous
TCGA_TCGA-24-2020	67	G3	III	4624	1	Serous
TCGA_TCGA-24-2023	54	G3	III	1364	1	Serous
TCGA_TCGA-24-2024	72	G3	III	1769	1	Serous
TCGA_TCGA-24-2026	79	G3	III	1059	1	Serous
TCGA_TCGA-24-2027	51	G3	IV	3337	1	Serous
TCGA_TCGA-24-2033	87	G3	III	562	1	Serous
TCGA_TCGA-24-2035	65	G3	III	857	1	Serous
TCGA_TCGA-24-2036	50	G3	III	1947	1	Serous
TCGA_TCGA-24-2038	68	GB	III	1354	1	Serous
TCGA_TCGA-24-2254	66	G3	III	1736	1	Serous
TCGA_TCGA-24-2261	76	G3	III	24	1	Serous
TCGA_TCGA-24-2262	57	G3	III	11	1	Serous
TCGA_TCGA-24-2267	58	G3	II	1446	1	Serous
TCGA_TCGA-24-2271	55	G3	III	962	1	Serous
TCGA_TCGA-24-2280	74	G3	III	2143	0	Serous
TCGA_TCGA-24-2281	68	G3	II	1357	0	Serous
TCGA_TCGA-24-2288	70	G3	III	25	1	Serous
TCGA_TCGA-24-2289	68	G3	IV	2049	1	Serous
TCGA_TCGA-24-2290	56	G3	III	1102	1	Serous
TCGA_TCGA-24-2293	47	G3	unknow	506	1	Serous
TCGA_TCGA-24-2297	56	G3	III	1699	1	Serous
TCGA_TCGA-24-2298	55	G3	III	1620	1	Serous
TCGA_TCGA-25-1312	69	G3	IV	31	1	Serous
TCGA_TCGA-25-1313	62	G3	IV	820	1	Serous
TCGA_TCGA-25-1315	50	G3	III	1583	1	Serous
TCGA_TCGA-25-1316	55	G3	III	1279	1	Serous
TCGA_TCGA-25-1317	66	G3	III	61	1	Serous
TCGA_TCGA-25-1318	54	G3	III	1064	1	Serous
TCGA_TCGA-25-1319	73	G3	III	1977	1	Serous
TCGA_TCGA-25-1320	65	G3	III	1155	1	Serous
TCGA_TCGA-25-1321	65	G3	III	1033	1	Serous
TCGA_TCGA-25-1322	62	G3	IV	91	1	Serous
TCGA_TCGA-25-1323	72	G3	III	395	1	Serous
TCGA_TCGA-25-1326	61	G3	III	1249	1	Serous
TCGA_TCGA-25-1328	38	G3	III	2009	1	Serous
TCGA_TCGA-25-1329	76	G3	III	457	1	Serous
TCGA_TCGA-25-1623	71	G3	IV	565	1	Serous
TCGA_TCGA-25-1626	65	G3	III	518	1	Serous
TCGA_TCGA-25-1627	73	G3	III	394	1	Serous
TCGA_TCGA-25-1628	67	G3	III	627	1	Serous
TCGA_TCGA-25-1630	73	G3	III	1162	1	Serous
TCGA_TCGA-25-1631	73	G3	III	9	1	Serous
TCGA_TCGA-25-1632	68	G3	IV	1799	1	Serous
TCGA_TCGA-25-1633	64	G3	III	1891	1	Serous
TCGA_TCGA-25-1634	75	G3	III	1091	1	Serous
TCGA_TCGA-25-1635	71	G3	III	1583	1	Serous
TCGA_TCGA-25-1870	59	G3	III	455	1	Serous
TCGA_TCGA-25-1877	81	G3	III	730	1	Serous
TCGA_TCGA-25-2042	60	G3	III	396	1	Serous
TCGA_TCGA-25-2391	57	G3	III	1492	1	Serous
TCGA_TCGA-25-2392	75	G3	IV	31	1	Serous
TCGA_TCGA-25-2393	81	G3	III	1157	1	Serous
TCGA_TCGA-25-2396	71	G3	III	92	1	Serous
TCGA_TCGA-25-2398	71	G3	III	1369	1	Serous
TCGA_TCGA-25-2399	80	G3	III	608	1	Serous
TCGA_TCGA-25-2400	76	G3	III	1278	1	Serous
TCGA_TCGA-25-2401	64	G3	III	90	1	Serous
TCGA_TCGA-25-2404	38	G3	III	883	1	Serous
TCGA_TCGA-25-2409	71	G3	IV	821	1	Serous
TCGA_TCGA-29-1688	39	G2	III	2400	1	Serous
TCGA_TCGA-29-1690	66	G2	III	1448	1	Serous
TCGA_TCGA-29-1691	51	G2	III	1470	1	Serous
TCGA_TCGA-29-1693	72	G3	III	3096	0	Serous
TCGA_TCGA-29-1694	45	GX	III	1187	1	Serous
TCGA_TCGA-29-1695	62	G2	III	1229	1	Serous
TCGA_TCGA-29-1696	43	G2	III	1032	1	Serous
TCGA_TCGA-29-1697	62	G3	III	949	1	Serous
TCGA_TCGA-29-1701	56	G3	III	515	1	Serous
TCGA_TCGA-29-1703	56	G2	III	1815	1	Serous
TCGA_TCGA-29-1705	47	G2	III	555	1	Serous
TCGA_TCGA-29-1707	41	G3	II	1277	0	Serous
TCGA_TCGA-29-1710	54	G2	III	951	1	Serous
TCGA_TCGA-29-1711	45	G2	III	1053	0	Serous
TCGA_TCGA-29-1761	80	G3	III	528	1	Serous
TCGA_TCGA-29-1762	59	G2	IV	2634	1	Serous
TCGA_TCGA-29-1763	43	G2	II	2032	0	Serous
TCGA_TCGA-29-1766	74	G2	III	1199	1	Serous
TCGA_TCGA-29-1768	50	G3	IV	952	1	Serous
TCGA_TCGA-29-1769	40	G3	III	699	0	Serous
TCGA_TCGA-29-1770	54	G2	III	741	0	Serous
TCGA_TCGA-29-1774	82	G3	III	527	0	Serous
TCGA_TCGA-29-1776	63	G3	III	360	0	Serous
TCGA_TCGA-29-1777	47	G2	III	374	0	Serous
TCGA_TCGA-29-1778	77	G3	III	454	0	Serous
TCGA_TCGA-29-1781	69	G3	III	255	0	Serous
TCGA_TCGA-29-1783	58	G3	III	220	0	Serous
TCGA_TCGA-29-1784	55	G3	III	163	0	Serous
TCGA_TCGA-29-1785	55	G3	III	1104	1	Serous
TCGA_TCGA-29-2414	75	G2	III	2621	1	Serous
TCGA_TCGA-29-2425	60	G2	III	1977	0	Serous
TCGA_TCGA-29-2427	60	G3	III	1900	0	Serous
TCGA_TCGA-29-2428	58	G3	III	1372	0	Serous
TCGA_TCGA-29-A5NZ	66	G3	III	1088	1	Serous
TCGA_TCGA-30-1714	68	G3	IV	1158	1	Serous
TCGA_TCGA-30-1718	44	G3	III	1579	1	Serous
TCGA_TCGA-30-1853	58	G3	III	1103	1	Serous
TCGA_TCGA-30-1857	64	G3	IV	8	1	Serous
TCGA_TCGA-30-1860	58	G3	III	1366	1	Serous
TCGA_TCGA-30-1861	74	G3	III	1058	1	Serous
TCGA_TCGA-30-1862	65	G2	IV	186	1	Serous
TCGA_TCGA-30-1866	61	G2	IV	1114	1	Serous
TCGA_TCGA-30-1891	61	G2	III	914	1	Serous
TCGA_TCGA-30-1892	52	G3	III	1484	1	Serous
TCGA_TCGA-31-1944	47	G3	III	1386	0	Serous
TCGA_TCGA-31-1946	30	G3	III	918	0	Serous
TCGA_TCGA-31-1950	76	G2	III	571	0	Serous
TCGA_TCGA-31-1951	58	G3	III	684	0	Serous
TCGA_TCGA-31-1953	52	G3	III	204	0	Serous
TCGA_TCGA-31-1956	60	G3	III	1342	0	Serous
TCGA_TCGA-31-1959	49	G2	IV	67	0	Serous
TCGA_TCGA-36-1568	52	G3	III	875	0	Serous
TCGA_TCGA-36-1569	52	G3	III	885	0	Serous
TCGA_TCGA-36-1570	49	G3	III	655	0	Serous
TCGA_TCGA-36-1571	53	G3	III	695	1	Serous
TCGA_TCGA-36-1574	48	G3	III	686	0	Serous
TCGA_TCGA-36-1576	76	G3	III	915	0	Serous
TCGA_TCGA-36-1577	43	G2	II	783	0	Serous
TCGA_TCGA-36-1580	82	G3	III	737	1	Serous
TCGA_TCGA-36-1581	63	G3	II	751	0	Serous
TCGA_TCGA-57-1582	50	G3	III	731	1	Serous
TCGA_TCGA-57-1583	57	G3	III	346	1	Serous
TCGA_TCGA-57-1584	47	G3	III	643	0	Serous
TCGA_TCGA-57-1585	57	G3	III	53	1	Serous
TCGA_TCGA-57-1586	66	G3	III	679	0	Serous
TCGA_TCGA-57-1993	56	G3	III	763	0	Serous
TCGA_TCGA-57-1994	63	unknow	unknow	761	0	Serous
TCGA_TCGA-59-2348	59	G3	III	5481	0	Serous
TCGA_TCGA-59-2350	44	G3	IV	679	1	Serous
TCGA_TCGA-59-2351	51	G3	III	3532	0	Serous
TCGA_TCGA-59-2352	78	G3	III	286	1	Serous
TCGA_TCGA-59-2354	63	G3	III	1046	1	Serous
TCGA_TCGA-59-2355	58	G3	IV	65	1	Serous
TCGA_TCGA-59-2363	40	G3	III	165	0	Serous
TCGA_TCGA-59-A5PD	55	G3	I	624	1	Serous
TCGA_TCGA-5X-AA5U	61	GX	II	361	0	Serous
TCGA_TCGA-61-1721	38	G1	IV	338	0	Serous
TCGA_TCGA-61-1724	47	G3	III	637	1	Serous
TCGA_TCGA-61-1725	40	G3	III	956	0	Serous
TCGA_TCGA-61-1728	59	G3	IV	848	0	Serous
TCGA_TCGA-61-1733	71	G3	III	967	0	Serous
TCGA_TCGA-61-1736	45	G3	III	1484	1	Serous
TCGA_TCGA-61-1737	42	G3	IV	1364	0	Serous
TCGA_TCGA-61-1738	60	G3	III	1089	1	Serous
TCGA_TCGA-61-1741	76	G3	III	1024	1	Serous
TCGA_TCGA-61-1900	51	G3	III	176	0	Serous
TCGA_TCGA-61-1907	63	G3	III	952	0	Serous
TCGA_TCGA-61-1910	56	G3	II	1127	0	Serous
TCGA_TCGA-61-1911	55	G3	II	1293	0	Serous
TCGA_TCGA-61-1914	65	G3	III	1722	0	Serous
TCGA_TCGA-61-1918	45	G3	IV	479	1	Serous
TCGA_TCGA-61-1919	58	G2	III	1161	1	Serous
TCGA_TCGA-61-1995	43	G3	III	61	0	Serous
TCGA_TCGA-61-1998	48	G3	III	168	0	Serous
TCGA_TCGA-61-2000	67	G3	III	441	0	Serous
TCGA_TCGA-61-2002	46	G3	III	547	0	Serous
TCGA_TCGA-61-2003	53	G2	III	122	0	Serous
TCGA_TCGA-61-2008	40	G2	II	932	0	Serous
TCGA_TCGA-61-2009	65	G3	III	1212	0	Serous
TCGA_TCGA-61-2012	81	G2	II	932	0	Serous
TCGA_TCGA-61-2088	51	G3	III	145	0	Serous
TCGA_TCGA-61-2092	57	G3	III	1573	0	Serous
TCGA_TCGA-61-2097	71	G2	II	1844	0	Serous
TCGA_TCGA-61-2098	62	G2	III	1993	0	Serous
TCGA_TCGA-61-2101	55	G2	III	1688	1	Serous
TCGA_TCGA-61-2102	74	G3	III	197	1	Serous
TCGA_TCGA-61-2104	53	G2	II	2338	0	Serous
TCGA_TCGA-61-2109	40	G3	III	629	1	Serous
TCGA_TCGA-61-2110	56	unknow	III	1354	1	Serous
TCGA_TCGA-61-2111	61	G3	IV	3825	0	Serous
TCGA_TCGA-61-2113	53	G3	II	676	1	Serous
TCGA_TCGA-OY-A56Q	78	G3	II	576	0	Serous
TCGA_TCGA-VG-A8LO	55	GB	IV	24	1	Serous
TCGA_TCGA-WR-A838	72	G3	III	304	1	Serous
GSE140082_GSM4153778	47	unknow	IV	1326	0	Serous
GSE140082_GSM4153779	65	G3	IV	796	1	Serous
GSE140082_GSM4153780	63	G3	III	1281	1	Serous
GSE140082_GSM4153781	80	G3	III	379	1	Serous
GSE140082_GSM4153782	60	G1-2	III	1216	1	Serous
GSE140082_GSM4153783	46	G3	III	991	1	Serous
GSE140082_GSM4153784	62	G3	III	1194	1	Serous
GSE140082_GSM4153785	43	G3	III	1095	1	Serous
GSE140082_GSM4153786	64	G3	III	995	1	Serous
GSE140082_GSM4153787	68	G3	III	1190	1	Serous
GSE140082_GSM4153788	43	G3	III	1155	1	Serous
GSE140082_GSM4153789	61	unknow	IV	971	1	Serous
GSE140082_GSM4153790	59	G3	II	1001	0	Serous
GSE140082_GSM4153791	37	G3	III	1014	0	Serous
GSE140082_GSM4153792	59	G1-2	III	1028	1	Serous
GSE140082_GSM4153793	66	G3	III	428	1	Serous
GSE140082_GSM4153794	42	G3	III	821	0	Serous
GSE140082_GSM4153795	71	G3	IV	754	1	Serous
GSE140082_GSM4153796	57	G3	III	712	1	Serous
GSE140082_GSM4153797	58	G3	III	1169	1	Serous
GSE140082_GSM4153798	72	G3	III	901	1	Serous
GSE140082_GSM4153799	50	G3	III	1180	0	Serous
GSE140082_GSM4153800	65	G3	III	1230	1	Serous
GSE140082_GSM4153801	53	G3	III	1240	0	Serous
GSE140082_GSM4153802	78	G3	IV	175	0	Serous
GSE140082_GSM4153803	80	G3	IV	762	1	Serous
GSE140082_GSM4153804	64	G3	III	381	1	Serous
GSE140082_GSM4153805	77	G3	III	544	1	Serous
GSE140082_GSM4153806	52	G3	I	1015	0	Serous
GSE140082_GSM4153807	55	G3	III	918	0	Serous
GSE140082_GSM4153808	47	G3	III	834	0	Serous
GSE140082_GSM4153809	44	G3	I	817	0	Serous
GSE140082_GSM4153810	43	G3	III	1300	1	Serous
GSE140082_GSM4153811	75	G3	III	675	1	Serous
GSE140082_GSM4153812	65	G3	III	569	1	Serous
GSE140082_GSM4153813	57	G1-2	III	613	1	Serous
GSE140082_GSM4153814	62	G3	III	1255	1	Serous
GSE140082_GSM4153815	64	G3	III	806	1	Serous
GSE140082_GSM4153816	64	G3	III	150	1	Serous
GSE140082_GSM4153817	67	G3	I	1155	0	Serous
GSE140082_GSM4153818	67	G3	II	137	0	Serous
GSE140082_GSM4153819	38	G1-2	III	1059	1	Serous
GSE140082_GSM4153820	62	G1-2	IV	1255	1	Serous
GSE140082_GSM4153821	57	G1-2	II	1098	0	Serous
GSE140082_GSM4153822	66	G1-2	III	1114	1	Serous
GSE140082_GSM4153823	55	G3	I	1128	0	Serous
GSE140082_GSM4153824	68	G3	III	1034	0	Serous
GSE140082_GSM4153825	62	G3	III	944	0	Serous
GSE140082_GSM4153826	52	G3	III	903	0	Serous
GSE140082_GSM4153827	50	G1-2	III	225	1	Serous
GSE140082_GSM4153828	69	G1-2	III	559	1	Serous
GSE140082_GSM4153829	41	G1-2	II	809	0	Serous
GSE140082_GSM4153830	64	G3	IV	931	1	Serous
GSE140082_GSM4153831	54	G3	III	587	1	Serous
GSE140082_GSM4153832	51	G3	I	639	0	Serous
GSE140082_GSM4153833	60	G3	III	1084	1	Serous
GSE140082_GSM4153834	63	G3	III	1239	1	Serous
GSE140082_GSM4153835	53	G3	III	1113	1	Serous
GSE140082_GSM4153836	65	G3	III	1051	0	Serous
GSE140082_GSM4153837	48	G3	III	789	1	Serous
GSE140082_GSM4153838	65	G3	III	730	1	Serous
GSE140082_GSM4153839	49	G3	III	621	1	Serous
GSE140082_GSM4153840	53	G3	III	967	1	Serous
GSE140082_GSM4153841	67	G3	III	917	1	Serous
GSE140082_GSM4153842	66	G3	III	841	1	Serous
GSE140082_GSM4153843	42	G3	II	724	0	Serous
GSE140082_GSM4153844	45	G1-2	III	1108	0	Serous
GSE140082_GSM4153845	73	G1-2	III	440	1	Serous
GSE140082_GSM4153846	50	G3	I	1021	0	Serous
GSE140082_GSM4153847	54	G3	I	589	0	Serous
GSE140082_GSM4153848	70	G3	III	1218	1	Serous
GSE140082_GSM4153849	44	G1-2	III	884	1	Serous
GSE140082_GSM4153850	58	G3	III	1108	1	Serous
GSE140082_GSM4153851	75	G3	II	914	0	Serous
GSE140082_GSM4153852	71	G3	III	438	0	Serous
GSE140082_GSM4153853	39	G1-2	III	1143	1	Serous
GSE140082_GSM4153854	64	G3	III	1239	0	Serous
GSE140082_GSM4153855	59	G3	III	1224	0	Serous
GSE140082_GSM4153856	56	G3	IV	823	1	Serous
GSE140082_GSM4153857	66	G1-2	III	1183	1	Serous
GSE140082_GSM4153858	46	G3	II	1005	0	Serous
GSE140082_GSM4153859	58	G1-2	III	736	1	Serous
GSE140082_GSM4153860	65	G3	I	1043	0	Serous
GSE140082_GSM4153861	50	G1-2	II	945	1	Serous
GSE140082_GSM4153862	69	G3	IV	461	1	Serous
GSE140082_GSM4153863	68	G3	IV	595	1	Serous
GSE140082_GSM4153864	66	G3	II	1156	0	Serous
GSE140082_GSM4153865	69	G3	III	291	0	Serous
GSE140082_GSM4153866	51	G3	III	899	0	Serous
GSE140082_GSM4153867	39	G3	III	693	0	Serous
GSE140082_GSM4153868	66	G3	III	228	0	Serous
GSE140082_GSM4153869	56	G3	IV	206	0	Serous
GSE140082_GSM4153870	67	G1-2	III	304	1	Serous
GSE140082_GSM4153871	51	G1-2	III	1035	1	Serous
GSE140082_GSM4153872	53	G3	III	1194	1	Serous
GSE140082_GSM4153873	51	G3	III	377	1	Serous
GSE140082_GSM4153874	58	G3	III	764	1	Serous
GSE140082_GSM4153875	65	G3	III	1048	1	Serous
GSE140082_GSM4153876	58	G3	III	935	0	Serous
GSE140082_GSM4153877	31	G1-2	IV	943	1	Serous
GSE140082_GSM4153878	71	unknow	III	783	1	Serous
GSE140082_GSM4153879	41	unknow	III	919	0	Serous
GSE140082_GSM4153880	66	G3	III	897	1	Serous
GSE140082_GSM4153881	47	G1-2	IV	937	1	Serous
GSE140082_GSM4153882	63	G3	III	897	0	Serous
GSE140082_GSM4153883	67	G3	III	678	1	Serous
GSE140082_GSM4153884	79	G3	IV	133	1	Serous
GSE140082_GSM4153885	53	G3	III	584	1	Serous
GSE140082_GSM4153886	70	G3	III	643	0	Serous
GSE140082_GSM4153887	76	G3	III	563	0	Serous
GSE140082_GSM4153888	44	G3	III	809	1	Serous
GSE140082_GSM4153889	47	G3	II	736	0	Serous
GSE140082_GSM4153890	50	G3	IV	351	1	Serous
GSE140082_GSM4153891	57	G3	III	659	0	Serous
GSE140082_GSM4153892	52	G3	III	649	0	Serous
GSE140082_GSM4153893	51	G3	III	1001	0	Serous
GSE140082_GSM4153894	56	G3	III	1148	1	Serous
GSE140082_GSM4153895	53	unknow	IV	1117	1	Serous
GSE140082_GSM4153896	46	G3	IV	799	1	Serous
GSE140082_GSM4153897	51	G3	IV	748	1	Serous
GSE140082_GSM4153898	66	G3	III	1130	1	Serous
GSE140082_GSM4153899	56	G3	III	1122	1	Serous
GSE140082_GSM4153900	57	G3	I	1092	0	Serous
GSE140082_GSM4153901	44	G3	III	667	1	Serous
GSE140082_GSM4153902	71	G3	III	141	1	Serous
GSE140082_GSM4153903	21	G1-2	III	739	1	Serous
GSE140082_GSM4153904	37	G3	III	1179	1	Serous
GSE140082_GSM4153905	70	G3	III	857	1	Serous
GSE140082_GSM4153906	59	G3	I	829	1	Serous
GSE140082_GSM4153907	26	G1-2	IV	616	1	Serous
GSE140082_GSM4153908	67	G3	III	636	0	Serous
GSE140082_GSM4153909	68	unknow	III	602	1	Serous
GSE140082_GSM4153910	68	G3	III	949	1	Serous
GSE140082_GSM4153911	63	G1-2	III	602	1	Serous
GSE140082_GSM4153912	39	G3	IV	1177	1	Serous
GSE140082_GSM4153913	62	G3	III	963	1	Serous
GSE140082_GSM4153914	56	G3	III	871	0	Serous
GSE140082_GSM4153915	43	G3	I	816	0	Serous
GSE140082_GSM4153916	51	G1-2	IV	785	1	Serous
GSE140082_GSM4153917	73	G3	III	752	0	Serous
GSE140082_GSM4153918	62	G3	II	672	0	Serous
GSE140082_GSM4153919	69	G1-2	III	783	1	Serous
GSE140082_GSM4153920	70	G1-2	II	1061	0	Serous
GSE140082_GSM4153921	66	G1-2	III	723	1	Serous
GSE140082_GSM4153922	59	G1-2	III	1018	1	Serous
GSE140082_GSM4153923	57	G3	III	1115	0	Serous
GSE140082_GSM4153924	44	G3	IV	1151	1	Serous
GSE140082_GSM4153925	50	G3	IV	809	1	Serous
GSE140082_GSM4153926	61	unknow	III	942	0	Serous
GSE140082_GSM4153927	73	G3	II	827	0	Serous
GSE140082_GSM4153928	36	G1-2	III	725	1	Serous
GSE140082_GSM4153929	63	G3	III	623	1	Serous
GSE140082_GSM4153930	68	G3	III	519	1	Serous
GSE140082_GSM4153931	45	G3	III	1054	1	Serous
GSE140082_GSM4153932	71	G3	III	175	0	Serous
GSE140082_GSM4153933	57	G3	III	904	1	Serous
GSE140082_GSM4153934	68	G1-2	III	821	1	Serous
GSE140082_GSM4153935	57	G3	II	725	0	Serous
GSE140082_GSM4153936	65	G1-2	III	722	1	Serous
GSE140082_GSM4153937	52	G1-2	III	543	0	Serous
GSE140082_GSM4153938	49	G3	II	1103	0	Serous
GSE140082_GSM4153939	51	G1-2	III	1079	1	Serous
GSE140082_GSM4153940	52	G1-2	III	1076	1	Serous
GSE140082_GSM4153941	66	G3	IV	614	1	Serous
GSE140082_GSM4153942	44	G3	III	722	1	Serous
GSE140082_GSM4153943	53	G1-2	III	1050	1	Serous
GSE140082_GSM4153944	68	G3	III	646	1	Serous
GSE140082_GSM4153945	63	G3	III	765	0	Serous
GSE140082_GSM4153946	65	G3	III	576	1	Serous
GSE140082_GSM4153947	71	G1-2	III	730	1	Serous
GSE140082_GSM4153948	72	G3	III	647	0	Serous
GSE140082_GSM4153949	64	G1-2	IV	955	1	Serous
GSE140082_GSM4153950	47	G1-2	III	850	1	Serous
GSE140082_GSM4153951	59	G3	III	694	1	Serous
GSE140082_GSM4153952	34	G3	IV	358	1	Serous
GSE140082_GSM4153953	66	G3	III	781	1	Serous
GSE140082_GSM4153954	43	unknow	III	765	0	Serous
GSE140082_GSM4153955	69	G3	III	754	0	Serous
GSE140082_GSM4153956	47	unknow	I	123	1	Serous
GSE140082_GSM4153957	69	G3	III	1027	1	Serous
GSE140082_GSM4153958	61	G3	IV	982	0	Serous
GSE140082_GSM4153959	65	G3	IV	207	1	Serous
GSE140082_GSM4153960	56	G3	IV	393	1	Serous
GSE140082_GSM4153961	48	G3	III	651	0	Serous
GSE140082_GSM4153962	70	unknow	III	573	0	Serous
GSE140082_GSM4153963	59	G1-2	III	1002	1	Serous
GSE140082_GSM4153964	48	G3	III	797	1	Serous
GSE140082_GSM4153965	49	G3	III	1137	1	Serous
GSE140082_GSM4153966	37	G3	II	992	1	Serous
GSE140082_GSM4153967	69	G3	III	1136	1	Serous
GSE140082_GSM4153968	72	G3	III	925	1	Serous
GSE140082_GSM4153969	75	G3	III	776	1	Serous
GSE140082_GSM4153970	66	G3	III	838	1	Serous
GSE140082_GSM4153971	70	G3	IV	841	0	Serous
GSE140082_GSM4153972	49	G3	II	1029	0	Serous
GSE140082_GSM4153973	60	G3	III	1097	1	Serous
GSE140082_GSM4153974	59	G3	III	914	1	Serous
GSE140082_GSM4153975	73	G1-2	IV	7	0	Serous
GSE140082_GSM4153976	70	G3	II	719	0	Serous
GSE140082_GSM4153977	68	G3	III	671	1	Serous
GSE140082_GSM4153978	42	G1-2	III	968	1	Serous
GSE140082_GSM4153979	53	G3	III	1078	0	Serous
GSE140082_GSM4153980	64	G1-2	III	1044	1	Serous
GSE140082_GSM4153981	65	G3	IV	999	1	Serous
GSE140082_GSM4153982	53	G3	II	968	0	Serous
GSE140082_GSM4153983	23	G1-2	III	49	0	Serous
GSE140082_GSM4153984	65	G3	IV	357	1	Serous
GSE140082_GSM4153985	50	G3	III	724	1	Serous
GSE140082_GSM4153986	60	G3	I	733	0	Serous
GSE140082_GSM4153987	41	G3	II	1037	1	Serous
GSE140082_GSM4153988	55	G3	III	662	1	Serous
GSE140082_GSM4153989	69	G3	II	1019	0	Serous
GSE140082_GSM4153990	57	G3	III	1117	1	Serous
GSE140082_GSM4153991	63	G1-2	IV	848	1	Serous
GSE140082_GSM4153992	68	G1-2	IV	759	1	Serous
GSE140082_GSM4153993	48	G1-2	III	1029	0	Serous
GSE140082_GSM4153994	61	G1-2	III	1035	0	Serous
GSE140082_GSM4153995	58	G3	III	880	0	Serous
GSE140082_GSM4153996	46	G3	III	772	1	Serous
GSE140082_GSM4153997	62	G1-2	III	694	1	Serous
GSE140082_GSM4153998	73	G3	III	503	1	Serous
GSE140082_GSM4153999	65	G1-2	III	653	1	Serous
GSE140082_GSM4154000	64	G3	IV	287	1	Serous
GSE140082_GSM4154001	43	G3	II	1074	0	Serous
GSE140082_GSM4154002	64	G3	III	905	1	Serous
GSE140082_GSM4154003	48	unknow	IV	350	1	Serous
GSE140082_GSM4154004	65	unknow	III	669	1	Serous
GSE140082_GSM4154005	64	G1-2	III	594	1	Serous
GSE140082_GSM4154006	58	G1-2	IV	970	0	Serous
GSE140082_GSM4154007	57	G3	IV	373	1	Serous
GSE140082_GSM4154008	70	G1-2	IV	822	1	Serous
GSE140082_GSM4154009	63	G3	III	793	1	Serous
GSE140082_GSM4154010	35	G3	III	594	1	Serous
GSE140082_GSM4154011	62	G3	III	273	1	Serous
GSE140082_GSM4154012	77	G3	III	626	0	Serous
GSE140082_GSM4154013	46	G3	III	1009	0	Serous
GSE140082_GSM4154014	58	G1-2	III	1007	0	Serous
GSE140082_GSM4154015	58	G3	IV	1030	0	Serous
GSE140082_GSM4154016	57	G3	I	998	0	Serous
GSE140082_GSM4154017	75	G3	III	338	1	Serous
GSE140082_GSM4154018	57	G1-2	II	757	0	Serous
GSE140082_GSM4154019	57	G3	II	646	0	Serous
GSE140082_GSM4154020	58	G3	IV	700	1	Serous
GSE140082_GSM4154021	63	G3	III	638	0	Serous
GSE140082_GSM4154022	62	G3	IV	1031	0	Serous
GSE140082_GSM4154023	60	G3	III	982	0	Serous
GSE140082_GSM4154024	59	G3	III	1009	0	Serous
GSE140082_GSM4154025	67	G3	III	542	1	Serous
GSE140082_GSM4154026	68	G3	III	493	1	Serous
GSE140082_GSM4154027	55	G3	III	982	1	Serous
GSE140082_GSM4154028	66	G3	III	892	1	Serous
GSE140082_GSM4154029	42	G1-2	II	939	0	Serous
GSE140082_GSM4154030	59	G3	IV	837	1	Serous
GSE140082_GSM4154031	43	G3	III	898	1	Serous
GSE140082_GSM4154032	56	G3	III	829	1	Serous
GSE140082_GSM4154033	46	G1-2	III	823	0	Serous
GSE140082_GSM4154034	38	G1-2	III	828	0	Serous
GSE140082_GSM4154035	60	G3	IV	815	1	Serous
GSE140082_GSM4154036	64	G3	I	165	0	Serous
GSE140082_GSM4154037	70	G3	I	758	1	Serous
GSE140082_GSM4154038	55	G3	III	789	1	Serous
GSE140082_GSM4154039	58	G3	III	778	1	Serous
GSE140082_GSM4154040	63	G1-2	III	796	0	Serous
GSE140082_GSM4154041	38	G3	IV	636	1	Serous
GSE140082_GSM4154042	62	G3	III	712	1	Serous
GSE140082_GSM4154043	54	G3	III	660	0	Serous
GSE140082_GSM4154044	57	G3	III	576	1	Serous
GSE140082_GSM4154045	61	G3	III	251	1	Serous
GSE140082_GSM4154046	66	G3	III	826	1	Serous
GSE140082_GSM4154047	58	unknow	III	807	0	Serous
GSE140082_GSM4154048	21	G1-2	III	20	0	Serous
GSE140082_GSM4154049	63	G3	III	815	1	Serous
GSE140082_GSM4154050	61	G3	III	925	0	Serous
GSE140082_GSM4154051	27	unknow	III	836	0	Serous
GSE140082_GSM4154052	27	G1-2	III	905	0	Serous
GSE140082_GSM4154053	49	G3	III	854	1	Serous
GSE140082_GSM4154054	70	G3	III	524	1	Serous
GSE140082_GSM4154055	54	G3	III	933	0	Serous
GSE140082_GSM4154056	66	G3	III	677	1	Serous
GSE140082_GSM4154057	64	G3	I	936	0	Serous
GSE140082_GSM4154058	56	G3	II	825	1	Serous
GSE140082_GSM4154059	68	G3	III	247	1	Serous
GSE140082_GSM4154060	55	G3	III	645	1	Serous
GSE140082_GSM4154061	70	G3	I	645	0	Serous
GSE140082_GSM4154062	76	G1-2	III	180	1	Serous
GSE140082_GSM4154063	68	G3	IV	750	1	Serous
GSE140082_GSM4154064	37	G3	IV	844	1	Serous
GSE140082_GSM4154065	66	G3	III	618	1	Serous
GSE140082_GSM4154066	48	G3	IV	359	1	Serous
GSE140082_GSM4154067	46	G3	III	403	1	Serous
GSE140082_GSM4154068	45	G3	III	962	1	Serous
GSE140082_GSM4154069	65	G3	III	775	1	Serous
GSE140082_GSM4154070	72	G3	III	571	0	Serous
GSE140082_GSM4154071	67	G3	III	571	1	Serous
GSE140082_GSM4154072	49	G1-2	II	1	0	Serous
GSE140082_GSM4154073	47	G1-2	III	912	0	Serous
GSE140082_GSM4154074	49	G3	IV	792	1	Serous
GSE140082_GSM4154075	64	G1-2	III	615	1	Serous
GSE140082_GSM4154076	49	unknow	II	778	0	Serous
GSE140082_GSM4154077	65	G3	III	800	0	Serous
GSE140082_GSM4154078	52	unknow	III	938	0	Serous
GSE140082_GSM4154079	60	G3	III	942	1	Serous
GSE140082_GSM4154080	54	G3	III	339	1	Serous
GSE140082_GSM4154081	45	G3	III	554	1	Serous
GSE140082_GSM4154082	57	G3	III	540	1	Serous
GSE140082_GSM4154083	69	G3	III	347	1	Serous
GSE140082_GSM4154084	56	G3	III	798	1	Serous
GSE140082_GSM4154085	48	G3	III	861	0	Serous
GSE140082_GSM4154086	60	G3	I	660	0	Serous
GSE140082_GSM4154087	68	G3	III	770	0	Serous
GSE140082_GSM4154088	61	G3	III	530	1	Serous
GSE140082_GSM4154089	66	G3	III	216	1	Serous
GSE140082_GSM4154090	44	G1-2	III	711	1	Serous
GSE140082_GSM4154091	53	G1-2	III	855	1	Serous
GSE140082_GSM4154092	73	G3	II	816	0	Serous
GSE140082_GSM4154093	48	G3	II	821	1	Serous
GSE140082_GSM4154094	47	G1-2	III	828	1	Serous
GSE140082_GSM4154095	68	G1-2	IV	784	0	Serous
GSE140082_GSM4154096	55	G3	III	742	1	Serous
GSE140082_GSM4154097	53	unknow	III	730	1	Serous
GSE140082_GSM4154098	45	G3	IV	577	0	Serous
GSE140082_GSM4154099	49	unknow	III	109	0	Serous
GSE140082_GSM4154100	42	G3	III	330	0	Serous
GSE140082_GSM4154101	57	G3	I	662	0	Serous
GSE140082_GSM4154102	56	unknow	III	722	0	Serous
GSE140082_GSM4154103	69	unknow	IV	120	0	Serous
GSE140082_GSM4154104	47	G3	IV	741	1	Serous
GSE140082_GSM4154105	56	G3	III	641	1	Serous
GSE140082_GSM4154106	62	G3	IV	771	1	Serous
GSE140082_GSM4154107	70	G3	III	582	0	Serous
GSE140082_GSM4154108	34	G1-2	III	729	1	Serous
GSE140082_GSM4154109	65	G3	III	639	0	Serous
GSE140082_GSM4154110	54	unknow	III	730	0	Serous
GSE140082_GSM4154111	62	G3	III	775	1	Serous
GSE140082_GSM4154112	25	G1-2	III	277	1	Serous
GSE140082_GSM4154113	45	G3	IV	848	0	Serous
GSE140082_GSM4154114	69	G3	IV	770	1	Serous
GSE140082_GSM4154115	73	unknow	III	174	0	Serous
GSE140082_GSM4154116	71	G3	III	630	1	Serous
GSE140082_GSM4154117	49	G3	IV	740	0	Serous
GSE140082_GSM4154118	44	unknow	III	616	0	Serous
GSE140082_GSM4154119	46	G3	IV	715	0	Serous
GSE140082_GSM4154120	46	G3	III	557	0	Serous
GSE140082_GSM4154121	68	G3	III	504	1	Serous
GSE140082_GSM4154122	67	G3	III	722	1	Serous
GSE140082_GSM4154123	39	G3	III	675	1	Serous
GSE140082_GSM4154124	63	G3	III	692	1	Serous
GSE140082_GSM4154125	46	G3	III	645	0	Serous
GSE140082_GSM4154126	50	G3	III	625	1	Serous
GSE140082_GSM4154127	78	G3	III	829	0	Serous
GSE140082_GSM4154128	53	G3	III	744	1	Serous
GSE140082_GSM4154129	53	G3	III	389	1	Serous
GSE140082_GSM4154130	53	G3	III	205	0	Serous
GSE140082_GSM4154131	44	G3	III	672	0	Serous
GSE140082_GSM4154132	65	unknow	III	580	1	Serous
GSE140082_GSM4154133	71	G3	III	290	1	Serous
GSE140082_GSM4154134	80	G3	IV	520	1	Serous
GSE140082_GSM4154135	70	G3	III	765	0	Serous
GSE140082_GSM4154136	46	unknow	III	235	1	Serous
GSE140082_GSM4154137	77	G3	III	791	1	Serous
GSE140082_GSM4154138	59	G3	III	337	0	Serous
GSE140082_GSM4154139	70	G3	III	610	1	Serous
GSE140082_GSM4154140	62	G3	III	675	0	Serous
GSE140082_GSM4154141	47	G3	III	696	1	Serous
GSE140082_GSM4154142	69	G1-2	III	498	1	Serous
GSE140082_GSM4154143	61	G3	IV	765	1	Serous
GSE140082_GSM4154144	60	G1-2	III	762	0	Serous
GSE140082_GSM4154145	54	G3	III	654	1	Serous
GSE140082_GSM4154146	64	G3	III	678	1	Serous
GSE140082_GSM4154147	66	G3	III	593	1	Serous
GSE140082_GSM4154148	43	G3	III	18	0	Serous
GSE140082_GSM4154149	69	G3	III	625	1	Serous
GSE140082_GSM4154150	57	G3	II	658	0	Serous
GSE140082_GSM4154151	54	G3	IV	475	1	Serous
GSE140082_GSM4154152	70	G3	III	645	1	Serous
GSE140082_GSM4154153	56	G3	III	638	0	Serous
GSE140082_GSM4154154	37	G1-2	III	645	1	Serous
GSE140082_GSM4154155	60	G3	III	641	0	Serous
GSE140082_GSM4154156	58	G3	III	640	0	Serous
GSE140082_GSM4154157	49	G3	III	570	1	Serous
GSE63885_GSM1559299	unknow	G4	III	104	1	Serous
GSE63885_GSM1559300	unknow	G4	III	286	1	Serous
GSE63885_GSM1559301	unknow	G3	IV	357	1	Serous
GSE63885_GSM1559302	unknow	G3	III	385	1	Serous
GSE63885_GSM1559303	unknow	G2	III	414	1	Serous
GSE63885_GSM1559304	unknow	G3	III	416	1	Serous
GSE63885_GSM1559305	unknow	G3	III	434	1	Serous
GSE63885_GSM1559306	unknow	G3	IV	479	1	Serous
GSE63885_GSM1559307	unknow	G3	III	498	1	Serous
GSE63885_GSM1559308	unknow	G3	III	505	1	Serous
GSE63885_GSM1559309	unknow	G3	III	508	1	Serous
GSE63885_GSM1559310	unknow	G3	III	510	1	undifferentiated adenocarcinoma
GSE63885_GSM1559311	unknow	G4	III	632	1	Serous
GSE63885_GSM1559312	unknow	G3	III	735	1	Serous
GSE63885_GSM1559313	unknow	G4	III	761	1	Serous
GSE63885_GSM1559314	unknow	G3	III	786	1	Serous
GSE63885_GSM1559315	unknow	G4	III	790	1	Serous
GSE63885_GSM1559316	unknow	G3	III	930	1	Serous
GSE63885_GSM1559317	unknow	G3	IV	1105	1	Serous
GSE63885_GSM1559318	unknow	G4	III	1111	1	Serous
GSE63885_GSM1559319	unknow	G4	IV	1124	1	undifferentiated adenocarcinoma
GSE63885_GSM1559320	unknow	G3	IV	1138	1	Serous
GSE63885_GSM1559321	unknow	G4	III	1548	1	Serous
GSE63885_GSM1559322	unknow	G3	III	1751	1	Serous
GSE63885_GSM1559323	unknow	G2	III	1874	1	Serous
GSE63885_GSM1559324	unknow	G3	III	877	1	Serous
GSE63885_GSM1559325	unknow	G3	III	443	1	Serous
GSE63885_GSM1559326	unknow	G3	III	701	1	Serous
GSE63885_GSM1559327	unknow	G3	III	1318	1	Serous
GSE63885_GSM1559328	unknow	G4	III	1573	1	Serous
GSE63885_GSM1559329	unknow	G4	III	785	1	Serous
GSE63885_GSM1559330	unknow	G3	III	1203	1	Serous
GSE63885_GSM1559331	unknow	G3	IV	687	1	Serous
GSE63885_GSM1559332	unknow	G3	III	778	1	Serous
GSE63885_GSM1559333	unknow	G3	III	905	1	Serous
GSE63885_GSM1559334	unknow	G4	IV	1014	1	Serous
GSE63885_GSM1559335	unknow	G3	III	373	1	Serous
GSE63885_GSM1559336	unknow	G3	III	652	1	Serous
GSE63885_GSM1559337	unknow	G2	IV	467	1	Serous
GSE63885_GSM1559338	unknow	G3	IV	1168	1	Serous
GSE63885_GSM1559339	unknow	G3	III	1196	1	Serous
GSE63885_GSM1559340	unknow	G4	III	679	1	undifferentiated adenocarcinoma
GSE63885_GSM1559341	unknow	G3	IV	1357	1	Serous
GSE63885_GSM1559342	unknow	G4	III	860	1	Serous
GSE63885_GSM1559343	unknow	G3	III	1005	1	Serous
GSE63885_GSM1559344	unknow	G3	III	1256	1	Serous
GSE63885_GSM1559345	unknow	G4	III	897	1	Serous
GSE63885_GSM1559346	unknow	G4	III	1193	1	Serous
GSE63885_GSM1559347	unknow	G3	III	1066	1	Serous
GSE63885_GSM1559348	unknow	G3	III	677	1	Serous
GSE63885_GSM1559349	unknow	G3	III	1373	1	Serous
GSE63885_GSM1559350	unknow	G4	III	1299	1	Serous
GSE63885_GSM1559351	unknow	G2	II	1780	1	Serous
GSE63885_GSM1559352	unknow	G3	III	2172	1	Endometrioid
GSE63885_GSM1559353	unknow	G3	III	652	1	Serous
GSE63885_GSM1559354	unknow	G2	III	1955	1	Serous
GSE63885_GSM1559355	unknow	G3	III	1092	1	Serous
GSE63885_GSM1559356	unknow	G3	III	2351	1	Serous
GSE63885_GSM1559357	unknow	G3	III	1600	1	Serous
GSE63885_GSM1559358	unknow	G2	III	4080	1	Serous
GSE63885_GSM1559359	unknow	G3	III	1583	1	Serous
GSE63885_GSM1559360	unknow	G4	III	2079	1	Serous
GSE63885_GSM1559361	unknow	G3	III	1255	1	Serous
GSE63885_GSM1559362	unknow	G3	III	2592	1	Serous
GSE63885_GSM1559363	unknow	G4	III	1253	1	undifferentiated adenocarcinoma
GSE63885_GSM1559364	unknow	G2	III	2320	1	Serous
GSE63885_GSM1559365	unknow	G2	III	1997	1	Serous
GSE63885_GSM1559366	unknow	G3	III	1849	1	Serous
GSE63885_GSM1559367	unknow	G3	III	1847	1	Serous
GSE63885_GSM1559368	unknow	G3	III	2346	1	Serous
GSE63885_GSM1559369	unknow	G3	III	3750	1	Serous
GSE63885_GSM1559370	unknow	G3	III	2797	1	Serous
GSE63885_GSM1559371	unknow	G3	II	3145	0	Serous
GSE63885_GSM1559372	unknow	G3	III	2801	0	Serous
GSE63885_GSM1559373	unknow	G2	III	4013	0	Serous
GSE63885_GSM1559374	unknow	G4	unknow	unknow	unknow	undifferentiated adenocarcinoma
GSE63885_GSM1559375	unknow	G3	unknow	unknow	unknow	Serous
GSE63885_GSM1559376	unknow	G3	unknow	unknow	unknow	Serous
GSE63885_GSM1559377	unknow	G2	IV	unknow	unknow	Serous
GSE63885_GSM1559378	unknow	G3	III	unknow	unknow	undifferentiated adenocarcinoma
GSE63885_GSM1559379	unknow	unknow	unknow	unknow	unknow	Endometrioid
GSE63885_GSM1559380	unknow	unknow	unknow	unknow	unknow	Endometrioid
GSE63885_GSM1559381	unknow	unknow	unknow	unknow	unknow	Endometrioid
GSE63885_GSM1559382	unknow	unknow	unknow	unknow	unknow	Endometrioid
GSE63885_GSM1559383	unknow	unknow	unknow	unknow	unknow	Endometrioid
GSE63885_GSM1559384	unknow	unknow	unknow	unknow	unknow	Endometrioid
GSE63885_GSM1559385	unknow	unknow	unknow	unknow	unknow	Endometrioid
GSE63885_GSM1559386	unknow	unknow	unknow	unknow	unknow	Endometrioid
GSE63885_GSM1559387	unknow	unknow	unknow	unknow	unknow	Endometrioid
GSE63885_GSM1559388	unknow	unknow	unknow	unknow	unknow	Endometrioid
GSE63885_GSM1559389	unknow	unknow	unknow	unknow	unknow	undifferentiated adenocarcinoma
GSE63885_GSM1559390	unknow	unknow	unknow	unknow	unknow	Endometrioid
GSE63885_GSM1559391	unknow	unknow	unknow	unknow	unknow	Clear Cells
GSE63885_GSM1559392	unknow	unknow	unknow	unknow	unknow	Clear Cells
GSE63885_GSM1559393	unknow	unknow	unknow	unknow	unknow	Clear Cells
GSE63885_GSM1559394	unknow	unknow	unknow	unknow	unknow	Clear Cells
GSE63885_GSM1559395	unknow	unknow	unknow	unknow	unknow	Clear Cells
GSE63885_GSM1559396	unknow	unknow	unknow	unknow	unknow	Clear Cells
GSE63885_GSM1559397	unknow	unknow	unknow	unknow	unknow	Clear Cells
GSE63885_GSM1559398	unknow	unknow	unknow	unknow	unknow	Clear Cells
GSE63885_GSM1559399	unknow	unknow	unknow	unknow	unknow	Clear Cells
GSE32062_GSM794865	Unknow	G3	III	2370	0	Serous
GSE32062_GSM794866	Unknow	G2	III	2280	0	Serous
GSE32062_GSM794867	Unknow	G3	III	2070	1	Serous
GSE32062_GSM794868	Unknow	G2	III	1530	1	Serous
GSE32062_GSM794869	Unknow	G2	III	1140	0	Serous
GSE32062_GSM794870	Unknow	G2	III	1200	0	Serous
GSE32062_GSM794871	Unknow	G3	III	720	1	Serous
GSE32062_GSM794872	Unknow	G3	III	1560	1	Serous
GSE32062_GSM794873	Unknow	G3	III	750	1	Serous
GSE32062_GSM794874	Unknow	G3	III	660	1	Serous
GSE32062_GSM794875	Unknow	G2	III	930	1	Serous
GSE32062_GSM794876	Unknow	G2	III	390	1	Serous
GSE32062_GSM794877	Unknow	G2	III	2970	0	Serous
GSE32062_GSM794878	Unknow	G2	III	2790	0	Serous
GSE32062_GSM794879	Unknow	G2	III	1860	1	Serous
GSE32062_GSM794880	Unknow	G2	III	1950	0	Serous
GSE32062_GSM794881	Unknow	G2	III	840	1	Serous
GSE32062_GSM794882	Unknow	G2	III	1170	0	Serous
GSE32062_GSM794883	Unknow	G2	III	1560	0	Serous
GSE32062_GSM794884	Unknow	G2	III	1470	0	Serous
GSE32062_GSM794885	Unknow	G2	III	1320	0	Serous
GSE32062_GSM794886	Unknow	G2	III	1050	0	Serous
GSE32062_GSM794887	Unknow	G2	III	2130	0	Serous
GSE32062_GSM794888	Unknow	G2	III	1050	0	Serous
GSE32062_GSM794889	Unknow	G2	III	840	0	Serous
GSE32062_GSM794890	Unknow	G2	III	1260	0	Serous
GSE32062_GSM794891	Unknow	G3	III	2130	0	Serous
GSE32062_GSM794892	Unknow	G3	III	1020	0	Serous
GSE32062_GSM794893	Unknow	G3	III	2100	0	Serous
GSE32062_GSM794894	Unknow	G2	III	450	1	Serous
GSE32062_GSM794895	Unknow	G2	III	780	1	Serous
GSE32062_GSM794896	Unknow	G2	III	1230	1	Serous
GSE32062_GSM794897	Unknow	G2	III	1410	1	Serous
GSE32062_GSM794898	Unknow	G3	III	2220	0	Serous
GSE32062_GSM794899	Unknow	G3	III	2160	0	Serous
GSE32062_GSM794900	Unknow	G3	III	1950	0	Serous
GSE32062_GSM794901	Unknow	G3	III	990	0	Serous
GSE32062_GSM794902	Unknow	G3	III	870	0	Serous
GSE32062_GSM794903	Unknow	G2	III	1470	1	Serous
GSE32062_GSM794904	Unknow	G3	III	3060	0	Serous
GSE32062_GSM794905	Unknow	G2	III	450	0	Serous
GSE32062_GSM794906	Unknow	G2	III	240	1	Serous
GSE32062_GSM794907	Unknow	G3	III	990	0	Serous
GSE32062_GSM794908	Unknow	G2	III	2400	1	Serous
GSE32062_GSM794909	Unknow	G2	III	1080	1	Serous
GSE32062_GSM794910	Unknow	G2	III	3060	0	Serous
GSE32062_GSM794911	Unknow	G3	III	510	1	Serous
GSE32062_GSM794912	Unknow	G3	III	1530	1	Serous
GSE32062_GSM794913	Unknow	G3	III	1140	0	Serous
GSE32062_GSM794914	Unknow	G2	III	1140	0	Serous
GSE32062_GSM794915	Unknow	G2	III	1110	0	Serous
GSE32062_GSM794916	Unknow	G2	III	1110	0	Serous
GSE32062_GSM794917	Unknow	G2	III	330	1	Serous
GSE32062_GSM794918	Unknow	G3	III	630	1	Serous
GSE32062_GSM794919	Unknow	G2	III	630	0	Serous
GSE32062_GSM794920	Unknow	G3	III	630	0	Serous
GSE32062_GSM794921	Unknow	G3	III	540	0	Serous
GSE32062_GSM794922	Unknow	G2	III	420	0	Serous
GSE32062_GSM794923	Unknow	G3	III	450	0	Serous
GSE32062_GSM794924	Unknow	G2	III	2160	0	Serous
GSE32062_GSM794925	Unknow	G3	III	1380	0	Serous
GSE32062_GSM794926	Unknow	G2	III	1380	0	Serous
GSE32062_GSM794927	Unknow	G2	III	180	0	Serous
GSE32062_GSM794928	Unknow	G2	III	390	1	Serous
GSE32062_GSM794929	Unknow	G2	III	1290	0	Serous
GSE32062_GSM794930	Unknow	G2	III	510	1	Serous
GSE32062_GSM794931	Unknow	G2	III	1710	0	Serous
GSE32062_GSM794932	Unknow	G3	III	240	1	Serous
GSE32062_GSM794933	Unknow	G3	III	270	1	Serous
GSE32062_GSM794934	Unknow	G2	III	900	0	Serous
GSE32062_GSM794935	Unknow	G3	III	870	0	Serous
GSE32062_GSM794936	Unknow	G3	III	480	1	Serous
GSE32062_GSM794937	Unknow	G3	III	1200	0	Serous
GSE32062_GSM794938	Unknow	G3	III	60	1	Serous
GSE32062_GSM794939	Unknow	G2	III	1320	0	Serous
GSE32062_GSM794940	Unknow	G3	III	1080	0	Serous
GSE32062_GSM794941	Unknow	G2	III	1440	0	Serous
GSE32062_GSM794942	Unknow	G3	III	1500	0	Serous
GSE32062_GSM794943	Unknow	G3	III	720	1	Serous
GSE32062_GSM794944	Unknow	G3	III	1080	1	Serous
GSE32062_GSM794945	Unknow	G3	III	1080	1	Serous
GSE32062_GSM794946	Unknow	G3	III	1230	1	Serous
GSE32062_GSM794947	Unknow	G2	III	1740	0	Serous
GSE32062_GSM794948	Unknow	G2	III	1500	1	Serous
GSE32062_GSM794949	Unknow	G3	III	1560	0	Serous
GSE32062_GSM794950	Unknow	G2	III	840	1	Serous
GSE32062_GSM794951	Unknow	G2	III	1860	0	Serous
GSE32062_GSM794952	Unknow	G2	III	750	1	Serous
GSE32062_GSM794953	Unknow	G2	III	2160	0	Serous
GSE32062_GSM794954	Unknow	G3	III	1110	1	Serous
GSE32062_GSM794955	Unknow	G3	III	540	1	Serous
GSE32062_GSM794956	Unknow	G3	III	1470	1	Serous
GSE32062_GSM794957	Unknow	G3	III	960	1	Serous
GSE32062_GSM794958	Unknow	G3	III	1920	1	Serous
GSE32062_GSM794959	Unknow	G3	III	1230	1	Serous
GSE32062_GSM794960	Unknow	G2	III	3120	0	Serous
GSE32062_GSM794961	Unknow	G2	III	1800	1	Serous
GSE32062_GSM794962	Unknow	G2	III	1020	1	Serous
GSE32062_GSM794963	Unknow	G2	III	510	1	Serous
GSE32062_GSM794964	Unknow	G3	III	2130	0	Serous
GSE32062_GSM794965	Unknow	G2	III	840	0	Serous
GSE32062_GSM794966	Unknow	G3	III	60	1	Serous
GSE32062_GSM794967	Unknow	G3	III	600	0	Serous
GSE32062_GSM794968	Unknow	G2	III	1710	0	Serous
GSE32062_GSM794969	Unknow	G2	III	1710	0	Serous
GSE32062_GSM794970	Unknow	G2	III	660	1	Serous
GSE32062_GSM794971	Unknow	G2	III	60	1	Serous
GSE32062_GSM794972	Unknow	G3	III	2610	0	Serous
GSE32062_GSM794973	Unknow	G2	III	630	1	Serous
GSE32062_GSM794974	Unknow	G3	III	510	1	Serous
GSE32062_GSM794975	Unknow	G3	III	2460	0	Serous
GSE32062_GSM794976	Unknow	G2	III	1200	1	Serous
GSE32062_GSM794977	Unknow	G3	III	330	1	Serous
GSE32062_GSM794978	Unknow	G2	III	2010	0	Serous
GSE32062_GSM794979	Unknow	G3	III	1350	1	Serous
GSE32062_GSM794980	Unknow	G3	III	1860	0	Serous
GSE32062_GSM794981	Unknow	G3	III	1710	0	Serous
GSE32062_GSM794982	Unknow	G3	III	480	1	Serous
GSE32062_GSM794983	Unknow	G2	III	1680	0	Serous
GSE32062_GSM794984	Unknow	G2	III	1680	0	Serous
GSE32062_GSM794985	Unknow	G2	III	1860	0	Serous
GSE32062_GSM794986	Unknow	G3	III	1470	0	Serous
GSE32062_GSM794987	Unknow	G2	III	1350	0	Serous
GSE32062_GSM794988	Unknow	G3	III	1050	1	Serous
GSE32062_GSM794989	Unknow	G2	III	450	1	Serous
GSE32062_GSM794990	Unknow	G2	III	1530	1	Serous
GSE32062_GSM794991	Unknow	G3	III	720	1	Serous
GSE32062_GSM794992	Unknow	G3	III	660	1	Serous
GSE32062_GSM794993	Unknow	G3	III	1170	1	Serous
GSE32062_GSM794994	Unknow	G2	III	1170	1	Serous
GSE32062_GSM794995	Unknow	G3	III	1140	1	Serous
GSE32062_GSM794996	Unknow	G3	III	1260	1	Serous
GSE32062_GSM794997	Unknow	G3	III	1560	0	Serous
GSE32062_GSM794998	Unknow	G3	III	960	0	Serous
GSE32062_GSM794999	Unknow	G2	III	390	1	Serous
GSE32062_GSM795000	Unknow	G3	III	1560	0	Serous
GSE32062_GSM795001	Unknow	G2	III	3390	1	Serous
GSE32062_GSM795002	Unknow	G3	III	1110	0	Serous
GSE32062_GSM795003	Unknow	G3	III	1350	1	Serous
GSE32062_GSM795004	Unknow	G2	III	1440	0	Serous
GSE32062_GSM795005	Unknow	G2	III	780	1	Serous
GSE32062_GSM795006	Unknow	G2	III	750	1	Serous
GSE32062_GSM795007	Unknow	G3	III	3840	0	Serous
GSE32062_GSM795008	Unknow	G2	III	840	1	Serous
GSE32062_GSM795009	Unknow	G2	III	1080	1	Serous
GSE32062_GSM795010	Unknow	G3	III	3600	1	Serous
GSE32062_GSM795011	Unknow	G2	III	1620	1	Serous
GSE32062_GSM795012	Unknow	G3	III	360	1	Serous
GSE32062_GSM795013	Unknow	G3	III	1080	0	Serous
GSE32062_GSM795014	Unknow	G3	III	780	1	Serous
GSE32062_GSM795015	Unknow	G2	III	3690	0	Serous
GSE32062_GSM795016	Unknow	G3	III	1740	1	Serous
GSE32062_GSM795017	Unknow	G3	III	1440	1	Serous
GSE32062_GSM795018	Unknow	G2	III	3630	0	Serous
GSE32062_GSM795019	Unknow	G3	III	3150	1	Serous
GSE32062_GSM795020	Unknow	G3	III	3390	0	Serous
GSE32062_GSM795021	Unknow	G3	III	3360	0	Serous
GSE32062_GSM795022	Unknow	G3	III	720	1	Serous
GSE32062_GSM795023	Unknow	G2	III	2340	0	Serous
GSE32062_GSM795024	Unknow	G3	III	1170	1	Serous
GSE32062_GSM795025	Unknow	G3	III	360	1	Serous
GSE32062_GSM795026	Unknow	G3	III	1920	0	Serous
GSE32062_GSM795027	Unknow	G3	III	2310	0	Serous
GSE32062_GSM795028	Unknow	G3	III	1650	0	Serous
GSE32062_GSM795029	Unknow	G2	III	1200	1	Serous
GSE32062_GSM795030	Unknow	G2	III	690	1	Serous
GSE32062_GSM795031	Unknow	G3	III	1620	0	Serous
GSE32062_GSM795032	Unknow	G2	III	990	1	Serous
GSE32062_GSM795033	Unknow	G3	III	690	1	Serous
GSE32062_GSM795034	Unknow	G2	III	1530	0	Serous
GSE32062_GSM795035	Unknow	G3	III	1830	0	Serous
GSE32062_GSM795036	Unknow	G3	III	1890	0	Serous
GSE32062_GSM795037	Unknow	G3	III	810	1	Serous
GSE32062_GSM795038	Unknow	G2	III	1260	1	Serous
GSE32062_GSM795039	Unknow	G3	III	2550	0	Serous
GSE32062_GSM795040	Unknow	G3	III	1650	0	Serous
GSE32062_GSM795041	Unknow	G2	III	1800	0	Serous
GSE32062_GSM795042	Unknow	G2	III	750	1	Serous
GSE32062_GSM795043	Unknow	G2	III	450	1	Serous
GSE32062_GSM795044	Unknow	G2	III	900	1	Serous
GSE32062_GSM795045	Unknow	G2	III	960	1	Serous
GSE32062_GSM795046	Unknow	G2	III	1830	0	Serous
GSE32062_GSM795047	Unknow	G3	III	1800	0	Serous
GSE32062_GSM795048	Unknow	G2	III	2340	0	Serous
GSE32062_GSM795049	Unknow	G2	III	1830	0	Serous
GSE32062_GSM795050	Unknow	G2	III	1170	1	Serous
GSE32062_GSM795051	Unknow	G2	III	750	1	Serous
GSE32062_GSM795052	Unknow	G2	III	2160	0	Serous
GSE32062_GSM795053	Unknow	G2	III	930	1	Serous
GSE32062_GSM795054	Unknow	G2	III	1440	0	Serous
GSE32062_GSM795055	Unknow	G2	III	1770	0	Serous
GSE32062_GSM795056	Unknow	G2	III	1710	0	Serous
GSE32062_GSM795057	Unknow	G2	III	600	1	Serous
GSE32062_GSM795058	Unknow	G2	III	1470	0	Serous
GSE32062_GSM795059	Unknow	G2	III	360	1	Serous
GSE32062_GSM795060	Unknow	G2	III	630	1	Serous
GSE32062_GSM795061	Unknow	G2	III	1320	0	Serous
GSE32062_GSM795062	Unknow	G2	III	900	0	Serous
GSE32062_GSM795063	Unknow	G3	III	900	0	Serous
GSE32062_GSM795064	Unknow	G3	III	840	0	Serous
GSE32062_GSM795065	Unknow	G3	III	810	0	Serous
GSE32062_GSM795066	Unknow	G3	III	1380	0	Serous
GSE32062_GSM795067	Unknow	G3	III	870	0	Serous
GSE32062_GSM795068	Unknow	G2	III	1410	0	Serous
GSE32062_GSM795069	Unknow	G2	IV	2190	0	Serous
GSE32062_GSM795070	Unknow	G2	IV	1260	0	Serous
GSE32062_GSM795071	Unknow	G3	IV	1320	1	Serous
GSE32062_GSM795072	Unknow	G2	IV	1050	1	Serous
GSE32062_GSM795073	Unknow	G3	IV	810	0	Serous
GSE32062_GSM795074	Unknow	G3	IV	1620	0	Serous
GSE32062_GSM795075	Unknow	G2	IV	1470	0	Serous
GSE32062_GSM795076	Unknow	G3	IV	960	0	Serous
GSE32062_GSM795077	Unknow	G3	IV	1440	0	Serous
GSE32062_GSM795078	Unknow	G2	IV	1290	0	Serous
GSE32062_GSM795079	Unknow	G2	IV	1080	0	Serous
GSE32062_GSM795080	Unknow	G2	IV	960	1	Serous
GSE32062_GSM795081	Unknow	G3	IV	3090	0	Serous
GSE32062_GSM795082	Unknow	G2	IV	1020	0	Serous
GSE32062_GSM795083	Unknow	G2	IV	150	1	Serous
GSE32062_GSM795084	Unknow	G3	IV	1590	0	Serous
GSE32062_GSM795085	Unknow	G2	IV	1410	0	Serous
GSE32062_GSM795086	Unknow	G3	IV	2220	1	Serous
GSE32062_GSM795087	Unknow	G3	IV	2070	0	Serous
GSE32062_GSM795088	Unknow	G3	IV	1500	0	Serous
GSE32062_GSM795089	Unknow	G3	IV	960	1	Serous
GSE32062_GSM795090	Unknow	G3	IV	900	1	Serous
GSE32062_GSM795091	Unknow	G3	IV	1770	0	Serous
GSE32062_GSM795092	Unknow	G3	IV	780	1	Serous
GSE32062_GSM795093	Unknow	G2	IV	1470	1	Serous
GSE32062_GSM795094	Unknow	G3	IV	900	0	Serous
GSE32062_GSM795095	Unknow	G3	IV	660	0	Serous
GSE32062_GSM795096	Unknow	G3	IV	1290	1	Serous
GSE32062_GSM795097	Unknow	G3	IV	1920	1	Serous
GSE32062_GSM795098	Unknow	G3	IV	1830	1	Serous
GSE32062_GSM795099	Unknow	G3	IV	1440	1	Serous
GSE32062_GSM795100	Unknow	G3	IV	1200	1	Serous
GSE32062_GSM795101	Unknow	G3	IV	360	1	Serous
GSE32062_GSM795102	Unknow	G2	IV	1500	0	Serous
GSE32062_GSM795103	Unknow	G3	IV	3570	0	Serous
GSE32062_GSM795104	Unknow	G2	IV	360	0	Serous
GSE32062_GSM795105	Unknow	G3	IV	630	0	Serous
GSE32062_GSM795106	Unknow	G2	IV	690	0	Serous
GSE32062_GSM795107	Unknow	G3	IV	930	1	Serous
GSE32062_GSM795108	Unknow	G3	IV	1380	0	Serous
GSE32062_GSM795109	Unknow	G3	IV	1350	0	Serous
GSE32062_GSM795110	Unknow	G3	IV	1260	1	Serous
GSE32062_GSM795111	Unknow	G2	IV	780	1	Serous
GSE32062_GSM795112	Unknow	G3	IV	30	1	Serous
GSE32062_GSM795113	Unknow	G3	IV	810	1	Serous
GSE32062_GSM795114	Unknow	G3	IV	2370	1	Serous
GSE32062_GSM795115	Unknow	G2	IV	1380	1	Serous
GSE32062_GSM795116	Unknow	G3	IV	2820	0	Serous
GSE32062_GSM795117	Unknow	G2	IV	2580	1	Serous
GSE32062_GSM795118	Unknow	G2	IV	990	1	Serous
GSE32062_GSM795119	Unknow	G3	IV	1530	1	Serous
GSE32062_GSM795120	Unknow	G2	IV	1620	1	Serous
GSE32062_GSM795121	Unknow	G3	IV	2250	0	Serous
GSE32062_GSM795122	Unknow	G2	IV	1710	0	Serous
GSE32062_GSM795123	Unknow	G2	IV	1260	0	Serous
GSE32062_GSM795124	Unknow	G2	IV	840	0	Serous
GSE26193_GSM642933	unknow	G3	I	7380.96	0	Serous
GSE26193_GSM642934	unknow	G2	II	3546.57	0	Endometrioid
GSE26193_GSM642935	unknow	G3	III	2206.49	1	Serous
GSE26193_GSM642936	unknow	G3	IV	903.382	1	Serous
GSE26193_GSM642937	unknow	G3	III	1541.94	1	Serous
GSE26193_GSM642938	unknow	G3	III	859.411	1	Serous
GSE26193_GSM642939	unknow	G2	III	776.468	1	Serous
GSE26193_GSM642940	unknow	G2	I	1736.81	1	Serous
GSE26193_GSM642941	unknow	G1	I	3317.73	0	Serous
GSE26193_GSM642942	unknow	G3	III	1080.26	1	Mucinous
GSE26193_GSM642943	unknow	G3	III	991.322	1	Serous
GSE26193_GSM642944	unknow	G3	IV	1686.84	1	Serous
GSE26193_GSM642945	unknow	G3	II	1495.97	0	Serous
GSE26193_GSM642946	unknow	G2	I	539.631	1	Serous
GSE26193_GSM642947	unknow	G3	IV	1687.84	0	Serous
GSE26193_GSM642948	unknow	G3	IV	1833.75	1	Serous
GSE26193_GSM642949	unknow	G2	IV	271.814	0	Serous
GSE26193_GSM642950	unknow	G3	III	673.538	1	Endometrioid
GSE26193_GSM642951	unknow	G1	IV	615.58	1	Serous
GSE26193_GSM642952	unknow	G3	III	399.726	1	Endometrioid
GSE26193_GSM642953	unknow	G2	III	884.395	1	Serous
GSE26193_GSM642954	unknow	G2	I	4458.95	0	Mucinous
GSE26193_GSM642955	unknow	G3	III	661.548	1	Serous
GSE26193_GSM642956	unknow	G3	III	4067.23	0	Serous
GSE26193_GSM642957	unknow	G2	I	251.827	1	Serous
GSE26193_GSM642958	unknow	G2	III	674.538	1	Serous
GSE26193_GSM642959	unknow	G3	III	1087.25	1	Serous
GSE26193_GSM642960	unknow	G3	III	693.526	1	Serous
GSE26193_GSM642961	unknow	G3	III	2990.95	0	Serous
GSE26193_GSM642962	unknow	G2	III	793.455	1	Clear Cells
GSE26193_GSM642963	unknow	G1	I	2376.37	0	Mucinous
GSE26193_GSM642964	unknow	G3	III	2284.44	1	Serous
GSE26193_GSM642965	unknow	G3	IV	1424.03	1	undifferentiated adenocarcinoma
GSE26193_GSM642966	unknow	G3	III	521.643	1	Serous
GSE26193_GSM642967	unknow	G2	I	1943.67	1	Serous
GSE26193_GSM642968	unknow	G3	III	3672.48	0	Serous
GSE26193_GSM642969	unknow	G2	IV	796.456	1	Serous
GSE26193_GSM642970	unknow	G2	I	898.385	1	Mucinous
GSE26193_GSM642971	unknow	G3	I	3646.5	0	Clear Cells
GSE26193_GSM642972	unknow	G3	III	2480.3	1	Serous
GSE26193_GSM642973	unknow	G2	III	1662.86	1	Serous
GSE26193_GSM642974	unknow	G3	IV	305.79	1	Serous
GSE26193_GSM642975	unknow	G2	III	92.9363	1	Mucinous
GSE26193_GSM642976	unknow	G3	III	905.379	1	Serous
GSE26193_GSM642977	unknow	G2	I	2435.33	0	Mucinous
GSE26193_GSM642978	unknow	G3	III	1712.83	0	Serous
GSE26193_GSM642979	unknow	G2	II	566.611	1	Serous
GSE26193_GSM642980	unknow	G3	I	1388.05	1	Serous
GSE26193_GSM642981	unknow	G2	III	1415.03	1	Serous
GSE26193_GSM642982	unknow	G3	III	417.713	1	Brenner
GSE26193_GSM642983	unknow	G2	III	735.497	1	Serous
GSE26193_GSM642984	unknow	G1	I	3756.43	0	Serous
GSE26193_GSM642985	unknow	G2	III	3130.86	0	Serous
GSE26193_GSM642986	unknow	G2	I	2925	0	Clear Cells
GSE26193_GSM642987	unknow	G3	I	3042.92	0	Serous
GSE26193_GSM642988	unknow	G3	III	2784.09	1	Serous
GSE26193_GSM642989	unknow	G3	III	1233.16	1	Serous
GSE26193_GSM642990	unknow	G3	II	2264.45	0	undifferentiated adenocarcinoma
GSE26193_GSM642991	unknow	G3	III	1832.75	0	Serous
GSE26193_GSM642992	unknow	G2	III	1034.29	1	Serous
GSE26193_GSM642993	unknow	G1	III	630.567	1	Mucinous
GSE26193_GSM642994	unknow	G3	II	3391.68	1	Serous
GSE26193_GSM642995	unknow	G3	IV	509.65	1	Clear Cells
GSE26193_GSM642996	unknow	G3	III	578.605	1	Serous
GSE26193_GSM642997	unknow	G3	III	285.804	1	Serous
GSE26193_GSM642998	unknow	G3	III	787.462	1	Serous
GSE26193_GSM642999	unknow	G2	III	2685.16	1	Serous
GSE26193_GSM643000	unknow	G3	III	1274.13	1	Serous
GSE26193_GSM643001	unknow	G2	II	460.685	1	Clear Cells
GSE26193_GSM643002	unknow	G3	III	839.423	1	Serous
GSE26193_GSM643003	unknow	G1	II	1735.81	0	Endometrioid
GSE26193_GSM643005	unknow	G2	I	1912.69	0	Endometrioid
GSE26193_GSM643006	unknow	G2	IV	571.608	1	Serous
GSE26193_GSM643007	unknow	G2	III	282.806	1	Serous
GSE26193_GSM643008	unknow	G3	III	2231.47	1	Serous
GSE26193_GSM643009	unknow	G3	III	685.532	1	Serous
GSE26193_GSM643010	unknow	G3	III	193.867	1	Serous
GSE26193_GSM643011	unknow	G3	IV	2.99795	1	Serous
GSE26193_GSM643012	unknow	G3	I	3507.6	0	Serous
GSE26193_GSM643013	unknow	G3	III	3386.68	0	Endometrioid
GSE26193_GSM643014	unknow	G3	III	910.376	1	Serous
GSE26193_GSM643015	unknow	G3	III	1391.05	1	Serous
GSE26193_GSM643016	unknow	G3	III	1095.25	1	Serous
GSE26193_GSM643017	unknow	G3	III	2832.06	0	Serous
GSE26193_GSM643018	unknow	G2	I	2819.07	0	Clear Cells
GSE26193_GSM643019	unknow	G3	III	1024.3	1	Serous
GSE26193_GSM643020	unknow	G3	III	2356.39	0	Serous
GSE26193_GSM643021	unknow	G2	III	184.873	1	Mucinous
GSE26193_GSM643022	unknow	G3	II	2138.53	0	Serous
GSE26193_GSM643023	unknow	G2	II	246.831	1	Endometrioid
GSE26193_GSM643024	unknow	G3	III	1112.24	1	Serous
GSE26193_GSM643026	unknow	G3	III	1135.22	1	Serous
GSE26193_GSM643027	unknow	G3	III	937.356	1	Serous
GSE26193_GSM643028	unknow	G3	IV	988.321	1	Serous
GSE26193_GSM643029	unknow	G3	IV	480.672	1	Serous
GSE26193_GSM643030	unknow	G2	III	843.424	1	Serous
GSE26193_GSM643031	unknow	G3	III	1454	1	Serous
GSE26193_GSM643032	unknow	G3	IV	18.987	1	Serous
GSE26193_GSM643033	unknow	G1	I	2046.6	0	Serous
GSE26193_GSM643034	unknow	G2	I	2413.35	0	Endometrioid
GSE26193_GSM643035	unknow	G3	IV	970.334	1	Serous
GSE26193_GSM643036	unknow	G3	II	792.459	1	Serous
GSE26193_GSM643037	unknow	G3	I	2126.54	0	Serous
GSE26193_GSM643038	unknow	G3	III	1392.05	1	Serous
GSE26193_GSM643039	unknow	G3	III	147.899	1	undifferentiated adenocarcinoma
GSE17260_GSM432220	Unknow	G3	III	1650	0	Serous
GSE17260_GSM432221	Unknow	G3	IV	30	1	Serous
GSE17260_GSM432222	Unknow	G3	III	720	0	Serous
GSE17260_GSM432223	Unknow	G3	III	780	0	Serous
GSE17260_GSM432224	Unknow	G3	III	990	1	Serous
GSE17260_GSM432225	Unknow	G1	III	1110	0	Serous
GSE17260_GSM432226	Unknow	G3	III	600	1	Serous
GSE17260_GSM432227	Unknow	G2	III	1410	0	Serous
GSE17260_GSM432228	Unknow	G3	III	1800	0	Serous
GSE17260_GSM432229	Unknow	G2	III	1710	1	Serous
GSE17260_GSM432230	Unknow	G2	III	1440	0	Serous
GSE17260_GSM432231	Unknow	G1	III	2070	0	Serous
GSE17260_GSM432232	Unknow	G1	III	810	1	Serous
GSE17260_GSM432233	Unknow	G3	III	2070	1	Serous
GSE17260_GSM432234	Unknow	G1	III	1530	1	Serous
GSE17260_GSM432235	Unknow	G2	III	510	0	Serous
GSE17260_GSM432236	Unknow	G2	III	510	0	Serous
GSE17260_GSM432237	Unknow	G3	III	510	0	Serous
GSE17260_GSM432238	Unknow	G3	III	720	1	Serous
GSE17260_GSM432239	Unknow	G2	IV	1560	1	Serous
GSE17260_GSM432240	Unknow	G2	III	750	1	Serous
GSE17260_GSM432242	Unknow	G2	III	660	1	Serous
GSE17260_GSM432243	Unknow	G3	III	1590	1	Serous
GSE17260_GSM432244	Unknow	G3	III	390	1	Serous
GSE17260_GSM432245	Unknow	G3	III	2370	0	Serous
GSE17260_GSM432246	Unknow	G1	III	2220	0	Serous
GSE17260_GSM432247	Unknow	G3	III	2250	0	Serous
GSE17260_GSM432248	Unknow	G2	III	1860	1	Serous
GSE17260_GSM432249	Unknow	G2	III	1920	0	Serous
GSE17260_GSM432250	Unknow	G3	III	1380	0	Serous
GSE17260_GSM432251	Unknow	G3	III	1320	0	Serous
GSE17260_GSM432252	Unknow	G3	IV	840	1	Serous
GSE17260_GSM432253	Unknow	G2	III	990	0	Serous
GSE17260_GSM432254	Unknow	G3	IV	930	0	Serous
GSE17260_GSM432255	Unknow	G3	III	840	0	Serous
GSE17260_GSM432256	Unknow	G3	III	720	0	Serous
GSE17260_GSM432257	Unknow	G3	III	450	0	Serous
GSE17260_GSM432258	Unknow	G2	III	450	0	Serous
GSE17260_GSM432259	Unknow	G2	III	1470	0	Serous
GSE17260_GSM432260	Unknow	G2	III	420	0	Serous
GSE17260_GSM432261	Unknow	G1	III	390	0	Serous
GSE17260_GSM432262	Unknow	G2	III	270	0	Serous
GSE17260_GSM432263	Unknow	G3	III	870	0	Serous
GSE17260_GSM432264	Unknow	G2	III	780	0	Serous
GSE17260_GSM432265	Unknow	G1	III	1470	0	Serous
GSE17260_GSM432266	Unknow	G2	III	600	0	Serous
GSE17260_GSM432267	Unknow	G2	III	1410	0	Serous
GSE17260_GSM432268	Unknow	G3	III	450	1	Serous
GSE17260_GSM432269	Unknow	G3	III	360	1	Serous
GSE17260_GSM432270	Unknow	G2	III	780	1	Serous
GSE17260_GSM432271	Unknow	G3	IV	1230	1	Serous
GSE17260_GSM432272	Unknow	G3	IV	330	1	Serous
GSE17260_GSM432273	Unknow	G3	IV	1410	1	Serous
GSE17260_GSM432274	Unknow	G1	III	1500	0	Serous
GSE17260_GSM432275	Unknow	G2	III	30	1	Serous
GSE17260_GSM432276	Unknow	G2	III	2160	0	Serous
GSE17260_GSM432277	Unknow	G2	III	1950	0	Serous
GSE17260_GSM432278	Unknow	G3	III	990	0	Serous
GSE17260_GSM432279	Unknow	G3	III	870	0	Serous
GSE17260_GSM432280	Unknow	G2	III	1470	1	Serous
GSE17260_GSM432281	Unknow	G2	III	2100	0	Serous
GSE17260_GSM432282	Unknow	G2	III	450	0	Serous
GSE17260_GSM432283	Unknow	G2	III	240	1	Serous
GSE17260_GSM432284	Unknow	G1	III	2400	1	Serous
GSE17260_GSM432285	Unknow	G1	III	330	1	Serous
GSE17260_GSM432286	Unknow	G3	III	150	1	Serous
GSE17260_GSM432287	Unknow	G1	IV	840	1	Serous
GSE17260_GSM432288	Unknow	G2	III	750	1	Serous
GSE17260_GSM432289	Unknow	G2	III	1920	1	Serous
GSE17260_GSM432290	Unknow	G2	III	1230	1	Serous
GSE17260_GSM432291	Unknow	G1	III	1830	0	Serous
GSE17260_GSM432292	Unknow	G3	III	1380	0	Serous
GSE17260_GSM432293	Unknow	G2	III	1020	1	Serous
GSE17260_GSM432294	Unknow	G3	III	510	1	Serous
GSE17260_GSM432295	Unknow	G1	III	1170	0	Serous
GSE17260_GSM432296	Unknow	G2	III	1110	0	Serous
GSE17260_GSM432297	Unknow	G3	III	990	1	Serous
GSE17260_GSM432298	Unknow	G2	III	750	0	Serous
GSE17260_GSM432299	Unknow	G3	IV	720	0	Serous
GSE17260_GSM432300	Unknow	G3	IV	690	1	Serous
GSE17260_GSM432301	Unknow	G1	III	900	0	Serous
GSE17260_GSM432302	Unknow	G3	III	900	0	Serous
GSE17260_GSM432303	Unknow	G1	III	870	0	Serous
GSE17260_GSM432304	Unknow	G3	III	690	0	Serous
GSE17260_GSM432305	Unknow	G1	III	600	0	Serous
GSE17260_GSM432306	Unknow	G3	III	960	1	Serous
GSE17260_GSM432307	Unknow	G2	IV	2430	0	Serous
GSE17260_GSM432308	Unknow	G1	III	2220	0	Serous
GSE17260_GSM432309	Unknow	G2	III	780	1	Serous
GSE17260_GSM432310	Unknow	G2	III	780	0	Serous
GSE17260_GSM432311	Unknow	G1	III	570	0	Serous
GSE17260_GSM432312	Unknow	G1	III	660	0	Serous
GSE17260_GSM432313	Unknow	G1	III	660	0	Serous
GSE17260_GSM432314	Unknow	G1	III	630	0	Serous
GSE17260_GSM432315	Unknow	G1	III	1260	1	Serous
GSE17260_GSM432316	Unknow	G2	III	780	1	Serous
GSE17260_GSM432317	Unknow	G3	III	30	1	Serous
GSE17260_GSM432318	Unknow	G1	III	810	1	Serous
GSE17260_GSM432319	Unknow	G2	III	2040	1	Serous
GSE17260_GSM432320	Unknow	G2	IV	1920	0	Serous
GSE17260_GSM432321	Unknow	G1	III	1560	0	Serous
GSE17260_GSM432322	Unknow	G1	IV	1950	0	Serous
GSE17260_GSM432323	Unknow	G3	IV	990	1	Serous
GSE17260_GSM432324	Unknow	G3	III	1530	1	Serous
GSE17260_GSM432325	Unknow	G2	III	30	1	Serous
GSE17260_GSM432326	Unknow	G3	IV	1620	1	Serous
GSE17260_GSM432327	Unknow	G2	III	1530	0	Serous
GSE17260_GSM432328	Unknow	G1	IV	1530	0	Serous
GSE17260_GSM432329	Unknow	G2	III	1170	0	Serous
GSE17260_GSM432330	Unknow	G3	IV	840	0	Serous

## Sheet: Table S3
Table S3 Summary of 51 recognized PYAGs
Gene	Type
AIM2	pyroptosis
BAK1	pyroptosis
BAX	pyroptosis
CASP1	pyroptosis
CASP3	pyroptosis
CASP4	pyroptosis
CASP5	pyroptosis
CASP6	pyroptosis
CASP8	pyroptosis
CASP9	pyroptosis
CHMP2A	pyroptosis
CHMP2B	pyroptosis
CHMP4B	pyroptosis
CHMP4C	pyroptosis
CHMP6	pyroptosis
CHMP7	pyroptosis
CYCS	pyroptosis
ELANE	pyroptosis
GPX4	pyroptosis
GSDMB	pyroptosis
GSDMC	pyroptosis
GSDMD	pyroptosis
GZMB	pyroptosis
HMGB1	pyroptosis
IL18	pyroptosis
IL1A	pyroptosis
IL1B	pyroptosis
IL6	pyroptosis
IRF1	pyroptosis
IRF2	pyroptosis
NLRC4	pyroptosis
NLRP1	pyroptosis
NLRP2	pyroptosis
NLRP3	pyroptosis
NLRP6	pyroptosis
NLRP7	pyroptosis
NOD1	pyroptosis
NOD2	pyroptosis
PLCG1	pyroptosis
PRKACA	pyroptosis
PYCARD	pyroptosis
SCAF11	pyroptosis
TP53	pyroptosis
TP63	pyroptosis
TIRAP	pyroptosis
TNF	pyroptosis
GZMA	pyroptosis
CHMP3	pyroptosis
GSDME	pyroptosis
GSDMA	pyroptosis
PJVK	pyroptosis

## Sheet: TableS4
Table S4 Summary of DNA methylation modifications of 51 PYAGs with DiseaseMeth 2.0
diseaseName	genomic region	transcript	gene	p-value	meanMethylDisea-meanMethylNormal
OVarian serous cystadenocarcinoma[OV]	chr1:159046147-159048647	NM_004833	AIM2	0.0112	-0.147
Ovarian serous cystadenocarcinoma[OV]	chr11:104905384-104907884	NM_001257118	CASP1	0.002423	-0.121
Ovarian serous cystadenocarcinoma[OV]	chr2:202096165-202098665	NM_033355	CASP8	0.03856	-0.102
Ovarian serous cystadenocarcinoma[OV]	chr8:130798634-130801134	NM_031415	GSDMC	0.0008362	-0.257
Ovarian serous cystadenocarcinoma[OV]	chr11:276569-279069	NM_001276700	NLRP6	0.0103	-0.145
Ovarian serous cystadenocarcinoma[OV]	chr6:33547570-33550070	NM_001188	BAK1	0.1057	-0.035
Ovarian serous cystadenocarcinoma[OV]	chr19:49456116-49458616	NR_027882	BAX	2.426e-05	-0.068
Ovarian serous cystadenocarcinoma[OV]	chr4:185570129-185572629	NM_032991	CASP3	0.0003359	0.032
Ovarian serous cystadenocarcinoma[OV]	chr11:104826922-104829422	NM_033306	CASP4	0.0403	0.077
Ovarian serous cystadenocarcinoma[OV]	chr11:104893395-104895895	NM_001136109	CASP5	0.06432	-0.11
Ovarian serous cystadenocarcinoma[OV]	chr4:110624129-110626629	NM_032992	CASP6	0.7626	-0.005
Ovarian serous cystadenocarcinoma[OV]	chr1:15850785-15853285	NM_032996	CASP9	4.333e-06	-0.024
Ovarian serous cystadenocarcinoma[OV]	chr19:59065870-59068370	NM_198426	CHMP2A	0.2175	0.017
Ovarian serous cystadenocarcinoma[OV]	chr3:87274412-87276912	NM_001244644	CHMP2B	0.000177	-0.032
Ovarian serous cystadenocarcinoma[OV]	chr2:86790120-86792620	NM_001193517	CHMP3	0.06032	-0.032
Ovarian serous cystadenocarcinoma[OV]	chr20:32397109-32399609	NM_176812	CHMP4B	0.09252	-0.026
Ovarian serous cystadenocarcinoma[OV]	chr8:82642687-82645187	NM_152284	CHMP4C	0.008075	-0.078
Ovarian serous cystadenocarcinoma[OV]	chr17:78963640-78966140	NM_024591	CHMP6	0.01208	-0.059
Ovarian serous cystadenocarcinoma[OV]	chr8:23102104-23104604	NM_001317899	CHMP7	0.003018	-0.012
Ovarian serous cystadenocarcinoma[OV]	chr7:25164480-25166980	NM_018947	CYCS	3.116e-06	-0.016
Ovarian serous cystadenocarcinoma[OV]	chr19:850208-852708	NM_001972	ELANE	0.2582	-0.057
Ovarian serous cystadenocarcinoma[OV]	chr19:1102648-1105148	NM_001039848	GPX4	6.153e-05	-0.019
Ovarian serous cystadenocarcinoma[OV]	chr17:38117225-38119725	NM_178171	GSDMA	0.007437	0.066
Ovarian serous cystadenocarcinoma[OV]	chr17:38074403-38076903	NM_001165958	GSDMB	0.124	0.028
Ovarian serous cystadenocarcinoma[OV]	chr8:144638476-144640976	NM_024736	GSDMD	0.1044	-0.029
Ovarian serous cystadenocarcinoma[OV]	chr5:54396473-54398973	NM_006144	GZMA	0.9626	-0.004
Ovarian serous cystadenocarcinoma[OV]	chr14:25102932-25105432	NM_004131	GZMB	0.8684	0.01
Ovarian serous cystadenocarcinoma[OV]	chr13:31191234-31193734	NM_001313893	HMGB1	0.0006565	-0.015
Ovarian serous cystadenocarcinoma[OV]	chr11:112034340-112036840	NM_001243211	IL18	0.4878	0.029
Ovarian serous cystadenocarcinoma[OV]	chr2:113542475-113544975	NM_000575	IL1A	0.0003799	0.077
Ovarian serous cystadenocarcinoma[OV]	chr2:113593856-113596356	NM_000576	IL1B	0.004702	0.095
Ovarian serous cystadenocarcinoma[OV]	chr7:22764760-22767260	NM_000600	IL6	0.001204	-0.092
Ovarian serous cystadenocarcinoma[OV]	chr5:131825965-131828465	NM_002198	IRF1	0.2561	-0.023
Ovarian serous cystadenocarcinoma[OV]	chr4:185395226-185397726	NM_002199	IRF2	0.001542	-0.01
Ovarian serous cystadenocarcinoma[OV]	chr2:32490312-32492812	NM_021209	NLRC4	0.0197	0.093
Ovarian serous cystadenocarcinoma[OV]	chr17:5487332-5489832	NM_014922	NLRP1	0.1482	0.109
Ovarian serous cystadenocarcinoma[OV]	chr19:55475710-55478210	NM_001174082	NLRP2	0.2142	0.041
Ovarian serous cystadenocarcinoma[OV]	chr1:247579350-247581850	NM_183395	NLRP3	0.5386	0.032
Ovarian serous cystadenocarcinoma[OV]	chr19:55458373-55460873	NM_139176	NLRP7	0.0431	0.083
Ovarian serous cystadenocarcinoma[OV]	chr7:30517893-30520393	NM_006092	NOD1	0.003336	-0.02
Ovarian serous cystadenocarcinoma[OV]	chr16:50729049-50731549	NM_022162	NOD2	0.3429	-0.026
Ovarian serous cystadenocarcinoma[OV]	chr20:39764160-39766660	NM_002660	PLCG1	0.1936	-0.007
Ovarian serous cystadenocarcinoma[OV]	chr19:14228059-14230559	NM_002730	PRKACA	0.556	-0.003
Ovarian serous cystadenocarcinoma[OV]	chr16:31213597-31216097	NM_145182	PYCARD	0.5064	0.02
Ovarian serous cystadenocarcinoma[OV]	chr12:46383901-46386401	NM_004719	SCAF11	2.013e-05	-0.018
Ovarian serous cystadenocarcinoma[OV]	chr11:126150981-126153481	NM_148910	TIRAP	0.6728	-0.003
Ovarian serous cystadenocarcinoma[OV]	chr17:7578311-7580811	NM_001126116	TP53	0.03616	0.074
Ovarian serous cystadenocarcinoma[OV]	chr3:189505448-189507948	NM_001114981	TP63	0.1192	0.055
Ovarian serous cystadenocarcinoma[OV]	chr7:24797139-24799639	NM_001127454	GSDME	0.2101	-0.061
Ovarian serous cystadenocarcinoma[OV]	-	-	TNF	-	-
Ovarian serous cystadenocarcinoma[OV]	-	-	PJVK	-	-

## Sheet: Table S5
Table S5 The prognostic values of 49 PYAGs in OC patients of TCGA-OV and five GEO cohorts
id	HR	HR.95L	HR.95H	P-value	km
AIM2	0.944413	0.890035	1.00211	0.0587303	0.00528738
BAK1	0.912985	0.786896	1.05928	0.22993	0.0510485
BAX	0.887096	0.75618	1.04068	0.141412	0.0244701
CASP1	0.981569	0.902655	1.06738	0.663545	0.0399404
CASP3	0.943284	0.818838	1.08664	0.418597	0.0223151
CASP4	0.927607	0.811874	1.05984	0.269058	0.050348
CASP5	0.942843	0.8615	1.03187	0.20107	0.00764309
CASP6	0.931256	0.81521	1.06382	0.294239	0.0109342
CASP8	0.878826	0.765627	1.00876	0.0663615	0.000874717
CASP9	1.00063	0.901878	1.11021	0.990449	0.251025
CHMP2A	0.960313	0.831182	1.10951	0.582581	0.110704
CHMP2B	0.917513	0.762857	1.10352	0.360693	0.0182151
CHMP4B	1.12576	0.966631	1.31109	0.127638	0.0337753
CHMP4C	0.99335	0.894423	1.10322	0.90079	0.0236202
CHMP6	1.00155	0.877432	1.14323	0.981693	0.0397822
CHMP7	0.975367	0.853369	1.11481	0.714481	0.0593129
CYCS	1.03812	0.956648	1.12653	0.369633	0.014894
ELANE	1.1084	1.01957	1.20498	0.0157531	0.0219837
GPX4	0.899708	0.765536	1.0574	0.19962	0.00663685
GSDMB	0.894025	0.791677	1.0096	0.0709376	0.00389474
GSDMC	0.976737	0.926498	1.0297	0.38232	0.0106447
GSDMD	0.905539	0.787926	1.04071	0.162164	0.0340872
GZMB	0.913075	0.865617	0.963135	0.000840075	2.0825e-05
HMGB1	1.32244	1.07464	1.62737	0.00829188	0.00029627
IL18	0.956944	0.881264	1.03912	0.295107	0.0313973
IL1A	0.942013	0.87459	1.01463	0.1149	0.0543937
IL1B	0.966068	0.911619	1.02377	0.243484	0.0447437
IL6	0.970029	0.926573	1.01552	0.193165	0.00691169
IRF1	0.878114	0.806871	0.955649	0.00260573	0.000942022
IRF2	0.851579	0.717886	1.01017	0.0652074	0.00519105
NLRC4	1.00184	0.928677	1.08077	0.962113	0.134473
NLRP1	0.999307	0.909949	1.09744	0.988421	0.260166
NLRP2	1.02069	0.985663	1.05696	0.250409	0.0461984
NLRP3	0.986603	0.891889	1.09138	0.793382	0.237728
NLRP6	1.04871	0.95967	1.146	0.293452	0.0111966
NLRP7	1.03264	0.98818	1.07911	0.152578	0.0179665
NOD1	1.23256	1.10559	1.37411	0.000163407	0.00017088
NOD2	0.930922	0.876621	0.988586	0.0195787	0.0100882
PLCG1	1.35071	1.16446	1.56675	7.15099e-05	0.000165225
PRKACA	1.13621	0.964944	1.33787	0.125554	0.00514504
PYCARD	0.971047	0.879097	1.07262	0.562694	0.124866
SCAF11	0.929394	0.775949	1.11318	0.426426	0.153664
TP53	0.919532	0.85484	0.989119	0.0242029	0.00108794
TP63	0.954529	0.863023	1.05574	0.36542	0.099403
TIRAP	0.891567	0.770296	1.03193	0.1239	0.00582105
TNF	0.914345	0.854408	0.978487	0.00963483	0.00473233
GZMA	0.927065	0.885532	0.970545	0.00120175	2.73546e-05
GSDME	1.01658	0.925969	1.11605	0.729953	0.183046
PJVK	0.844412	0.766621	0.930096	0.000604529	0.000244022

## Sheet: Table S6
Table S6 Spearman correlation analysis of the 49 PYAGs in OC
From	To	cor	P-value	color	weight
AIM2	BAK1	0.334506	3.09184e-36	pink	2.67604
AIM2	BAX	0.160848	3.4672e-09	pink	1.28678
AIM2	CASP1	0.507165	4.24328e-88	pink	4.05732
AIM2	CASP3	0.155705	1.0873e-08	pink	1.24564
AIM2	CASP4	0.336626	1.05608e-36	pink	2.69301
AIM2	CASP5	0.355433	5.28667e-41	pink	2.84346
AIM2	CASP8	0.125346	4.39107e-06	pink	1.00277
AIM2	CASP9	-0.160123	4.082e-09	DarkSlateGray3	1.28099
AIM2	GPX4	0.16848	5.93669e-10	pink	1.34784
AIM2	GSDMB	0.130925	1.60204e-06	pink	1.0474
AIM2	GSDMC	0.221793	2.49642e-16	pink	1.77435
AIM2	GSDMD	0.16901	5.23643e-10	pink	1.35208
AIM2	GZMB	0.644621	1.55048e-157	pink	5.15697
AIM2	IL18	0.305868	2.75672e-30	pink	2.44694
AIM2	IL1A	0.127416	3.0354e-06	pink	1.01933
AIM2	IL1B	0.349643	1.1983e-39	pink	2.79714
AIM2	IL6	0.19291	1.19384e-12	pink	1.54328
AIM2	IRF1	0.454013	8.2235e-69	pink	3.63211
AIM2	IRF2	0.320766	2.6645e-33	pink	2.56613
AIM2	NLRC4	0.43889	6.43205e-64	pink	3.51112
AIM2	NLRP1	0.279456	2.34608e-25	pink	2.23565
AIM2	NLRP3	0.438124	1.12115e-63	pink	3.50499
AIM2	NOD1	0.116486	1.99845e-05	pink	0.931887
AIM2	NOD2	0.39843	5.47958e-52	pink	3.18744
AIM2	PLCG1	-0.142114	1.86626e-07	DarkSlateGray3	1.13691
AIM2	PYCARD	0.330225	2.63603e-35	pink	2.6418
AIM2	TNF	0.258769	7.50649e-22	pink	2.07015
AIM2	GZMA	0.5748	3.75525e-118	pink	4.5984
BAK1	BAX	0.173935	1.59884e-10	pink	1.39148
BAK1	CASP1	0.229509	2.09699e-17	pink	1.83608
BAK1	CASP4	0.172664	2.17858e-10	pink	1.38131
BAK1	CHMP4C	0.185914	7.7172e-12	pink	1.48731
BAK1	GPX4	0.165367	1.23165e-09	pink	1.32293
BAK1	GSDMB	0.130179	1.83759e-06	pink	1.04143
BAK1	GSDMC	0.169963	4.17299e-10	pink	1.35971
BAK1	GSDMD	0.173911	1.60803e-10	pink	1.39129
BAK1	GZMB	0.214393	2.46547e-15	pink	1.71514
BAK1	IL1B	0.145769	8.90935e-08	pink	1.16615
BAK1	IRF1	0.239855	6.5542e-19	pink	1.91884
BAK1	IRF2	0.107096	8.88573e-05	pink	0.856764
BAK1	NLRC4	0.135404	6.91532e-07	pink	1.08323
BAK1	NLRP3	0.207451	1.95999e-14	pink	1.65961
BAK1	NOD2	0.178087	5.72438e-11	pink	1.42469
BAK1	PYCARD	0.173225	1.90069e-10	pink	1.3858
BAK1	SCAF11	-0.135038	7.41359e-07	DarkSlateGray3	1.08031
BAK1	TNF	0.271523	5.63126e-24	pink	2.17219
BAK1	GZMA	0.156447	9.24111e-09	pink	1.25157
BAK1	GSDME	-0.11418	2.91421e-05	DarkSlateGray3	0.913439
BAX	CASP3	0.166646	9.1417e-10	pink	1.33316
BAX	CASP4	0.11001	5.66239e-05	pink	0.880079
BAX	CASP6	0.148119	5.48445e-08	pink	1.18496
BAX	CASP9	-0.126086	3.85061e-06	DarkSlateGray3	1.00869
BAX	CHMP2A	0.202835	7.47463e-14	pink	1.62268
BAX	CHMP4B	0.1285	2.4959e-06	pink	1.028
BAX	CHMP7	0.18395	1.28651e-11	pink	1.4716
BAX	GPX4	0.178254	5.48998e-11	pink	1.42603
BAX	IL18	0.135275	7.08722e-07	pink	1.0822
BAX	IRF2	0.151402	2.74978e-08	pink	1.21121
BAX	NLRP3	0.145298	9.81066e-08	pink	1.16238
BAX	PYCARD	0.171942	2.5948e-10	pink	1.37553
BAX	SCAF11	-0.174699	1.32578e-10	DarkSlateGray3	1.39759
BAX	PJVK	-0.168841	5.45057e-10	DarkSlateGray3	1.35073
CASP1	CASP3	0.125925	3.9624e-06	pink	1.0074
CASP1	CASP4	0.590699	2.79236e-126	pink	4.72559
CASP1	CASP5	0.427526	2.11656e-60	pink	3.4202
CASP1	CASP8	0.208665	1.37119e-14	pink	1.66932
CASP1	CASP9	-0.112285	3.95253e-05	DarkSlateGray3	0.898277
CASP1	CHMP2B	0.121354	8.80552e-06	pink	0.97083
CASP1	GPX4	0.113042	3.50104e-05	pink	0.90434
CASP1	GSDMC	0.35336	1.62776e-40	pink	2.82688
CASP1	GSDMD	0.407393	1.71948e-54	pink	3.25914
CASP1	GZMB	0.533784	4.06785e-99	pink	4.27027
CASP1	HMGB1	-0.242727	2.43101e-19	DarkSlateGray3	1.94182
CASP1	IL18	0.497098	3.5226e-84	pink	3.97678
CASP1	IL1A	0.16092	3.41109e-09	pink	1.28736
CASP1	IL1B	0.443986	1.53763e-65	pink	3.55189
CASP1	IL6	0.19373	9.5482e-13	pink	1.54984
CASP1	IRF1	0.652178	1.96983e-162	pink	5.21742
CASP1	IRF2	0.355626	4.75929e-41	pink	2.84501
CASP1	NLRC4	0.44359	2.06098e-65	pink	3.54872
CASP1	NLRP1	0.146714	7.3375e-08	pink	1.17371
CASP1	NLRP3	0.498046	1.52439e-84	pink	3.98437
CASP1	NOD1	0.307842	1.12388e-30	pink	2.46274
CASP1	NOD2	0.518747	8.9946e-93	pink	4.14997
CASP1	PLCG1	-0.27802	4.20386e-25	DarkSlateGray3	2.22416
CASP1	PYCARD	0.442153	5.93528e-65	pink	3.53722
CASP1	SCAF11	-0.113696	3.15133e-05	DarkSlateGray3	0.90957
CASP1	TIRAP	0.139479	3.14465e-07	pink	1.11583
CASP1	TNF	0.27952	2.28563e-25	pink	2.23616
CASP1	GZMA	0.587237	1.79522e-124	pink	4.6979
CASP1	GSDME	0.138897	3.52392e-07	pink	1.11118
CASP3	CASP6	0.308336	8.96953e-31	pink	2.46669
CASP3	CHMP2B	0.161933	2.71109e-09	pink	1.29547
CASP3	GZMB	0.179511	4.00142e-11	pink	1.43609
CASP3	IL6	0.122891	6.75258e-06	pink	0.98313
CASP3	IRF2	0.365439	2.05718e-43	pink	2.92351
CASP3	NLRC4	0.132772	1.13665e-06	pink	1.06218
CASP3	GZMA	0.145755	8.93464e-08	pink	1.16604
CASP3	PJVK	-0.151075	2.94748e-08	DarkSlateGray3	1.2086
CASP4	CASP5	0.406316	3.46832e-54	pink	3.25053
CASP4	CASP8	0.199829	1.75683e-13	pink	1.59863
CASP4	CASP9	-0.130743	1.65659e-06	DarkSlateGray3	1.04594
CASP4	CHMP2A	0.11972	1.1635e-05	pink	0.957758
CASP4	CHMP4C	0.199284	2.04814e-13	pink	1.59427
CASP4	GPX4	0.122245	7.55285e-06	pink	0.977959
CASP4	GSDMB	0.112456	3.84598e-05	pink	0.899646
CASP4	GSDMC	0.248637	3.0314e-20	pink	1.9891
CASP4	GSDMD	0.310383	3.5066e-31	pink	2.48306
CASP4	GZMB	0.376296	3.98118e-46	pink	3.01036
CASP4	IL18	0.516596	6.84737e-92	pink	4.13277
CASP4	IL1A	0.226512	5.5484e-17	pink	1.8121
CASP4	IL1B	0.276616	7.40915e-25	pink	2.21293
CASP4	IL6	0.128945	2.30243e-06	pink	1.03156
CASP4	IRF1	0.490294	1.325e-81	pink	3.92235
CASP4	IRF2	0.311872	1.76248e-31	pink	2.49497
CASP4	NLRC4	0.221482	2.75353e-16	pink	1.77186
CASP4	NLRP3	0.329127	4.54259e-35	pink	2.63302
CASP4	NOD1	0.211293	6.27789e-15	pink	1.69035
CASP4	NOD2	0.3071	1.576e-30	pink	2.4568
CASP4	PLCG1	-0.175292	1.14604e-10	DarkSlateGray3	1.40233
CASP4	PYCARD	0.401339	8.60579e-53	pink	3.21071
CASP4	TIRAP	0.166292	9.92934e-10	pink	1.33034
CASP4	TNF	0.209125	1.19671e-14	pink	1.673
CASP4	GZMA	0.404233	1.33843e-53	pink	3.23387
CASP4	GSDME	0.155898	1.04223e-08	pink	1.24719
CASP5	CASP9	-0.113248	3.38745e-05	DarkSlateGray3	0.905982
CASP5	GSDMC	0.237842	1.30345e-18	pink	1.90273
CASP5	GSDMD	0.215637	1.68765e-15	pink	1.72509
CASP5	GZMB	0.393948	9.16514e-51	pink	3.15159
CASP5	IL18	0.315797	2.82051e-32	pink	2.52638
CASP5	IL1A	0.171353	2.99021e-10	pink	1.37083
CASP5	IL1B	0.292695	9.21024e-28	pink	2.34156
CASP5	IL6	0.206894	2.3076e-14	pink	1.65515
CASP5	IRF1	0.324823	3.75455e-34	pink	2.59858
CASP5	IRF2	0.193315	1.06928e-12	pink	1.54652
CASP5	NLRC4	0.393585	1.14958e-50	pink	3.14868
CASP5	NLRP1	0.129117	2.23112e-06	pink	1.03294
CASP5	NLRP3	0.313393	8.69364e-32	pink	2.50714
CASP5	NOD1	0.19668	4.23947e-13	pink	1.57344
CASP5	NOD2	0.302997	1.00354e-29	pink	2.42398
CASP5	PLCG1	-0.186989	5.82066e-12	DarkSlateGray3	1.49591
CASP5	PRKACA	-0.12002	1.10581e-05	DarkSlateGray3	0.960156
CASP5	PYCARD	0.307918	1.08568e-30	pink	2.46334
CASP5	TNF	0.15553	1.12963e-08	pink	1.24424
CASP5	GZMA	0.388179	3.22972e-49	pink	3.10544
CASP5	GSDME	0.151566	2.65543e-08	pink	1.21253
CASP6	CHMP2B	0.145767	8.9134e-08	pink	1.16614
CASP6	CHMP4C	0.165213	1.27628e-09	pink	1.32171
CASP6	GPX4	0.138886	3.53164e-07	pink	1.11109
CASP6	IL1A	0.123817	5.74641e-06	pink	0.990536
CASP6	NLRP6	-0.119296	1.25e-05	DarkSlateGray3	0.954366
CASP6	NOD1	-0.177007	7.49494e-11	DarkSlateGray3	1.41605
CASP6	TP63	-0.124245	5.3312e-06	DarkSlateGray3	0.993961
CASP8	CHMP4C	0.112609	3.75299e-05	pink	0.900871
CASP8	GSDMB	0.164477	1.51333e-09	pink	1.31582
CASP8	GSDMC	0.16114	3.24522e-09	pink	1.28912
CASP8	GSDMD	0.229472	2.12274e-17	pink	1.83578
CASP8	GZMB	0.131213	1.51896e-06	pink	1.0497
CASP8	HMGB1	-0.108436	7.23196e-05	DarkSlateGray3	0.867491
CASP8	IL18	0.229917	1.83496e-17	pink	1.83934
CASP8	IRF1	0.250851	1.37009e-20	pink	2.00681
CASP8	IRF2	0.197692	3.19916e-13	pink	1.58153
CASP8	NLRP6	0.149575	4.04527e-08	pink	1.1966
CASP8	NOD1	0.118041	1.54333e-05	pink	0.94433
CASP8	NOD2	0.193863	9.20675e-13	pink	1.55091
CASP8	PLCG1	-0.263495	1.26362e-22	DarkSlateGray3	2.10796
CASP8	PYCARD	0.109507	6.12522e-05	pink	0.876055
CASP8	GZMA	0.149492	4.11618e-08	pink	1.19594
CASP8	GSDME	-0.25525	2.76291e-21	DarkSlateGray3	2.042
CASP8	PJVK	0.133336	1.02273e-06	pink	1.06668
CASP9	GSDMC	-0.15544	1.15208e-08	DarkSlateGray3	1.24352
CASP9	GZMB	-0.126668	3.47097e-06	DarkSlateGray3	1.01334
CASP9	HMGB1	-0.14165	2.04752e-07	DarkSlateGray3	1.1332
CASP9	IL18	-0.162131	2.59175e-09	DarkSlateGray3	1.29705
CASP9	IL1B	-0.132953	1.09884e-06	DarkSlateGray3	1.06362
CASP9	IRF1	-0.153883	1.61562e-08	DarkSlateGray3	1.23106
CASP9	IRF2	-0.145531	9.35491e-08	DarkSlateGray3	1.16425
CASP9	NLRP3	-0.121632	8.39453e-06	DarkSlateGray3	0.973056
CASP9	NOD2	-0.158167	6.32048e-09	DarkSlateGray3	1.26533
CASP9	PLCG1	0.108663	6.98275e-05	pink	0.869306
CASP9	PYCARD	-0.173409	1.8176e-10	DarkSlateGray3	1.38727
CASP9	GSDME	-0.125609	4.19078e-06	DarkSlateGray3	1.00488
CHMP2A	PYCARD	0.141394	2.15436e-07	pink	1.13115
CHMP2B	CHMP4B	0.148572	4.99061e-08	pink	1.18858
CHMP2B	CHMP4C	0.130904	1.60806e-06	pink	1.04723
CHMP2B	CYCS	0.112025	4.11977e-05	pink	0.896196
CHMP2B	IL1B	0.130449	1.74879e-06	pink	1.04359
CHMP2B	IRF2	0.121695	8.30347e-06	pink	0.973563
CHMP2B	NLRP1	-0.146227	8.11055e-08	DarkSlateGray3	1.16982
CHMP2B	PLCG1	-0.163409	1.93545e-09	DarkSlateGray3	1.30727
CHMP4B	TP53	0.110914	4.91285e-05	pink	0.887308
CHMP4C	ELANE	-0.148869	4.69043e-08	DarkSlateGray3	1.19095
CHMP4C	GSDMC	0.121349	8.81282e-06	pink	0.970791
CHMP4C	GSDMD	0.148341	5.23773e-08	pink	1.18672
CHMP4C	IL18	0.118932	1.32902e-05	pink	0.951458
CHMP4C	IL6	-0.150783	3.1353e-08	DarkSlateGray3	1.20627
CHMP4C	IRF1	0.163215	2.02331e-09	pink	1.30572
CHMP4C	IRF2	0.128457	2.51552e-06	pink	1.02765
CHMP4C	NLRP1	-0.165638	1.15639e-09	DarkSlateGray3	1.32511
CHMP6	GPX4	0.192302	1.40807e-12	pink	1.53842
CHMP6	HMGB1	-0.150345	3.43955e-08	DarkSlateGray3	1.20276
CHMP6	NLRC4	0.112977	3.53785e-05	pink	0.903818
CHMP7	CYCS	-0.111365	4.57471e-05	DarkSlateGray3	0.890918
CHMP7	IRF1	-0.12037	1.04178e-05	DarkSlateGray3	0.962962
CHMP7	PLCG1	0.118934	1.32864e-05	pink	0.951472
CHMP7	SCAF11	-0.165637	1.15674e-09	DarkSlateGray3	1.32509
CYCS	NLRP1	-0.115479	2.35841e-05	DarkSlateGray3	0.92383
CYCS	PLCG1	-0.162886	2.18175e-09	DarkSlateGray3	1.30309
ELANE	IL18	0.106593	9.59232e-05	pink	0.852747
ELANE	IL6	0.14329	1.47411e-07	pink	1.14632
ELANE	NLRC4	0.118066	1.53706e-05	pink	0.944525
ELANE	NLRP1	0.141293	2.1982e-07	pink	1.13034
ELANE	NLRP3	0.142213	1.82971e-07	pink	1.13771
ELANE	GSDME	0.165431	1.21335e-09	pink	1.32345
GPX4	GSDMB	-0.115176	2.478e-05	DarkSlateGray3	0.921411
GPX4	GZMB	0.205313	3.6575e-14	pink	1.6425
GPX4	HMGB1	-0.163529	1.8826e-09	DarkSlateGray3	1.30823
GPX4	IL1A	0.129678	2.01413e-06	pink	1.03743
GPX4	IL1B	0.128906	2.31855e-06	pink	1.03125
GPX4	IL6	0.12389	5.67394e-06	pink	0.991116
GPX4	NLRC4	0.12225	7.54666e-06	pink	0.977997
GPX4	NLRP3	0.128158	2.65549e-06	pink	1.02526
GPX4	PYCARD	0.148163	5.43522e-08	pink	1.1853
GPX4	TP63	-0.113167	3.43196e-05	DarkSlateGray3	0.905332
GPX4	TNF	0.184983	9.84109e-12	pink	1.47986
GPX4	GZMA	0.23333	5.94528e-18	pink	1.86664
GSDMB	HMGB1	-0.121404	8.72951e-06	DarkSlateGray3	0.971234
GSDMB	IRF1	0.133962	9.08904e-07	pink	1.0717
GSDMB	IRF2	0.166587	9.26695e-10	pink	1.3327
GSDMB	NLRP1	0.162159	2.57562e-09	pink	1.29727
GSDMB	NOD2	0.125844	4.01987e-06	pink	1.00675
GSDMB	PYCARD	0.133733	9.49024e-07	pink	1.06987
GSDMB	GSDME	-0.138484	3.81975e-07	DarkSlateGray3	1.10787
GSDMB	PJVK	0.148798	4.76057e-08	pink	1.19039
GSDMC	GSDMD	0.368829	3.00121e-44	pink	2.95063
GSDMC	GZMB	0.238789	9.44134e-19	pink	1.91031
GSDMC	HMGB1	-0.185581	8.41998e-12	DarkSlateGray3	1.48465
GSDMC	IL18	0.189166	3.26986e-12	pink	1.51333
GSDMC	IL1A	0.18903	3.39115e-12	pink	1.51224
GSDMC	IL1B	0.21836	7.29756e-16	pink	1.74688
GSDMC	IL6	0.134638	7.99864e-07	pink	1.07711
GSDMC	IRF1	0.344251	2.06751e-38	pink	2.75401
GSDMC	IRF2	0.132902	1.10928e-06	pink	1.06322
GSDMC	NLRC4	0.166073	1.04496e-09	pink	1.32859
GSDMC	NLRP3	0.161399	3.06088e-09	pink	1.29119
GSDMC	NOD1	0.217744	8.8316e-16	pink	1.74195
GSDMC	NOD2	0.38528	1.8844e-48	pink	3.08224
GSDMC	PLCG1	-0.246461	6.56784e-20	DarkSlateGray3	1.97169
GSDMC	TIRAP	0.114922	2.58311e-05	pink	0.919375
GSDMC	TNF	0.149591	4.03217e-08	pink	1.19673
GSDMC	GZMA	0.240339	5.55109e-19	pink	1.92271
GSDMD	GZMB	0.285909	1.63543e-26	pink	2.28727
GSDMD	HMGB1	-0.188624	3.77705e-12	DarkSlateGray3	1.50899
GSDMD	IL18	0.221786	2.50235e-16	pink	1.77429
GSDMD	IL1B	0.199293	2.04298e-13	pink	1.59434
GSDMD	IRF1	0.47547	3.43519e-76	pink	3.80376
GSDMD	IRF2	0.126227	3.75538e-06	pink	1.00981
GSDMD	NLRC4	0.189533	2.9652e-12	pink	1.51626
GSDMD	NLRP3	0.158572	5.77613e-09	pink	1.26857
GSDMD	NOD1	0.211894	5.24323e-15	pink	1.69515
GSDMD	NOD2	0.320544	2.96378e-33	pink	2.56435
GSDMD	PLCG1	-0.228896	2.56171e-17	DarkSlateGray3	1.83117
GSDMD	PYCARD	0.227269	4.34478e-17	pink	1.81816
GSDMD	TNF	0.138669	3.68435e-07	pink	1.10935
GSDMD	GZMA	0.33041	2.40456e-35	pink	2.64328
GZMB	HMGB1	-0.124628	4.98412e-06	DarkSlateGray3	0.997025
GZMB	IL18	0.362444	1.10608e-42	pink	2.89955
GZMB	IL1A	0.152097	2.37128e-08	pink	1.21677
GZMB	IL1B	0.377298	2.20941e-46	pink	3.01838
GZMB	IL6	0.329923	3.06246e-35	pink	2.63938
GZMB	IRF1	0.554194	2.94259e-108	pink	4.43355
GZMB	IRF2	0.287556	8.19474e-27	pink	2.30045
GZMB	NLRC4	0.412781	4.9332e-56	pink	3.30225
GZMB	NLRP1	0.243945	1.59034e-19	pink	1.95156
GZMB	NLRP3	0.400969	1.09024e-52	pink	3.20775
GZMB	NOD1	0.179254	4.26958e-11	pink	1.43403
GZMB	NOD2	0.423354	3.83228e-59	pink	3.38683
GZMB	PLCG1	-0.178962	4.59478e-11	DarkSlateGray3	1.4317
GZMB	PYCARD	0.359786	4.84585e-42	pink	2.87829
GZMB	TNF	0.322511	1.15123e-33	pink	2.58009
GZMB	GZMA	0.758253	1.00532e-249	pink	6.06602
HMGB1	IL1B	-0.132003	1.31204e-06	DarkSlateGray3	1.05602
HMGB1	IRF1	-0.142455	1.74348e-07	DarkSlateGray3	1.13964
HMGB1	NLRC4	-0.155749	1.07673e-08	DarkSlateGray3	1.24599
HMGB1	NLRP1	-0.141763	2.00197e-07	DarkSlateGray3	1.1341
HMGB1	NLRP6	-0.119426	1.2228e-05	DarkSlateGray3	0.955408
HMGB1	NOD1	-0.159221	4.99679e-09	DarkSlateGray3	1.27377
HMGB1	NOD2	-0.179798	3.72197e-11	DarkSlateGray3	1.43838
HMGB1	SCAF11	0.174564	1.37052e-10	pink	1.39651
HMGB1	TIRAP	-0.130375	1.77266e-06	DarkSlateGray3	1.043
HMGB1	GZMA	-0.192332	1.39672e-12	DarkSlateGray3	1.53865
IL18	IL1A	0.238097	1.19526e-18	pink	1.90477
IL18	IL1B	0.366224	1.32009e-43	pink	2.92979
IL18	IL6	0.114079	2.96226e-05	pink	0.912631
IL18	IRF1	0.434287	1.77521e-62	pink	3.47429
IL18	IRF2	0.289057	4.34806e-27	pink	2.31246
IL18	NLRC4	0.298091	8.83682e-29	pink	2.38472
IL18	NLRP1	0.107846	7.92084e-05	pink	0.862767
IL18	NLRP3	0.391424	4.39474e-50	pink	3.13139
IL18	NOD1	0.161542	2.96287e-09	pink	1.29234
IL18	NOD2	0.27558	1.12298e-24	pink	2.20464
IL18	PLCG1	-0.313019	1.03465e-31	DarkSlateGray3	2.50415
IL18	PYCARD	0.351465	4.52012e-40	pink	2.81172
IL18	TIRAP	0.134353	8.44284e-07	pink	1.07482
IL18	TNF	0.202697	7.77572e-14	pink	1.62157
IL18	GZMA	0.400637	1.34743e-52	pink	3.2051
IL18	GSDME	0.17489	1.26491e-10	pink	1.39912
IL1A	IL1B	0.43732	2.00584e-63	pink	3.49856
IL1A	IL6	0.220889	3.31703e-16	pink	1.76711
IL1A	IRF1	0.187893	4.5854e-12	pink	1.50314
IL1A	NLRC4	0.129217	2.19086e-06	pink	1.03374
IL1A	NLRP3	0.195989	5.13233e-13	pink	1.56792
IL1A	NOD2	0.221208	3.00094e-16	pink	1.76967
IL1A	PLCG1	-0.168362	6.10504e-10	DarkSlateGray3	1.34689
IL1A	PYCARD	0.130286	1.802e-06	pink	1.04228
IL1A	TNF	0.326734	1.47625e-34	pink	2.61387
IL1B	IL6	0.40688	2.40208e-54	pink	3.25504
IL1B	IRF1	0.432023	8.90608e-62	pink	3.45618
IL1B	IRF2	0.236938	1.77107e-18	pink	1.8955
IL1B	NLRC4	0.445661	4.4465e-66	pink	3.56529
IL1B	NLRP1	0.145823	8.81224e-08	pink	1.16658
IL1B	NLRP3	0.548348	1.41856e-105	pink	4.38678
IL1B	NOD1	0.120026	1.10456e-05	pink	0.960209
IL1B	NOD2	0.390386	8.33989e-50	pink	3.12309
IL1B	PLCG1	-0.235219	3.16214e-18	DarkSlateGray3	1.88175
IL1B	PYCARD	0.286829	1.11242e-26	pink	2.29463
IL1B	TNF	0.508698	1.04585e-88	pink	4.06958
IL1B	GZMA	0.405109	7.5937e-54	pink	3.24088
IL1B	GSDME	0.195819	5.3803e-13	pink	1.56655
IL6	IRF1	0.136787	5.30594e-07	pink	1.0943
IL6	NLRC4	0.271728	5.19537e-24	pink	2.17382
IL6	NLRP1	0.224246	1.14724e-16	pink	1.79397
IL6	NLRP3	0.315587	3.11324e-32	pink	2.52469
IL6	NOD1	0.173993	1.57619e-10	pink	1.39194
IL6	NOD2	0.138852	3.55513e-07	pink	1.11082
IL6	PYCARD	0.157373	7.53517e-09	pink	1.25898
IL6	TNF	0.229606	2.03169e-17	pink	1.83685
IL6	GZMA	0.286664	1.19236e-26	pink	2.29331
IL6	GSDME	0.135355	6.98026e-07	pink	1.08284
IL6	PJVK	-0.119359	1.23683e-05	DarkSlateGray3	0.954868
IRF1	IRF2	0.327544	9.91562e-35	pink	2.62035
IRF1	NLRC4	0.31528	3.59618e-32	pink	2.52224
IRF1	NLRP3	0.392843	1.82319e-50	pink	3.14275
IRF1	NOD1	0.262315	1.97829e-22	pink	2.09852
IRF1	NOD2	0.482968	6.77422e-79	pink	3.86375
IRF1	PLCG1	-0.285542	1.9066e-26	DarkSlateGray3	2.28434
IRF1	PYCARD	0.369746	1.77516e-44	pink	2.95797
IRF1	TNF	0.408991	6.03511e-55	pink	3.27193
IRF1	GZMA	0.576754	3.97586e-119	pink	4.61403
IRF2	NLRC4	0.168566	5.81714e-10	pink	1.34853
IRF2	NLRP3	0.240139	5.94614e-19	pink	1.92111
IRF2	NOD2	0.251675	1.01767e-20	pink	2.0134
IRF2	PLCG1	-0.234812	3.6241e-18	DarkSlateGray3	1.8785
IRF2	PRKACA	0.16392	1.72096e-09	pink	1.31136
IRF2	PYCARD	0.251999	9.04875e-21	pink	2.01599
IRF2	TNF	0.14508	1.02579e-07	pink	1.16064
IRF2	GZMA	0.241479	3.74702e-19	pink	1.93183
NLRC4	NLRP1	0.282208	7.59844e-26	pink	2.25767
NLRC4	NLRP3	0.556544	2.37302e-109	pink	4.45235
NLRC4	NLRP6	0.116773	1.9059e-05	pink	0.934182
NLRC4	NOD1	0.246295	6.96359e-20	pink	1.97036
NLRC4	NOD2	0.385659	1.49767e-48	pink	3.08527
NLRC4	PLCG1	-0.149216	4.3623e-08	DarkSlateGray3	1.19373
NLRC4	PYCARD	0.254937	3.09963e-21	pink	2.0395
NLRC4	TNF	0.225968	6.61107e-17	pink	1.80774
NLRC4	GZMA	0.502749	2.30666e-86	pink	4.02199
NLRC4	GSDME	0.185678	8.2085e-12	pink	1.48542
NLRP1	NLRP3	0.256255	1.90871e-21	pink	2.05004
NLRP1	NOD1	0.192172	1.45863e-12	pink	1.53737
NLRP1	NOD2	0.130742	1.65674e-06	pink	1.04594
NLRP1	PYCARD	0.169342	4.83834e-10	pink	1.35474
NLRP1	GZMA	0.279249	2.55257e-25	pink	2.23399
NLRP1	GSDME	0.148463	5.10551e-08	pink	1.18771
NLRP3	NOD1	0.31689	1.68522e-32	pink	2.53512
NLRP3	NOD2	0.350413	7.94093e-40	pink	2.80331
NLRP3	PYCARD	0.338539	3.97827e-37	pink	2.70831
NLRP3	TNF	0.300703	2.79034e-29	pink	2.40562
NLRP3	GZMA	0.436937	2.64482e-63	pink	3.49549
NLRP3	GSDME	0.307197	1.5081e-30	pink	2.45757
NLRP6	NOD2	0.108388	7.28647e-05	pink	0.867102
NLRP7	TIRAP	-0.135717	6.51406e-07	DarkSlateGray3	1.08574
NLRP7	TNF	0.115488	2.35494e-05	pink	0.923902
NOD1	NOD2	0.258627	7.9133e-22	pink	2.06902
NOD1	PYCARD	0.110654	5.11791e-05	pink	0.885232
NOD1	TP53	-0.107464	8.3992e-05	DarkSlateGray3	0.85971
NOD1	TIRAP	0.182535	1.85317e-11	pink	1.46028
NOD1	GZMA	0.237059	1.6998e-18	pink	1.89647
NOD1	GSDME	0.178988	4.56479e-11	pink	1.43191
NOD2	PLCG1	-0.287265	9.26224e-27	DarkSlateGray3	2.29812
NOD2	PYCARD	0.281125	1.18598e-25	pink	2.249
NOD2	TIRAP	0.135969	6.20821e-07	pink	1.08775
NOD2	TNF	0.323243	8.08324e-34	pink	2.58594
NOD2	GZMA	0.423276	4.0444e-59	pink	3.38621
PLCG1	PYCARD	-0.243331	1.97017e-19	DarkSlateGray3	1.94665
PLCG1	TNF	-0.150418	3.38693e-08	DarkSlateGray3	1.20335
PLCG1	GZMA	-0.206309	2.73696e-14	DarkSlateGray3	1.65048
PLCG1	GSDME	0.13377	9.42522e-07	pink	1.07016
PRKACA	GZMA	-0.120196	1.07322e-05	DarkSlateGray3	0.961564
PYCARD	SCAF11	-0.110387	5.33734e-05	DarkSlateGray3	0.883095
PYCARD	TNF	0.193542	1.00512e-12	pink	1.54833
PYCARD	GZMA	0.389894	1.12876e-49	pink	3.11915
PYCARD	GSDME	0.172492	2.27129e-10	pink	1.37994
TNF	GZMA	0.26174	2.45936e-22	pink	2.09392
GSDME	PJVK	-0.120061	1.09813e-05	DarkSlateGray3	0.960484

## Sheet: Table S7
Table S7 The activation states of biological pathways in distinct pyroptosis-associated clusters (PACs) by GSVA enrichment analysis
id	logFC	AveExpr	t	P.Value	adj.P.Val	B
KEGG_NOD_LIKE_RECEPTOR_SIGNALING_PATHWAY	-0.282524	0.00759654	-23.1542	4.68685e-100	8.57694e-98	217.434
KEGG_GRAFT_VERSUS_HOST_DISEASE	-0.455477	0.0132957	-22.8014	1.59041e-97	1.45522e-95	211.631
KEGG_CYTOKINE_CYTOKINE_RECEPTOR_INTERACTION	-0.251343	0.00796099	-22.2842	7.61018e-94	4.64221e-92	203.194
KEGG_LEISHMANIA_INFECTION	-0.319135	0.00961168	-21.9788	1.0861e-91	4.96892e-90	198.255
KEGG_NATURAL_KILLER_CELL_MEDIATED_CYTOTOXICITY	-0.258554	0.00145441	-21.7274	6.29747e-90	2.30487e-88	194.213
KEGG_TOLL_LIKE_RECEPTOR_SIGNALING_PATHWAY	-0.243356	0.00604783	-21.5819	6.53285e-89	1.99252e-87	191.884
KEGG_ALLOGRAFT_REJECTION	-0.419365	0.0118145	-21.469	3.99122e-88	1.04342e-86	190.082
KEGG_TYPE_I_DIABETES_MELLITUS	-0.368134	0.013447	-21.4254	8.02342e-88	1.83536e-86	189.387
KEGG_CHEMOKINE_SIGNALING_PATHWAY	-0.215366	0.00131912	-21.2131	2.3737e-86	4.82653e-85	186.014
KEGG_HEMATOPOIETIC_CELL_LINEAGE	-0.288509	0.00379052	-21.046	3.37694e-85	6.17981e-84	183.371
KEGG_SYSTEMIC_LUPUS_ERYTHEMATOSUS	-0.299804	0.0101407	-20.471	2.88845e-81	4.80533e-80	174.358
KEGG_INTESTINAL_IMMUNE_NETWORK_FOR_IGA_PRODUCTION	-0.326229	0.00760746	-20.3325	2.50897e-80	3.82619e-79	172.206
KEGG_AUTOIMMUNE_THYROID_DISEASE	-0.338389	0.0112954	-19.8908	2.34899e-77	3.30665e-76	165.396
KEGG_JAK_STAT_SIGNALING_PATHWAY	-0.180799	0.00524657	-19.6571	8.48861e-76	1.10958e-74	161.825
KEGG_T_CELL_RECEPTOR_SIGNALING_PATHWAY	-0.20325	-0.00158726	-19.6322	1.24193e-75	1.51516e-74	161.446
KEGG_ASTHMA	-0.334078	0.0131212	-18.9005	7.98526e-71	9.13314e-70	150.428
KEGG_CELL_ADHESION_MOLECULES_CAMS	-0.216979	0.00302759	-18.6118	5.89472e-69	6.34549e-68	146.148
KEGG_B_CELL_RECEPTOR_SIGNALING_PATHWAY	-0.201253	-6.54563e-05	-18.5526	1.41816e-68	1.44179e-67	145.274
KEGG_ANTIGEN_PROCESSING_AND_PRESENTATION	-0.281435	0.00292325	-18.3212	4.30564e-67	4.14701e-66	141.878
KEGG_PRIMARY_IMMUNODEFICIENCY	-0.309616	-0.00205827	-18.157	4.78146e-66	4.37503e-65	139.482
KEGG_APOPTOSIS	-0.160508	7.99207e-05	-16.8197	9.4543e-58	8.23875e-57	120.48
KEGG_VIRAL_MYOCARDITIS	-0.208204	0.00718251	-16.8131	1.03546e-57	8.61314e-57	120.39
KEGG_CYTOSOLIC_DNA_SENSING_PATHWAY	-0.180688	0.0032742	-16.1654	7.69118e-54	6.11951e-53	111.526
KEGG_FC_EPSILON_RI_SIGNALING_PATHWAY	-0.135867	-0.000690022	-15.2261	2.07091e-48	1.57907e-47	99.0968
KEGG_RIG_I_LIKE_RECEPTOR_SIGNALING_PATHWAY	-0.153224	0.00363609	-14.7473	9.94056e-46	7.27649e-45	92.9616
KEGG_LEUKOCYTE_TRANSENDOTHELIAL_MIGRATION	-0.152824	0.000169561	-14.4214	6.12754e-44	4.31285e-43	88.867
KEGG_COMPLEMENT_AND_COAGULATION_CASCADES	-0.167945	0.00667929	-13.7756	1.76937e-40	1.19924e-39	80.9527
KEGG_FC_GAMMA_R_MEDIATED_PHAGOCYTOSIS	-0.124294	-0.00152965	-12.7128	4.82743e-35	3.15507e-34	68.5285
KEGG_PRION_DISEASES	-0.130277	0.00470912	-11.8272	8.99232e-31	5.67447e-30	58.7772
KEGG_ACUTE_MYELOID_LEUKEMIA	-0.116249	-0.000839472	-11.7048	3.34865e-30	2.04268e-29	57.474
KEGG_LYSOSOME	-0.132718	-0.00144809	-11.1567	1.05424e-27	6.2234e-27	51.7747
KEGG_NICOTINATE_AND_NICOTINAMIDE_METABOLISM	-0.111258	-0.00288264	-9.42568	1.8057e-20	9.17899e-20	35.2994
KEGG_AMINO_SUGAR_AND_NUCLEOTIDE_SUGAR_METABOLISM	-0.109287	-0.00375326	-8.85728	2.5446e-18	1.19401e-17	30.4163
KEGG_RENIN_ANGIOTENSIN_SYSTEM	-0.114072	0.00854809	-8.53493	3.73999e-17	1.71104e-16	27.7671
KEGG_GLYCOSPHINGOLIPID_BIOSYNTHESIS_GLOBO_SERIES	-0.113905	0.000925012	-7.60905	5.17569e-14	2.01522e-13	20.6522
KEGG_RNA_POLYMERASE	0.105898	-0.00338335	7.55155	7.91681e-14	3.01828e-13	20.2348
KEGG_AMINOACYL_TRNA_BIOSYNTHESIS	0.122126	-0.00311257	7.5019	1.14e-13	4.25756e-13	19.8769
KEGG_RIBOSOME	0.116542	-0.00562867	5.56926	3.08701e-08	7.53231e-08	7.66285

## Sheet: Table S8
Table S8 The TME score and tumor purity of OC samples were analyzed with ESTIMATE
ID	StromalScore	ImmuneScore	ESTIMATEScore	TumorPurity
TCGA_TCGA-23-1120	-61.2518	1311.79	1250.54	0.704873
TCGA_TCGA-29-1695	1052.92	1401.63	2454.55	0.569181
TCGA_TCGA-61-2003	970.235	1581.3	2551.54	0.557419
TCGA_TCGA-13-1404	188.22	500.704	688.924	0.76089
TCGA_TCGA-23-1027	276.491	1046.15	1322.64	0.697327
TCGA_TCGA-23-1022	-821.126	-898.992	-1720.12	0.938515
TCGA_TCGA-61-2088	-1215.62	-1080.94	-2296.57	0.964335
TCGA_TCGA-13-1507	819.585	1693.32	2512.9	0.562118
TCGA_TCGA-61-1725	514.521	1058.12	1572.64	0.670561
TCGA_TCGA-31-1944	61.2828	741.91	803.193	0.749899
TCGA_TCGA-61-2092	-2138.86	-663.774	-2802.63	0.981319
TCGA_TCGA-29-1710	913.729	2149.06	3062.79	0.493602
TCGA_TCGA-36-1571	-933.118	-1020.75	-1953.87	0.949806
TCGA_TCGA-23-1118	-79.0024	802.207	723.205	0.757615
TCGA_TCGA-29-1694	245.024	793.636	1038.66	0.72659
TCGA_TCGA-25-1318	215.871	453.039	668.91	0.762793
TCGA_TCGA-25-1870	-323.874	346.488	22.614	0.820617
TCGA_TCGA-23-1028	-778.809	688.241	-90.5675	0.829998
TCGA_TCGA-24-1469	-1180.39	251.657	-928.732	0.892174
TCGA_TCGA-29-1705	589.409	696.721	1286.13	0.701158
TCGA_TCGA-13-1410	247.665	695.107	942.773	0.736188
TCGA_TCGA-24-1426	-663.91	-56.8597	-720.77	0.877972
TCGA_TCGA-20-1687	155.582	1017.1	1172.68	0.712934
TCGA_TCGA-13-0884	129.338	1168.3	1297.64	0.699952
TCGA_TCGA-13-1489	-1324.48	-7.47947	-1331.96	0.917332
TCGA_TCGA-29-1697	-1559.05	-921.259	-2480.3	0.971122
TCGA_TCGA-04-1362	-986.324	272.131	-714.193	0.87751
TCGA_TCGA-29-1688	399.05	1578.67	1977.72	0.62529
TCGA_TCGA-25-1313	484.726	1323.8	1808.53	0.644476
TCGA_TCGA-24-1616	-701.663	-347.161	-1048.82	0.899998
TCGA_TCGA-24-2281	-131.781	1629.48	1497.7	0.67868
TCGA_TCGA-61-1736	-329.186	937.731	608.545	0.768492
TCGA_TCGA-29-1774	-698.503	-1391.78	-2090.29	0.955879
TCGA_TCGA-25-1326	739.038	1148.92	1887.96	0.635518
TCGA_TCGA-13-0726	-326.333	510.739	184.407	0.806815
TCGA_TCGA-10-0937	-483.585	1176.97	693.386	0.760464
TCGA_TCGA-24-2023	-666.26	665.591	-0.668669	0.822565
TCGA_TCGA-25-1320	863.061	636.359	1499.42	0.678495
TCGA_TCGA-13-1498	-121.155	1307.77	1186.61	0.711499
TCGA_TCGA-13-0725	368.348	1076.95	1445.3	0.684309
TCGA_TCGA-23-1119	247.767	1164.57	1412.33	0.68783
TCGA_TCGA-25-1315	-1243.04	-1486.18	-2729.21	0.979189
TCGA_TCGA-23-1123	-443.283	1603.39	1160.1	0.714227
TCGA_TCGA-24-1551	-331.239	1668.58	1337.34	0.695779
TCGA_TCGA-61-1737	832.736	923.653	1756.39	0.650309
TCGA_TCGA-25-1317	-37.6736	-458.308	-495.982	0.861702
TCGA_TCGA-30-1892	1131.69	713.528	1845.22	0.640349
TCGA_TCGA-25-1329	356.656	522.94	879.596	0.742433
TCGA_TCGA-10-0928	-1051.47	-686.782	-1738.25	0.93943
TCGA_TCGA-61-2000	-92.5743	888.71	796.136	0.750584
TCGA_TCGA-29-1781	28.0233	1990.95	2018.97	0.620553
TCGA_TCGA-61-2002	814.442	1868.99	2683.43	0.541241
TCGA_TCGA-61-2098	-904.958	-1457.79	-2362.75	0.966861
TCGA_TCGA-31-1956	1348.1	2634.29	3982.39	0.372073
TCGA_TCGA-24-1549	-750.982	838.894	87.9125	0.815102
TCGA_TCGA-24-2038	-868.938	-123.268	-992.206	0.896344
TCGA_TCGA-24-1427	864.512	1210.13	2074.64	0.614125
TCGA_TCGA-25-1628	1078.9	1436.91	2515.81	0.561765
TCGA_TCGA-29-1693	528.744	602.821	1131.56	0.717153
TCGA_TCGA-24-2035	1550.49	1779.54	3330.03	0.459115
TCGA_TCGA-24-1845	-1225.66	736.877	-488.783	0.861165
TCGA_TCGA-24-1842	155.516	1663.15	1818.66	0.643338
TCGA_TCGA-24-2288	377.95	1344.7	1722.65	0.654064
TCGA_TCGA-13-1403	-423.43	-31.29	-454.72	0.858612
TCGA_TCGA-61-1914	85.9456	963.883	1049.83	0.725463
TCGA_TCGA-23-1809	-729.697	-568.207	-1297.9	0.91533
TCGA_TCGA-24-0966	-970.339	576.721	-393.618	0.85398
TCGA_TCGA-04-1365	-564.908	1422.05	857.138	0.744637
TCGA_TCGA-29-1690	618.138	1716.3	2334.44	0.583588
TCGA_TCGA-29-1711	111.008	1326.27	1437.28	0.685167
TCGA_TCGA-09-2056	-402.3	1210.89	808.589	0.749375
TCGA_TCGA-25-1626	1760.51	1926.54	3687.05	0.41195
TCGA_TCGA-13-0800	-1394.45	-1578.34	-2972.79	0.985818
TCGA_TCGA-04-1361	-86.7242	845.325	758.601	0.754213
TCGA_TCGA-13-1497	-77.9476	325.473	247.525	0.801306
TCGA_TCGA-24-1103	-1348.59	-607.677	-1956.26	0.949916
TCGA_TCGA-24-1546	1065.06	1070.01	2135.06	0.607101
TCGA_TCGA-13-0891	-647.764	95.4162	-552.348	0.86587
TCGA_TCGA-09-2053	-28.4445	1044.2	1015.75	0.728896
TCGA_TCGA-24-2261	377.57	1662.89	2040.46	0.618076
TCGA_TCGA-61-1900	-864.471	-899.946	-1764.42	0.94074
TCGA_TCGA-29-1783	459.471	1192.37	1651.84	0.66189
TCGA_TCGA-23-1122	-398.891	181.737	-217.153	0.840218
TCGA_TCGA-30-1866	-669.861	664.277	-5.58385	0.822975
TCGA_TCGA-13-0883	905.59	919.234	1824.82	0.642645
TCGA_TCGA-13-1487	173.501	-193.81	-20.3088	0.824201
TCGA_TCGA-24-1604	-475.333	347.289	-128.044	0.833053
TCGA_TCGA-13-1501	341.151	167.271	508.421	0.777813
TCGA_TCGA-09-1659	-109.491	974.247	864.755	0.74389
TCGA_TCGA-29-1770	633.42	345.569	978.989	0.73258
TCGA_TCGA-24-1418	248.969	280.462	529.43	0.775871
TCGA_TCGA-61-2109	-1032.5	533.449	-499.056	0.86193
TCGA_TCGA-29-1696	-1101.21	302.766	-798.444	0.883373
TCGA_TCGA-5X-AA5U	-967.961	-1426.96	-2394.92	0.968055
TCGA_TCGA-29-1703	-391.115	160.562	-230.553	0.841283
TCGA_TCGA-29-1762	-466.375	-348.307	-814.682	0.884488
TCGA_TCGA-13-0730	363.564	38.2647	401.828	0.787551
TCGA_TCGA-61-2008	-332.969	1027.96	694.988	0.760312
TCGA_TCGA-20-1686	-255.392	-27.4783	-282.87	0.845409
TCGA_TCGA-13-0906	-750.485	-45.2484	-795.733	0.883187
TCGA_TCGA-13-1483	302.329	694.376	996.705	0.730808
TCGA_TCGA-04-1357	396.118	2391.35	2787.47	0.528337
TCGA_TCGA-04-1331	-305.713	-587.148	-892.86	0.889784
TCGA_TCGA-23-1109	227.072	713.436	940.509	0.736413
TCGA_TCGA-23-1111	-760.7	-672.899	-1433.6	0.923169
TCGA_TCGA-59-2350	-424.867	224.13	-200.737	0.838909
TCGA_TCGA-24-2297	-842.782	-667.506	-1510.29	0.927438
TCGA_TCGA-13-1509	334.123	773.512	1107.64	0.719597
TCGA_TCGA-24-0968	543.644	1560.07	2103.72	0.61075
TCGA_TCGA-09-2048	-712.807	-846.746	-1559.55	0.930118
TCGA_TCGA-29-1707	-795.044	1167.12	372.072	0.790236
TCGA_TCGA-09-0367	-1009.88	966.107	-43.774	0.826147
TCGA_TCGA-13-0924	264.549	1688.33	1952.88	0.628131
TCGA_TCGA-24-1565	-1056.29	1286.38	230.09	0.802835
TCGA_TCGA-24-1467	-874.428	-74.8881	-949.316	0.893535
TCGA_TCGA-24-1846	79.3031	1232.76	1312.06	0.698439
TCGA_TCGA-30-1862	489.857	486.037	975.894	0.732889
TCGA_TCGA-24-2298	454.825	220.589	675.414	0.762175
TCGA_TCGA-13-0901	392.014	381.537	773.551	0.752771
TCGA_TCGA-23-1021	-511.035	333.902	-177.134	0.837018
TCGA_TCGA-57-1584	-580.943	591.774	10.8314	0.821604
TCGA_TCGA-13-A5FT	-1392.86	-574.382	-1967.24	0.950418
TCGA_TCGA-59-2354	920.462	1412.9	2333.36	0.583717
TCGA_TCGA-24-2280	1104.42	396.214	1500.64	0.678363
TCGA_TCGA-25-1321	-705.479	-2.67907	-708.158	0.877085
TCGA_TCGA-13-0768	1437.62	2541.37	3978.99	0.372536
TCGA_TCGA-13-0893	-6.01715	855.595	849.578	0.745378
TCGA_TCGA-36-1570	-1074.12	54.5093	-1019.61	0.89812
TCGA_TCGA-61-1910	-718.867	-55.1688	-774.036	0.881688
TCGA_TCGA-23-1029	-533.681	-91.1098	-624.791	0.871141
TCGA_TCGA-36-1580	1043.38	1279.96	2323.33	0.584911
TCGA_TCGA-59-2348	-48.8739	436.506	387.632	0.788834
TCGA_TCGA-13-1495	-389.054	144.316	-244.738	0.842406
TCGA_TCGA-13-0720	-1832.17	-44.7909	-1876.97	0.946214
TCGA_TCGA-25-1630	209.927	1737.86	1947.79	0.628712
TCGA_TCGA-61-1919	1160.39	1559.56	2719.95	0.536726
TCGA_TCGA-13-1496	-665.695	1537	871.303	0.743248
TCGA_TCGA-29-1763	51.1927	501.22	552.412	0.773739
TCGA_TCGA-24-1104	-88.9509	1339.67	1250.72	0.704854
TCGA_TCGA-61-1907	-870.486	1908.74	1038.25	0.726631
TCGA_TCGA-13-0766	-437.716	472.135	34.4189	0.819625
TCGA_TCGA-24-2027	-870.731	-1038.64	-1909.37	0.947742
TCGA_TCGA-24-2024	153.098	200.16	353.257	0.791925
TCGA_TCGA-31-1951	649.19	1370.66	2019.84	0.620452
TCGA_TCGA-04-1530	642.565	1205.08	1847.65	0.640075
TCGA_TCGA-24-1419	-1377.47	-900.6	-2278.07	0.963612
TCGA_TCGA-29-1701	544.081	1242.71	1786.8	0.646912
TCGA_TCGA-23-1026	305.212	1475.18	1780.39	0.647629
TCGA_TCGA-04-1332	939.407	348.208	1287.61	0.701003
TCGA_TCGA-23-1113	-212.459	-481.037	-693.496	0.876049
TCGA_TCGA-29-A5NZ	408.222	-366.037	42.1847	0.818972
TCGA_TCGA-20-1682	630.165	1264.05	1894.22	0.634808
TCGA_TCGA-23-1107	-1028.67	449.322	-579.352	0.867846
TCGA_TCGA-20-1683	-463.388	-140.612	-604	0.869638
TCGA_TCGA-59-2352	75.3595	714.891	790.251	0.751155
TCGA_TCGA-24-2262	123.395	986.917	1110.31	0.719324
TCGA_TCGA-23-1114	-192.493	-1185.6	-1378.09	0.920007
TCGA_TCGA-24-1431	-274.729	592.869	318.139	0.795062
TCGA_TCGA-23-2084	175.811	863.88	1039.69	0.726486
TCGA_TCGA-04-1536	-597.472	437.887	-159.585	0.835606
TCGA_TCGA-04-1519	-1128.88	-933.385	-2062.27	0.954663
TCGA_TCGA-24-1560	-1064.88	-364.703	-1429.59	0.922942
TCGA_TCGA-59-2351	421.782	1339.22	1761.01	0.649794
TCGA_TCGA-31-1953	701.794	2113.19	2814.99	0.524903
TCGA_TCGA-24-1474	-602.219	742.395	140.176	0.810633
TCGA_TCGA-25-1623	1362.88	2023.06	3385.94	0.45181
TCGA_TCGA-13-0897	146.728	1066.91	1213.64	0.708705
TCGA_TCGA-24-1930	903.712	1859.95	2763.66	0.531302
TCGA_TCGA-10-0931	-1090.1	534.328	-555.768	0.866121
TCGA_TCGA-13-0765	-1295.26	1069.53	-225.731	0.8409
TCGA_TCGA-04-1651	-1527.75	142.865	-1384.88	0.920397
TCGA_TCGA-25-2396	190.383	1036.64	1227.02	0.707318
TCGA_TCGA-36-1577	-581.468	-600.457	-1181.93	0.908342
TCGA_TCGA-30-1857	882.206	1482.85	2365.05	0.579933
TCGA_TCGA-13-1409	-865.984	-1422.48	-2288.47	0.964019
TCGA_TCGA-04-1655	-1434.05	-1168.32	-2602.37	0.975241
TCGA_TCGA-59-2355	16.8138	710.941	727.755	0.757179
TCGA_TCGA-61-1995	-547.963	1309.84	761.874	0.753898
TCGA_TCGA-25-1322	311.31	733.204	1044.51	0.725999
TCGA_TCGA-13-0905	-1111.68	200.93	-910.751	0.890979
TCGA_TCGA-09-2051	-527.636	979.732	452.097	0.782983
TCGA_TCGA-13-0900	689.102	790.731	1479.83	0.680604
TCGA_TCGA-61-1728	-747.549	207.076	-540.473	0.864997
TCGA_TCGA-24-1544	-1296.5	-1015.29	-2311.8	0.964924
TCGA_TCGA-04-1343	330.18	928.826	1259.01	0.703991
TCGA_TCGA-24-2267	135.189	1970.43	2105.62	0.61053
TCGA_TCGA-04-1648	-954.872	589.82	-365.053	0.851791
TCGA_TCGA-59-2363	-779.799	-385.931	-1165.73	0.907345
TCGA_TCGA-24-2290	-129.962	1119.81	989.845	0.731495
TCGA_TCGA-13-1512	326.852	881.729	1208.58	0.709229
TCGA_TCGA-10-0938	-2217.31	-1285.09	-3502.4	0.995874
TCGA_TCGA-24-1417	604.67	1608.17	2212.84	0.597989
TCGA_TCGA-13-0913	-22.4072	1255.89	1233.49	0.706647
TCGA_TCGA-13-2060	87.6452	1300.11	1387.75	0.690444
TCGA_TCGA-31-1950	-935.1	912.172	-22.9289	0.824419
TCGA_TCGA-13-1408	786.435	521.837	1308.27	0.698837
TCGA_TCGA-61-2113	733.829	1136.64	1870.47	0.637498
TCGA_TCGA-24-0982	-206.615	-99.0219	-305.637	0.84719
TCGA_TCGA-61-1738	-892.874	512.614	-380.26	0.852958
TCGA_TCGA-24-2020	-888.588	-1022.71	-1911.3	0.947832
TCGA_TCGA-61-1733	320.041	22.599	342.64	0.792876
TCGA_TCGA-24-1850	410.831	744.607	1155.44	0.714706
TCGA_TCGA-25-2392	-52.0977	1751.41	1699.31	0.656652
TCGA_TCGA-24-1550	1112.38	1096.69	2209.07	0.598432
TCGA_TCGA-25-2393	-345.105	276.245	-68.8606	0.828216
TCGA_TCGA-25-2404	507.491	775.07	1282.56	0.701531
TCGA_TCGA-04-1347	-496.499	-1091.73	-1588.23	0.931655
TCGA_TCGA-04-1338	836.147	1517.99	2354.14	0.581238
TCGA_TCGA-61-2097	325.337	940.279	1265.62	0.703302
TCGA_TCGA-36-1568	129.439	1048.81	1178.25	0.712361
TCGA_TCGA-24-2036	-700.811	-694.905	-1395.72	0.921017
TCGA_TCGA-13-0797	-1037.47	837.362	-200.109	0.838859
TCGA_TCGA-57-1585	1094.25	1149.66	2243.9	0.594328
TCGA_TCGA-13-0727	-318.125	461.398	143.274	0.810367
TCGA_TCGA-13-1505	427.395	256.37	683.766	0.761381
TCGA_TCGA-25-2042	1681.47	1225.03	2906.5	0.513423
TCGA_TCGA-24-2289	1028.79	1160.94	2189.73	0.600704
TCGA_TCGA-23-1030	-127.659	471.261	343.602	0.79279
TCGA_TCGA-13-1405	467.658	955.361	1423.02	0.68669
TCGA_TCGA-29-2414	42.7996	440.58	483.38	0.780118
TCGA_TCGA-WR-A838	-1734.53	-1280.39	-3014.92	0.986837
TCGA_TCGA-25-2391	-1175.5	744.287	-431.213	0.856838
TCGA_TCGA-13-1407	-1559.59	-1418.36	-2977.96	0.985945
TCGA_TCGA-29-1766	735.28	857.052	1592.33	0.668413
TCGA_TCGA-25-1328	656.909	817.934	1474.84	0.681141
TCGA_TCGA-25-1877	-281.264	496.588	215.324	0.804125
TCGA_TCGA-13-0714	531.158	975.21	1506.37	0.677745
TCGA_TCGA-24-1924	222.554	1776.95	1999.5	0.622791
TCGA_TCGA-24-1105	48.8286	406.282	455.111	0.782707
TCGA_TCGA-24-1430	-451.243	-1348.21	-1799.45	0.942471
TCGA_TCGA-04-1542	-1029.8	-1007.84	-2037.64	0.953581
TCGA_TCGA-24-1923	229.465	373.072	602.537	0.769057
TCGA_TCGA-10-0933	-544.816	-538.041	-1082.86	0.902164
TCGA_TCGA-23-1110	-1199.06	-1786.81	-2985.88	0.986138
TCGA_TCGA-24-1557	-695.112	327.93	-367.182	0.851955
TCGA_TCGA-09-0366	-532.74	1855.22	1322.48	0.697344
TCGA_TCGA-24-1413	-926.523	310.507	-616.016	0.870508
TCGA_TCGA-10-0927	-166.039	-876.896	-1042.94	0.899621
TCGA_TCGA-24-1603	-650.085	-4.29677	-654.382	0.873266
TCGA_TCGA-24-1425	1202.49	1117.52	2320.02	0.585306
TCGA_TCGA-09-1667	205.651	1470.86	1676.51	0.659172
TCGA_TCGA-61-2104	-301.153	1291.88	990.727	0.731406
TCGA_TCGA-24-0970	228.886	66.2982	295.184	0.797101
TCGA_TCGA-24-1928	562.518	615.147	1177.67	0.712421
TCGA_TCGA-24-1558	-886.063	-351.496	-1237.56	0.911727
TCGA_TCGA-13-0795	143.573	1762.19	1905.76	0.633498
TCGA_TCGA-29-2427	823.168	2367.84	3191.01	0.477148
TCGA_TCGA-25-1323	0.528729	-458.881	-458.353	0.858886
TCGA_TCGA-61-1911	-215.104	1876.58	1661.47	0.66083
TCGA_TCGA-29-2428	-180.585	1529.94	1349.36	0.69451
TCGA_TCGA-09-1665	-491.963	628.051	136.087	0.810985
TCGA_TCGA-09-0364	-1135.87	-2030.66	-3166.54	0.990191
TCGA_TCGA-13-1492	-1338.33	-556.958	-1895.29	0.94708
TCGA_TCGA-30-1891	884.865	1211.28	2096.15	0.61163
TCGA_TCGA-13-1506	-1161.43	188.868	-972.564	0.895062
TCGA_TCGA-57-1583	-190.21	-565.929	-756.139	0.880446
TCGA_TCGA-04-1514	-929.231	-1997.13	-2926.36	0.984651
TCGA_TCGA-09-2044	-15.2751	1211.51	1196.24	0.710505
TCGA_TCGA-24-1423	-277.429	158.248	-119.181	0.832333
TCGA_TCGA-30-1718	751.526	921.868	1673.39	0.659516
TCGA_TCGA-13-0886	999.439	1724.97	2724.41	0.536173
TCGA_TCGA-20-0991	119.317	2656.06	2775.37	0.529844
TCGA_TCGA-24-1464	-629.264	899.167	269.903	0.799337
TCGA_TCGA-13-1488	-239.544	907.197	667.653	0.762912
TCGA_TCGA-24-1847	190.904	2073.44	2264.35	0.591912
TCGA_TCGA-25-1316	-592.105	76.4454	-515.659	0.863164
TCGA_TCGA-04-1341	-395.883	-19.4383	-415.321	0.855633
TCGA_TCGA-13-1485	691.044	164.995	856.04	0.744745
TCGA_TCGA-24-2254	204.851	672.965	877.817	0.742608
TCGA_TCGA-25-2399	380.337	1076.24	1456.58	0.683101
TCGA_TCGA-13-1511	-40.6338	157.044	116.41	0.812671
TCGA_TCGA-30-1860	165.97	1950.86	2116.83	0.609225
TCGA_TCGA-25-2400	-749.328	56.8213	-692.507	0.875979
TCGA_TCGA-24-1435	668.726	1124.78	1793.51	0.64616
TCGA_TCGA-61-2009	851.267	1159.35	2010.62	0.621514
TCGA_TCGA-36-1569	969.102	1577.35	2546.45	0.558039
TCGA_TCGA-23-1116	1126.44	1790.88	2917.32	0.512059
TCGA_TCGA-04-1350	-1502.88	-1311.73	-2814.61	0.981656
TCGA_TCGA-23-2077	133.97	1001.61	1135.58	0.716742
TCGA_TCGA-24-1416	-940.223	444.062	-496.161	0.861715
TCGA_TCGA-09-1673	-414.3	69.8375	-344.462	0.850204
TCGA_TCGA-09-2054	288.54	-457.551	-169.011	0.836365
TCGA_TCGA-24-1428	-211.17	1440.71	1229.54	0.707057
TCGA_TCGA-25-2398	939.144	661.645	1600.79	0.667489
TCGA_TCGA-09-1669	-126.743	753.416	626.673	0.766787
TCGA_TCGA-29-1778	-152.091	976.55	824.458	0.747831
TCGA_TCGA-24-1563	928.387	1037.43	1965.82	0.626652
TCGA_TCGA-25-2401	1255.51	1777.16	3032.67	0.497443
TCGA_TCGA-09-1661	81.3653	74.0586	155.424	0.809321
TCGA_TCGA-36-1581	-136.724	1761.65	1624.92	0.664847
TCGA_TCGA-09-1670	-583.623	866.274	282.65	0.798211
TCGA_TCGA-10-0936	-1659.02	748.519	-910.504	0.890963
TCGA_TCGA-23-1024	-1588.58	-260.03	-1848.61	0.944859
TCGA_TCGA-04-1364	-1774.03	-1526.96	-3300.99	0.992756
TCGA_TCGA-61-1724	6.32084	356.519	362.84	0.791065
TCGA_TCGA-13-0908	915.266	1122.42	2037.69	0.618396
TCGA_TCGA-25-1319	-63.3107	622.805	559.494	0.77308
TCGA_TCGA-23-1023	610.739	1232	1842.73	0.640629
TCGA_TCGA-24-1844	-790.88	-769.948	-1560.83	0.930186
TCGA_TCGA-36-1576	1317.94	1678.14	2996.07	0.502096
TCGA_TCGA-31-1959	1106.82	1562.45	2669.27	0.542988
TCGA_TCGA-24-1562	268.599	883.549	1152.15	0.715044
TCGA_TCGA-09-0369	393.524	-389.56	3.96336	0.822178
TCGA_TCGA-61-1721	1447.08	1201.3	2648.37	0.545561
TCGA_TCGA-29-2425	-292.846	-25.4689	-318.315	0.848177
TCGA_TCGA-24-2033	227.784	151.909	379.693	0.78955
TCGA_TCGA-61-2111	-432.7	620.355	187.655	0.806533
TCGA_TCGA-13-0885	130.319	1909.23	2039.55	0.618181
TCGA_TCGA-24-1843	17.412	1407.61	1425.02	0.686477
TCGA_TCGA-13-1477	-322.949	-610.875	-933.825	0.892512
TCGA_TCGA-25-1635	830.334	1242.31	2072.64	0.614356
TCGA_TCGA-25-1632	-839.228	-1357.08	-2196.3	0.960335
TCGA_TCGA-25-1634	-1272.3	-1720.34	-2992.64	0.986303
TCGA_TCGA-30-1853	-1172.35	-1711.52	-2883.87	0.983544
TCGA_TCGA-25-1631	-538.223	-78.8114	-617.035	0.870581
TCGA_TCGA-36-1574	478.809	825.733	1304.54	0.699228
TCGA_TCGA-13-1411	1405.09	2242.2	3647.29	0.417261
TCGA_TCGA-13-0724	-335.155	319.413	-15.7418	0.823821
TCGA_TCGA-61-2102	618.65	114.769	733.418	0.756635
TCGA_TCGA-13-0916	-640.033	674.081	34.0482	0.819657
TCGA_TCGA-13-0923	-865.266	690.17	-175.096	0.836854
TCGA_TCGA-57-1586	-1192.07	221.749	-970.325	0.894915
TCGA_TCGA-25-1627	-384.383	32.651	-351.732	0.850765
TCGA_TCGA-61-1998	761.825	952.984	1714.81	0.654934
TCGA_TCGA-13-0888	-636.81	-1743	-2379.81	0.967497
TCGA_TCGA-13-0762	-831.111	-407.929	-1239.04	0.911816
TCGA_TCGA-24-0979	-995.965	-57.4007	-1053.37	0.900288
TCGA_TCGA-04-1356	-538.704	303.245	-235.459	0.841672
TCGA_TCGA-09-2045	-749.118	374.198	-374.921	0.852549
TCGA_TCGA-29-1769	286.002	958.81	1244.81	0.705469
TCGA_TCGA-09-1668	206.993	1413.63	1620.62	0.665319
TCGA_TCGA-OY-A56Q	-1285.15	-1750.16	-3035.31	0.987317
TCGA_TCGA-24-1470	-68.8792	1825.87	1756.99	0.650243
TCGA_TCGA-57-1994	-523.667	1430.56	906.896	0.739742
TCGA_TCGA-24-2271	494.942	1454.65	1949.59	0.628506
TCGA_TCGA-30-1861	534.177	-510.131	24.046	0.820497
TCGA_TCGA-09-1662	39.8575	1200.52	1240.38	0.705931
TCGA_TCGA-24-1552	-497.303	-308.965	-806.268	0.883911
TCGA_TCGA-24-1424	173.86	126.936	300.796	0.796604
TCGA_TCGA-13-0804	-377.312	1485.48	1108.17	0.719542
TCGA_TCGA-24-1553	2.67276	2243.09	2245.76	0.594109
TCGA_TCGA-61-2101	392.532	-253.93	138.602	0.810769
TCGA_TCGA-29-1691	-329.701	346.425	16.7238	0.821111
TCGA_TCGA-24-1422	973.735	1348.26	2322	0.58507
TCGA_TCGA-29-1768	1514.32	1803.87	3318.19	0.460659
TCGA_TCGA-25-1312	-416.19	337.074	-79.1156	0.829059
TCGA_TCGA-24-1434	1268.08	1494.36	2762.44	0.531453
TCGA_TCGA-20-0987	-62.9652	2325.52	2262.55	0.592125
TCGA_TCGA-61-1741	-281.331	428.013	146.681	0.810074
TCGA_TCGA-29-1761	-410.557	1202.56	792.003	0.750985
TCGA_TCGA-24-2293	1278.69	1811.2	3089.9	0.490138
TCGA_TCGA-24-2026	-269.514	1034.64	765.123	0.753584
TCGA_TCGA-31-1946	787.047	1259.45	2046.5	0.617379
TCGA_TCGA-13-0911	648.386	1715.38	2363.77	0.580087
TCGA_TCGA-25-2409	388.814	1280.75	1669.57	0.659938
TCGA_TCGA-24-1471	-846.414	651.593	-194.821	0.838436
TCGA_TCGA-59-A5PD	-767.956	-112.056	-880.012	0.888921
TCGA_TCGA-61-1918	-54.8783	801.614	746.736	0.755356
TCGA_TCGA-13-0920	-742.453	-470.424	-1212.88	0.910233
TCGA_TCGA-29-1785	139.056	1738.33	1877.39	0.636715
TCGA_TCGA-13-1499	845.251	1948.75	2794	0.527523
TCGA_TCGA-13-0887	-316.088	382.078	65.9906	0.816962
TCGA_TCGA-25-1633	949.727	1400.1	2349.83	0.581752
TCGA_TCGA-24-1567	-1197.67	-1249.53	-2447.19	0.969951
TCGA_TCGA-57-1993	-557.527	279.859	-277.668	0.845001
TCGA_TCGA-29-1784	-270.717	1719.49	1448.78	0.683937
TCGA_TCGA-30-1714	-724.869	-166.309	-891.178	0.889671
TCGA_TCGA-57-1582	-142.83	41.9312	-100.899	0.830843
TCGA_TCGA-61-2012	-52.3995	1541.9	1489.5	0.679564
TCGA_TCGA-13-1510	-534.93	293.062	-241.868	0.842179
TCGA_TCGA-VG-A8LO	-1257.2	-681.862	-1939.07	0.949124
TCGA_TCGA-23-2078	594.505	1140.63	1735.14	0.652676
TCGA_TCGA-09-1666	-492.725	1054.03	561.308	0.772911
TCGA_TCGA-29-1777	868.525	1270.42	2138.95	0.606648
TCGA_TCGA-61-2110	-687.929	21.5363	-666.392	0.874123
TCGA_TCGA-29-1776	169.253	322.11	491.363	0.779384
GSE140082_GSM4153778	-1707.19	-300.178	-2007.36	0.952233
GSE140082_GSM4153779	-708.043	79.2336	-628.809	0.87143
GSE140082_GSM4153780	209.766	436.207	645.973	0.764965
GSE140082_GSM4153781	784.902	573.677	1358.58	0.693536
GSE140082_GSM4153782	766.17	1155.1	1921.27	0.631734
GSE140082_GSM4153783	-704.449	607.563	-96.8861	0.830515
GSE140082_GSM4153784	-71.6727	616.456	544.783	0.774447
GSE140082_GSM4153785	1207.61	1826.04	3033.66	0.497317
GSE140082_GSM4153786	-359.378	1319.73	960.351	0.73444
GSE140082_GSM4153787	54.2864	1097.91	1152.19	0.715039
GSE140082_GSM4153788	-524.723	-422.433	-947.156	0.893393
GSE140082_GSM4153789	-1470.47	-498.635	-1969.1	0.950503
GSE140082_GSM4153790	-6.54778	778.01	771.463	0.752972
GSE140082_GSM4153791	1095.13	1209.47	2304.6	0.587139
GSE140082_GSM4153792	575.732	545.37	1121.1	0.718222
GSE140082_GSM4153793	486.398	409.153	895.551	0.740862
GSE140082_GSM4153794	-806.904	224.043	-582.861	0.868102
GSE140082_GSM4153795	-363.107	769.802	406.695	0.787111
GSE140082_GSM4153796	-948.08	388.038	-560.042	0.866435
GSE140082_GSM4153797	-525.061	920.16	395.098	0.78816
GSE140082_GSM4153798	27.0845	928.156	955.241	0.734949
GSE140082_GSM4153799	-142.532	1808.75	1666.22	0.660307
GSE140082_GSM4153800	-324.055	-440.874	-764.928	0.881057
GSE140082_GSM4153801	83.5495	933.142	1016.69	0.728802
GSE140082_GSM4153802	-1394.35	-945.832	-2340.18	0.966009
GSE140082_GSM4153803	767.161	1513.53	2280.69	0.589977
GSE140082_GSM4153804	-360.828	-114.801	-475.629	0.860182
GSE140082_GSM4153805	-723.622	-898.32	-1621.94	0.933442
GSE140082_GSM4153806	-423.102	-531.29	-954.393	0.893869
GSE140082_GSM4153807	-538.269	-614.04	-1152.31	0.906515
GSE140082_GSM4153808	-1162.03	-40.8795	-1202.91	0.909626
GSE140082_GSM4153809	694.579	2057.3	2751.88	0.532765
GSE140082_GSM4153810	-530.822	918.692	387.87	0.788812
GSE140082_GSM4153811	-311.253	-24.3945	-335.647	0.849522
GSE140082_GSM4153812	35.5251	496.885	532.41	0.775595
GSE140082_GSM4153813	-1491.31	-1354.29	-2845.6	0.982513
GSE140082_GSM4153814	-736.062	-495.812	-1231.87	0.911384
GSE140082_GSM4153815	1064.68	932.27	1996.95	0.623085
GSE140082_GSM4153816	-521.114	-58.3097	-579.424	0.867852
GSE140082_GSM4153817	-615.281	178.539	-436.742	0.857257
GSE140082_GSM4153818	362.353	703.139	1065.49	0.723878
GSE140082_GSM4153819	7.23202	243.359	250.592	0.801037
GSE140082_GSM4153820	-315.774	361.445	45.6709	0.818678
GSE140082_GSM4153821	-388.508	1479.98	1091.47	0.721242
GSE140082_GSM4153822	-581.185	569.005	-12.1797	0.823525
GSE140082_GSM4153823	635.621	1679.05	2314.67	0.585942
GSE140082_GSM4153824	-497.988	-197.589	-695.577	0.876196
GSE140082_GSM4153825	-1314.92	-816.183	-2131.11	0.957622
GSE140082_GSM4153826	279.886	857.197	1137.08	0.716588
GSE140082_GSM4153827	-101.248	80.2692	-20.9792	0.824257
GSE140082_GSM4153828	387.447	463.659	851.106	0.745228
GSE140082_GSM4153829	-722.059	484.698	-237.361	0.841823
GSE140082_GSM4153830	-181.146	61.409	-119.737	0.832378
GSE140082_GSM4153831	141.852	-172.964	-31.1124	0.825098
GSE140082_GSM4153832	391.86	436.961	828.821	0.747405
GSE140082_GSM4153833	541.28	1061.83	1603.11	0.667235
GSE140082_GSM4153834	390.166	576.601	966.766	0.7338
GSE140082_GSM4153835	390.221	1080.53	1470.75	0.68158
GSE140082_GSM4153836	-207.437	1031.97	824.53	0.747824
GSE140082_GSM4153837	578.574	1530.05	2108.62	0.61018
GSE140082_GSM4153838	868.386	1071.68	1940.07	0.629593
GSE140082_GSM4153839	-1004.7	-808.849	-1813.55	0.943161
GSE140082_GSM4153840	-262.573	160.04	-102.533	0.830976
GSE140082_GSM4153841	260.223	-36.8093	223.413	0.803419
GSE140082_GSM4153842	262.028	1400.98	1663.01	0.660661
GSE140082_GSM4153843	-237.742	991.672	753.929	0.754663
GSE140082_GSM4153844	-960.472	-163.542	-1124.01	0.904754
GSE140082_GSM4153845	-663.416	624.843	-38.5729	0.825716
GSE140082_GSM4153846	-37.3039	1652.42	1615.11	0.665922
GSE140082_GSM4153847	-760.368	222.769	-537.599	0.864785
GSE140082_GSM4153848	-766.711	-625.324	-1392.04	0.920807
GSE140082_GSM4153849	-366.632	866.802	500.17	0.778574
GSE140082_GSM4153850	141.222	626.787	768.009	0.753306
GSE140082_GSM4153851	21.2968	239.441	260.738	0.800144
GSE140082_GSM4153852	-399.154	2066.78	1667.62	0.660152
GSE140082_GSM4153853	-321.356	128.252	-193.104	0.838298
GSE140082_GSM4153854	742.27	1589.77	2332.04	0.583874
GSE140082_GSM4153855	-753.864	-394.689	-1148.55	0.906282
GSE140082_GSM4153856	-133.414	271.07	137.657	0.81085
GSE140082_GSM4153857	-750.603	296.036	-454.567	0.858601
GSE140082_GSM4153858	-146.476	1118.35	971.876	0.733291
GSE140082_GSM4153859	-463.097	842.28	379.183	0.789595
GSE140082_GSM4153860	285.991	723.258	1009.25	0.72955
GSE140082_GSM4153861	-304.531	695.333	390.803	0.788548
GSE140082_GSM4153862	20.3504	488.368	508.719	0.777786
GSE140082_GSM4153863	-564.946	-256.383	-821.329	0.884943
GSE140082_GSM4153864	-1582.25	-785.668	-2367.91	0.967054
GSE140082_GSM4153865	-635.176	-454.39	-1089.57	0.902588
GSE140082_GSM4153866	-833.199	830.15	-3.04924	0.822764
GSE140082_GSM4153867	-725.164	1283.99	558.824	0.773142
GSE140082_GSM4153868	893.593	966.027	1859.62	0.638724
GSE140082_GSM4153869	-308.053	-562.834	-870.887	0.888307
GSE140082_GSM4153870	1011.22	1367.69	2378.91	0.578274
GSE140082_GSM4153871	-875.227	404.388	-470.839	0.859823
GSE140082_GSM4153872	-210.146	431.964	221.818	0.803558
GSE140082_GSM4153873	-905.978	-1147.72	-2053.7	0.954288
GSE140082_GSM4153874	310.426	2215.7	2526.12	0.560512
GSE140082_GSM4153875	210.766	852.446	1063.21	0.724109
GSE140082_GSM4153876	-747.398	729.948	-17.4497	0.823963
GSE140082_GSM4153877	1121.87	573.409	1695.28	0.657097
GSE140082_GSM4153878	303.946	855.857	1159.8	0.714258
GSE140082_GSM4153879	-727.77	812.52	84.7496	0.81537
GSE140082_GSM4153880	-172.168	940.935	768.766	0.753233
GSE140082_GSM4153881	272.905	-22.4916	250.413	0.801052
GSE140082_GSM4153882	-459.263	-570.407	-1029.67	0.898769
GSE140082_GSM4153883	876.425	885.978	1762.4	0.649639
GSE140082_GSM4153884	49.1223	-147.216	-98.0938	0.830613
GSE140082_GSM4153885	-149.092	993.25	844.159	0.745908
GSE140082_GSM4153886	-498.91	282.529	-216.381	0.840156
GSE140082_GSM4153887	715.165	1603.48	2318.64	0.58547
GSE140082_GSM4153888	17.824	434.734	452.558	0.782941
GSE140082_GSM4153889	-217.862	674.321	456.459	0.782584
GSE140082_GSM4153890	-860.536	-87.034	-947.57	0.89342
GSE140082_GSM4153891	33.419	1436.67	1470.09	0.681651
GSE140082_GSM4153892	278.322	1309.82	1588.15	0.66887
GSE140082_GSM4153893	-205.653	339.418	133.765	0.811184
GSE140082_GSM4153894	-532.726	2021.4	1488.68	0.679652
GSE140082_GSM4153895	798.34	977.39	1775.73	0.64815
GSE140082_GSM4153896	124.347	900.005	1024.35	0.728032
GSE140082_GSM4153897	463.908	1934.4	2398.31	0.57595
GSE140082_GSM4153898	-508.401	-697.503	-1205.9	0.909808
GSE140082_GSM4153899	-631.93	165.626	-466.304	0.859483
GSE140082_GSM4153900	-513.431	12.3088	-501.123	0.862084
GSE140082_GSM4153901	-526.053	914.429	388.376	0.788767
GSE140082_GSM4153902	514.537	1230.02	1744.55	0.651628
GSE140082_GSM4153903	594.06	671.045	1265.11	0.703355
GSE140082_GSM4153904	185.194	1096.95	1282.15	0.701575
GSE140082_GSM4153905	6.53158	1103.59	1110.12	0.719343
GSE140082_GSM4153906	-763.344	1204.43	441.087	0.783987
GSE140082_GSM4153907	758.496	590.895	1349.39	0.694507
GSE140082_GSM4153908	-453.139	858.682	405.543	0.787215
GSE140082_GSM4153909	958.348	1702.35	2660.7	0.544045
GSE140082_GSM4153910	237.075	923.699	1160.77	0.714158
GSE140082_GSM4153911	-20.2434	76.0588	55.8155	0.817822
GSE140082_GSM4153912	-1193.09	-257.597	-1450.69	0.92413
GSE140082_GSM4153913	-633.451	127.117	-506.334	0.862472
GSE140082_GSM4153914	57.8734	1467.98	1525.85	0.67564
GSE140082_GSM4153915	257.082	1625.19	1882.27	0.636162
GSE140082_GSM4153916	362.997	1186.14	1549.13	0.673116
GSE140082_GSM4153917	-65.5519	1315.42	1249.87	0.704943
GSE140082_GSM4153918	-386.182	1094.63	708.451	0.759027
GSE140082_GSM4153919	590.368	1778.96	2369.33	0.579422
GSE140082_GSM4153920	-419.129	-234.12	-653.249	0.873185
GSE140082_GSM4153921	1119.84	1139.36	2259.19	0.592522
GSE140082_GSM4153922	1751.44	1542.76	3294.2	0.463782
GSE140082_GSM4153923	852.606	1453.32	2305.92	0.586982
GSE140082_GSM4153924	131.128	1449.05	1580.18	0.669738
GSE140082_GSM4153925	-527.858	7.29718	-520.56	0.863527
GSE140082_GSM4153926	38.6842	1679.94	1718.62	0.654511
GSE140082_GSM4153927	288.07	1063.35	1351.42	0.694292
GSE140082_GSM4153928	-23.4962	830.874	807.377	0.749493
GSE140082_GSM4153929	877.25	899.616	1776.87	0.648023
GSE140082_GSM4153930	673.897	2229.39	2903.28	0.513828
GSE140082_GSM4153931	607.362	1295.08	1902.45	0.633874
GSE140082_GSM4153932	-76.2793	989.813	913.533	0.739086
GSE140082_GSM4153933	-618.289	852.788	234.498	0.802449
GSE140082_GSM4153934	-492.489	38.0681	-454.421	0.85859
GSE140082_GSM4153935	887.793	1092.71	1980.5	0.624971
GSE140082_GSM4153936	236.654	351.992	588.646	0.770358
GSE140082_GSM4153937	-65.2979	842.667	777.369	0.752402
GSE140082_GSM4153938	-666.596	189.001	-477.595	0.860329
GSE140082_GSM4153939	211.116	1045.08	1256.2	0.704284
GSE140082_GSM4153940	-534.689	-602.731	-1137.42	0.90559
GSE140082_GSM4153941	783.718	2093.44	2877.16	0.517113
GSE140082_GSM4153942	-65.4266	1247.77	1182.34	0.711939
GSE140082_GSM4153943	-950.737	-901.1	-1851.84	0.945014
GSE140082_GSM4153944	-933.668	-1098.55	-2032.22	0.953341
GSE140082_GSM4153945	-336.938	437.516	100.578	0.814023
GSE140082_GSM4153946	622.218	900.907	1523.12	0.675935
GSE140082_GSM4153947	372.458	1114.6	1487.06	0.679826
GSE140082_GSM4153948	-1128.3	135.275	-993.023	0.896397
GSE140082_GSM4153949	-48.9696	-170.123	-219.092	0.840372
GSE140082_GSM4153950	1324.51	1843.35	3167.86	0.480131
GSE140082_GSM4153951	165.715	1894.75	2060.47	0.615765
GSE140082_GSM4153952	-1196.97	614.761	-582.206	0.868055
GSE140082_GSM4153953	-556.867	1638.76	1081.9	0.722215
GSE140082_GSM4153954	77.4121	558.224	635.636	0.765942
GSE140082_GSM4153955	-878.763	-1309.34	-2188.11	0.959999
GSE140082_GSM4153956	-15.4144	95.7887	80.3743	0.815742
GSE140082_GSM4153957	-638.371	-68.682	-707.053	0.877007
GSE140082_GSM4153958	536.465	1219.19	1755.65	0.650391
GSE140082_GSM4153959	165.039	-506.058	-341.019	0.849938
GSE140082_GSM4153960	-341.894	1446.14	1104.24	0.719942
GSE140082_GSM4153961	587.462	1570.78	2158.24	0.604394
GSE140082_GSM4153962	-928.701	-422.883	-1351.58	0.918475
GSE140082_GSM4153963	-345.378	-776.879	-1122.26	0.904644
GSE140082_GSM4153964	418.097	249.047	667.144	0.76296
GSE140082_GSM4153965	-1252.71	16.3302	-1236.38	0.911656
GSE140082_GSM4153966	-758.572	-751.095	-1509.67	0.927404
GSE140082_GSM4153967	-624.579	591.053	-33.526	0.825298
GSE140082_GSM4153968	1047.87	874.122	1921.99	0.631653
GSE140082_GSM4153969	-207.346	1358.15	1150.81	0.715182
GSE140082_GSM4153970	-96.4182	746.043	649.625	0.76462
GSE140082_GSM4153971	-452.818	-696.785	-1149.6	0.906347
GSE140082_GSM4153972	-686.077	401.591	-284.486	0.845536
GSE140082_GSM4153973	233.819	1600.9	1834.72	0.641532
GSE140082_GSM4153974	661.134	1050.95	1712.08	0.655236
GSE140082_GSM4153975	494.787	1428.33	1923.12	0.631525
GSE140082_GSM4153976	499.049	1860.44	2359.48	0.580599
GSE140082_GSM4153977	-616.849	-632.762	-1249.61	0.912452
GSE140082_GSM4153978	-176.217	954.202	777.984	0.752342
GSE140082_GSM4153979	-636.947	740.401	103.454	0.813778
GSE140082_GSM4153980	-718.361	286.072	-432.29	0.85692
GSE140082_GSM4153981	574.113	1382.2	1956.31	0.627739
GSE140082_GSM4153982	-965.162	669.465	-295.696	0.846413
GSE140082_GSM4153983	-418.551	308.227	-110.324	0.831612
GSE140082_GSM4153984	-1020.54	-865.415	-1885.95	0.94664
GSE140082_GSM4153985	-2102.87	-1325.89	-3428.76	0.994835
GSE140082_GSM4153986	717.602	479.338	1196.94	0.710432
GSE140082_GSM4153987	-752.415	1784.03	1031.61	0.727301
GSE140082_GSM4153988	-987.045	-995.154	-1982.2	0.951099
GSE140082_GSM4153989	570.233	2138.94	2709.17	0.53806
GSE140082_GSM4153990	-74.4008	-66.3616	-140.762	0.834085
GSE140082_GSM4153991	146.543	1014.16	1160.7	0.714166
GSE140082_GSM4153992	701.055	924.753	1625.81	0.66475
GSE140082_GSM4153993	92.5863	819.329	911.915	0.739246
GSE140082_GSM4153994	1039.69	2408.09	3447.78	0.443693
GSE140082_GSM4153995	-619.519	1014.09	394.567	0.788208
GSE140082_GSM4153996	-671.648	520.887	-150.761	0.834893
GSE140082_GSM4153997	294.879	1168.27	1463.15	0.682396
GSE140082_GSM4153998	1246.69	2293.81	3540.49	0.431456
GSE140082_GSM4153999	-101.994	662.743	560.749	0.772963
GSE140082_GSM4154000	495.992	1506.23	2002.22	0.622479
GSE140082_GSM4154001	-1015.11	-375.535	-1390.65	0.920727
GSE140082_GSM4154002	815.795	1879.3	2695.1	0.5398
GSE140082_GSM4154003	42.9741	227.964	270.938	0.799245
GSE140082_GSM4154004	154.445	145.918	300.364	0.796642
GSE140082_GSM4154005	-48.6688	-376.761	-425.43	0.856401
GSE140082_GSM4154006	1144.53	1541.35	2685.88	0.540939
GSE140082_GSM4154007	-856.067	426.711	-429.356	0.856698
GSE140082_GSM4154008	178.722	-380.584	-201.863	0.838999
GSE140082_GSM4154009	-228.352	-104.787	-333.14	0.849328
GSE140082_GSM4154010	213.899	1356.51	1570.41	0.670803
GSE140082_GSM4154011	-898.084	-545.686	-1443.77	0.923742
GSE140082_GSM4154012	-8.53386	1121.69	1113.15	0.719034
GSE140082_GSM4154013	21.219	1083.5	1104.72	0.719894
GSE140082_GSM4154014	-783.299	-2.80225	-786.101	0.882523
GSE140082_GSM4154015	340.817	1702.65	2043.47	0.617729
GSE140082_GSM4154016	318.539	979.81	1298.35	0.699878
GSE140082_GSM4154017	-380	-332.936	-712.936	0.877421
GSE140082_GSM4154018	-415.547	-164.804	-580.35	0.867919
GSE140082_GSM4154019	581.057	1476.18	2057.23	0.616139
GSE140082_GSM4154020	581.246	778.171	1359.42	0.693447
GSE140082_GSM4154021	466.116	632.773	1098.89	0.720488
GSE140082_GSM4154022	-14.9689	1134.52	1119.55	0.718381
GSE140082_GSM4154023	-774.444	-399.445	-1173.89	0.907848
GSE140082_GSM4154024	282.109	1110.1	1392.21	0.689971
GSE140082_GSM4154025	-444.384	1823.06	1378.68	0.691407
GSE140082_GSM4154026	1503.44	2061.29	3564.73	0.428244
GSE140082_GSM4154027	-411.802	532.308	120.506	0.812321
GSE140082_GSM4154028	526.471	1765.47	2291.94	0.588643
GSE140082_GSM4154029	-535.564	737.065	201.501	0.80533
GSE140082_GSM4154030	879.714	415.021	1294.73	0.700257
GSE140082_GSM4154031	154.724	753.937	908.661	0.739568
GSE140082_GSM4154032	-670.093	1252.1	582.01	0.770979
GSE140082_GSM4154033	-398.011	-38.1191	-436.13	0.85721
GSE140082_GSM4154034	-696.146	574.077	-122.069	0.832568
GSE140082_GSM4154035	-607.008	418.939	-188.068	0.837895
GSE140082_GSM4154036	-275.762	436.563	160.8	0.808857
GSE140082_GSM4154037	90.3502	-224.258	-133.908	0.833529
GSE140082_GSM4154038	172.235	804.778	977.014	0.732778
GSE140082_GSM4154039	14.1188	791.667	805.786	0.749647
GSE140082_GSM4154040	225.358	717.75	943.107	0.736155
GSE140082_GSM4154041	176.294	930.497	1106.79	0.719683
GSE140082_GSM4154042	-513.593	625.548	111.955	0.813052
GSE140082_GSM4154043	-1248.53	-844.714	-2093.24	0.956007
GSE140082_GSM4154044	44.6743	1023.06	1067.74	0.723651
GSE140082_GSM4154045	-1176.78	278.837	-897.946	0.890124
GSE140082_GSM4154046	-604.463	612.367	7.9039	0.821849
GSE140082_GSM4154047	-452.74	220.694	-232.046	0.841401
GSE140082_GSM4154048	260.447	689.651	950.098	0.73546
GSE140082_GSM4154049	-104.147	-359.081	-463.228	0.859252
GSE140082_GSM4154050	-738.241	577.687	-160.554	0.835684
GSE140082_GSM4154051	913.018	2069.81	2982.83	0.503776
GSE140082_GSM4154052	-1059.36	-704.953	-1764.31	0.940735
GSE140082_GSM4154053	165.33	939.837	1105.17	0.719848
GSE140082_GSM4154054	-588.352	-59.6745	-648.026	0.872811
GSE140082_GSM4154055	-475.519	1904.73	1429.21	0.68603
GSE140082_GSM4154056	-406.079	211.762	-194.317	0.838395
GSE140082_GSM4154057	-744.259	560.71	-183.549	0.837533
GSE140082_GSM4154058	-236.647	547.004	310.356	0.795755
GSE140082_GSM4154059	-859.006	16.5712	-842.435	0.886381
GSE140082_GSM4154060	201.822	591.353	793.175	0.750871
GSE140082_GSM4154061	445.362	1762.58	2207.94	0.598566
GSE140082_GSM4154062	550.179	489.883	1040.06	0.726449
GSE140082_GSM4154063	789.91	1101.94	1891.85	0.635076
GSE140082_GSM4154064	1020.71	1700.73	2721.44	0.536541
GSE140082_GSM4154065	97.0034	992.664	1089.67	0.721425
GSE140082_GSM4154066	-526.921	417.906	-109.014	0.831505
GSE140082_GSM4154067	-278.378	268.431	-9.94709	0.823339
GSE140082_GSM4154068	822.623	687.479	1510.1	0.677342
GSE140082_GSM4154069	42.0891	816.897	858.986	0.744456
GSE140082_GSM4154070	-672.766	1283.16	610.396	0.768319
GSE140082_GSM4154071	598.968	842.405	1441.37	0.684729
GSE140082_GSM4154072	-754.906	371.426	-383.481	0.853205
GSE140082_GSM4154073	359.22	1550.57	1909.79	0.63304
GSE140082_GSM4154074	943.443	791.364	1734.81	0.652713
GSE140082_GSM4154075	563.339	477.319	1040.66	0.726389
GSE140082_GSM4154076	-100.768	355.679	254.912	0.800657
GSE140082_GSM4154077	432.645	1515.05	1947.69	0.628723
GSE140082_GSM4154078	-1476.84	-770.995	-2247.84	0.962417
GSE140082_GSM4154079	813.959	1155.74	1969.7	0.626208
GSE140082_GSM4154080	-792.196	631.991	-160.205	0.835656
GSE140082_GSM4154081	-7.70713	1398.74	1391.03	0.690096
GSE140082_GSM4154082	-560.878	206.508	-354.369	0.850968
GSE140082_GSM4154083	-16.9419	286.948	270.006	0.799328
GSE140082_GSM4154084	-514.131	445.78	-68.3517	0.828174
GSE140082_GSM4154085	-82.2666	74.5659	-7.70072	0.823152
GSE140082_GSM4154086	-260.941	-137.281	-398.222	0.854332
GSE140082_GSM4154087	-742.699	9.52062	-733.178	0.878843
GSE140082_GSM4154088	259.671	1295.57	1555.24	0.672453
GSE140082_GSM4154089	1074.34	2012.71	3087.05	0.490503
GSE140082_GSM4154090	-654.3	92.3229	-561.977	0.866577
GSE140082_GSM4154091	-479.542	23.5544	-455.988	0.858708
GSE140082_GSM4154092	-454.819	1184.64	729.817	0.756981
GSE140082_GSM4154093	-1340.02	-689.556	-2029.58	0.953224
GSE140082_GSM4154094	-498.496	842.621	344.125	0.792743
GSE140082_GSM4154095	732.14	1273.01	2005.15	0.622142
GSE140082_GSM4154096	251.386	1412.41	1663.8	0.660574
GSE140082_GSM4154097	981.596	1671.66	2653.26	0.54496
GSE140082_GSM4154098	-684.106	512.161	-171.945	0.836601
GSE140082_GSM4154099	-108.995	895.551	786.556	0.751513
GSE140082_GSM4154100	-355.047	415.785	60.7375	0.817406
GSE140082_GSM4154101	252.722	2402.82	2655.54	0.544679
GSE140082_GSM4154102	-981.414	-17.2487	-998.663	0.896764
GSE140082_GSM4154103	-976.794	-1167.16	-2143.96	0.958164
GSE140082_GSM4154104	-125.822	316.012	190.19	0.806313
GSE140082_GSM4154105	80.9412	487.96	568.901	0.772203
GSE140082_GSM4154106	333.326	1170.58	1503.91	0.67801
GSE140082_GSM4154107	644.459	1881.02	2525.48	0.560589
GSE140082_GSM4154108	490.634	1276.35	1766.98	0.649127
GSE140082_GSM4154109	-1112.24	-938.625	-2050.86	0.954163
GSE140082_GSM4154110	-601.021	588.179	-12.842	0.82358
GSE140082_GSM4154111	-545.61	500.72	-44.89	0.826239
GSE140082_GSM4154112	204.46	192.234	396.694	0.788016
GSE140082_GSM4154113	-711.38	217.707	-493.673	0.861529
GSE140082_GSM4154114	-323.298	860.189	536.892	0.77518
GSE140082_GSM4154115	842.98	1752.57	2595.55	0.552043
GSE140082_GSM4154116	-20.9495	784.538	763.589	0.753732
GSE140082_GSM4154117	-487.785	984.467	496.682	0.778895
GSE140082_GSM4154118	-492.607	167.611	-324.996	0.848696
GSE140082_GSM4154119	641.063	1048.85	1689.92	0.657691
GSE140082_GSM4154120	-745.318	1015.11	269.787	0.799347
GSE140082_GSM4154121	-1480.91	200.29	-1280.62	0.914305
GSE140082_GSM4154122	135.084	715.313	850.397	0.745297
GSE140082_GSM4154123	629.229	857.376	1486.6	0.679875
GSE140082_GSM4154124	198.878	342.112	540.991	0.7748
GSE140082_GSM4154125	-232.718	520.31	287.592	0.797774
GSE140082_GSM4154126	-518.704	991.438	472.734	0.781095
GSE140082_GSM4154127	-49.2855	1265.39	1216.1	0.70845
GSE140082_GSM4154128	28.0441	291.467	319.511	0.79494
GSE140082_GSM4154129	-760.249	1063.83	303.577	0.796357
GSE140082_GSM4154130	-520.945	257.827	-263.118	0.843857
GSE140082_GSM4154131	-117.206	569.136	451.929	0.782998
GSE140082_GSM4154132	1062.95	1118.69	2181.65	0.601653
GSE140082_GSM4154133	73.8312	-842.276	-768.445	0.881301
GSE140082_GSM4154134	315.422	1055.16	1370.58	0.692265
GSE140082_GSM4154135	1004.86	1684.06	2688.91	0.540564
GSE140082_GSM4154136	794.768	1040.99	1835.76	0.641415
GSE140082_GSM4154137	-44.2177	2231.14	2186.93	0.601034
GSE140082_GSM4154138	-131.714	265.328	133.614	0.811197
GSE140082_GSM4154139	206.681	978.387	1185.07	0.711658
GSE140082_GSM4154140	-1018.97	-18.8824	-1037.85	0.899294
GSE140082_GSM4154141	269.421	1465.93	1735.35	0.652652
GSE140082_GSM4154142	350.107	209.744	559.852	0.773046
GSE140082_GSM4154143	-37.0145	513.217	476.203	0.780777
GSE140082_GSM4154144	-386.749	133.379	-253.371	0.843089
GSE140082_GSM4154145	703.675	1735.63	2439.3	0.57102
GSE140082_GSM4154146	-134.784	536.284	401.501	0.787581
GSE140082_GSM4154147	46.1199	807.491	853.611	0.744983
GSE140082_GSM4154148	-427.058	902.113	475.055	0.780882
GSE140082_GSM4154149	562.55	708.578	1271.13	0.702726
GSE140082_GSM4154150	-969.874	-215.234	-1185.11	0.908537
GSE140082_GSM4154151	178.592	151.801	330.393	0.79397
GSE140082_GSM4154152	-14.3891	-788.57	-802.959	0.883684
GSE140082_GSM4154153	935.214	1346.83	2282.04	0.589816
GSE140082_GSM4154154	-1350.44	9.14451	-1341.29	0.917876
GSE140082_GSM4154155	345.022	555.893	900.916	0.740333
GSE140082_GSM4154156	-634.85	742.774	107.924	0.813396
GSE140082_GSM4154157	-353.114	-435.676	-788.79	0.882708
GSE63885_GSM1559299	-554.783	273.307	-281.476	0.8453
GSE63885_GSM1559300	1675.83	2153.95	3829.78	0.392771
GSE63885_GSM1559301	1127.24	1553.8	2681.04	0.541536
GSE63885_GSM1559302	-924.146	-343.581	-1267.73	0.913537
GSE63885_GSM1559303	-1351.11	460.401	-890.712	0.88964
GSE63885_GSM1559304	666.218	1161.56	1827.78	0.642313
GSE63885_GSM1559305	-751.072	556.766	-194.307	0.838395
GSE63885_GSM1559306	-178.519	593.884	415.365	0.786325
GSE63885_GSM1559307	492.218	-387.47	104.748	0.813667
GSE63885_GSM1559308	-0.592787	-54.5527	-55.1455	0.827086
GSE63885_GSM1559309	327.839	1581.46	1909.3	0.633096
GSE63885_GSM1559310	-303.167	-317.649	-620.816	0.870854
GSE63885_GSM1559311	-339.707	425.286	85.5791	0.8153
GSE63885_GSM1559312	850.1	1534.29	2384.39	0.577618
GSE63885_GSM1559313	-568.916	678.031	109.114	0.813295
GSE63885_GSM1559314	-1394.17	-351.862	-1746.04	0.939821
GSE63885_GSM1559315	790.375	188.396	978.77	0.732602
GSE63885_GSM1559316	804.944	3025.57	3830.51	0.392671
GSE63885_GSM1559317	-156.122	261.376	105.253	0.813624
GSE63885_GSM1559318	-429.476	1004.95	575.473	0.77159
GSE63885_GSM1559319	891.845	554.89	1446.74	0.684155
GSE63885_GSM1559320	-734.238	444.366	-289.872	0.845958
GSE63885_GSM1559321	-89.8457	813.675	723.829	0.757555
GSE63885_GSM1559322	1970.92	1618.98	3589.91	0.424901
GSE63885_GSM1559323	-266.461	607.648	341.187	0.793006
GSE63885_GSM1559324	-1073.4	-1544.82	-2618.22	0.975753
GSE63885_GSM1559325	-1014.59	-1086.1	-2100.69	0.956327
GSE63885_GSM1559326	1128.83	1133.58	2262.41	0.592142
GSE63885_GSM1559327	-1143.46	-1328.01	-2471.47	0.970812
GSE63885_GSM1559328	964.575	1349.66	2314.24	0.585994
GSE63885_GSM1559329	697.219	1028.06	1725.27	0.653772
GSE63885_GSM1559330	819.29	1770.91	2590.2	0.552698
GSE63885_GSM1559331	945.806	1500.45	2446.26	0.570181
GSE63885_GSM1559332	1201.09	979.728	2180.82	0.60175
GSE63885_GSM1559333	-896.49	-90.2021	-986.693	0.895985
GSE63885_GSM1559334	-1173.51	-325.009	-1498.51	0.92679
GSE63885_GSM1559335	348.067	695.074	1043.14	0.726138
GSE63885_GSM1559336	1411.43	1395.82	2807.25	0.52587
GSE63885_GSM1559337	-1659.97	-476.275	-2136.24	0.957839
GSE63885_GSM1559338	82.5172	1042.6	1125.12	0.717812
GSE63885_GSM1559339	-455.592	511.457	55.8655	0.817818
GSE63885_GSM1559340	802.98	771.394	1574.37	0.670372
GSE63885_GSM1559341	541.206	1395.52	1936.73	0.629974
GSE63885_GSM1559342	1468.64	1997.79	3466.43	0.441238
GSE63885_GSM1559343	-642.366	1283.23	640.867	0.765448
GSE63885_GSM1559344	-617.04	-293.965	-911.005	0.890996
GSE63885_GSM1559345	1343.14	940.148	2283.29	0.589669
GSE63885_GSM1559346	-1466.94	-643.263	-2110.21	0.956734
GSE63885_GSM1559347	-734.307	-486.052	-1220.36	0.910687
GSE63885_GSM1559348	-721.878	426.455	-295.423	0.846392
GSE63885_GSM1559349	45.9949	1127.33	1173.33	0.712867
GSE63885_GSM1559350	1225.79	2123.01	3348.8	0.456666
GSE63885_GSM1559351	-1548.1	-373.45	-1921.55	0.948311
GSE63885_GSM1559352	-33.9152	1004.64	970.726	0.733405
GSE63885_GSM1559353	630.739	1400.57	2031.31	0.619131
GSE63885_GSM1559354	-812.936	-127.606	-940.542	0.892956
GSE63885_GSM1559355	-382.376	933.129	550.753	0.773893
GSE63885_GSM1559356	-1214.22	-620.83	-1835.05	0.944205
GSE63885_GSM1559357	-491.966	264.685	-227.281	0.841023
GSE63885_GSM1559358	-1782.05	-812.739	-2594.79	0.974994
GSE63885_GSM1559359	-719.139	-486.664	-1205.8	0.909802
GSE63885_GSM1559360	-147.312	212.136	64.8239	0.81706
GSE63885_GSM1559361	308.276	567.192	875.469	0.742839
GSE63885_GSM1559362	531.899	1173.5	1705.4	0.655977
GSE63885_GSM1559363	-1191.07	-160.309	-1351.38	0.918463
GSE63885_GSM1559364	-803.079	538.686	-264.393	0.843958
GSE63885_GSM1559365	829.943	2016.53	2846.48	0.520963
GSE63885_GSM1559366	-864.543	-552.387	-1416.93	0.922226
GSE63885_GSM1559367	-760.144	567.727	-192.417	0.838243
GSE63885_GSM1559368	-462.216	-1034.97	-1497.18	0.926717
GSE63885_GSM1559369	81.5112	-458.659	-377.148	0.85272
GSE63885_GSM1559370	-247.592	945.494	697.901	0.760034
GSE63885_GSM1559371	482.196	949.311	1431.51	0.685784
GSE63885_GSM1559372	-188.305	421.611	233.306	0.802553
GSE63885_GSM1559373	1394.38	1877.88	3272.26	0.466632
GSE63885_GSM1559374	204.267	2855.33	3059.6	0.49401
GSE63885_GSM1559375	-205.587	-3.47142	-209.059	0.839573
GSE63885_GSM1559376	-317.224	514.228	197.005	0.805721
GSE63885_GSM1559377	-242.839	-160.298	-403.137	0.854706
GSE63885_GSM1559378	-586.157	917.321	331.164	0.793901
GSE63885_GSM1559379	-659.906	1254.56	594.649	0.769796
GSE63885_GSM1559380	-497.479	837.309	339.83	0.793127
GSE63885_GSM1559381	-440.589	11.1377	-429.451	0.856705
GSE63885_GSM1559382	452.231	2332.8	2785.03	0.528641
GSE63885_GSM1559383	-431.195	1288.46	857.262	0.744625
GSE63885_GSM1559384	-294.353	975.254	680.901	0.761653
GSE63885_GSM1559385	-1075.69	303.451	-772.241	0.881564
GSE63885_GSM1559386	-654.975	-44.414	-699.389	0.876466
GSE63885_GSM1559387	-891.265	905.388	14.123	0.821329
GSE63885_GSM1559388	-208.749	1446.65	1237.9	0.706188
GSE63885_GSM1559389	-803.115	774.768	-28.3471	0.824869
GSE63885_GSM1559390	-529.959	528.269	-1.68968	0.82265
GSE63885_GSM1559391	-503.507	-460.737	-964.245	0.894517
GSE63885_GSM1559392	-558.252	434.87	-123.381	0.832675
GSE63885_GSM1559393	-617.418	-327.512	-944.93	0.893246
GSE63885_GSM1559394	514.914	3165.08	3679.99	0.412894
GSE63885_GSM1559395	-1231.02	-1209.58	-2440.6	0.969715
GSE63885_GSM1559396	-1087.34	51.5617	-1035.77	0.899161
GSE63885_GSM1559397	-611.814	483.432	-128.382	0.833081
GSE63885_GSM1559398	-925.57	-441.473	-1367.04	0.91937
GSE63885_GSM1559399	176.422	2422.98	2599.4	0.551571
GSE32062_GSM794865	1490.04	2075.66	3565.69	0.428116
GSE32062_GSM794866	-949.446	-212.089	-1161.53	0.907086
GSE32062_GSM794867	-1046.62	1127.8	81.177	0.815674
GSE32062_GSM794868	-528.501	-22.4212	-550.922	0.865766
GSE32062_GSM794869	-266.566	1397.95	1131.38	0.717172
GSE32062_GSM794870	1117.81	668.368	1786.18	0.646981
GSE32062_GSM794871	-386.883	2099.08	1712.2	0.655224
GSE32062_GSM794872	-1051.41	-1312.5	-2363.91	0.966904
GSE32062_GSM794873	632.061	662.733	1294.79	0.70025
GSE32062_GSM794874	-1615.18	-545.96	-2161.14	0.958883
GSE32062_GSM794875	-240.243	141.153	-99.0892	0.830695
GSE32062_GSM794876	-16.4896	894.621	878.131	0.742577
GSE32062_GSM794877	-873.36	-456.654	-1330.01	0.917218
GSE32062_GSM794878	-895.183	2198.39	1303.21	0.699368
GSE32062_GSM794879	-1033	43.9699	-989.026	0.896137
GSE32062_GSM794880	281.916	661.998	943.914	0.736075
GSE32062_GSM794881	-671.847	700.243	28.3961	0.820132
GSE32062_GSM794882	1931.2	3091.01	5022.21	0.226621
GSE32062_GSM794883	-907.868	-421.127	-1329	0.917158
GSE32062_GSM794884	-564.054	-706.859	-1270.91	0.913727
GSE32062_GSM794885	-480.633	1172.12	691.484	0.760646
GSE32062_GSM794886	260.317	954.607	1214.92	0.708572
GSE32062_GSM794887	320.662	1852.37	2173.03	0.602662
GSE32062_GSM794888	-801.924	1193.73	391.81	0.788457
GSE32062_GSM794889	-785.715	886.583	100.867	0.813999
GSE32062_GSM794890	-1363.79	355.424	-1008.36	0.897393
GSE32062_GSM794891	-774.855	633.298	-141.558	0.834149
GSE32062_GSM794892	-698.824	-644.211	-1343.03	0.917978
GSE32062_GSM794893	-264.689	1053.41	788.721	0.751303
GSE32062_GSM794894	1149.83	487.976	1637.8	0.663434
GSE32062_GSM794895	182.129	786.326	968.455	0.733632
GSE32062_GSM794896	1487.4	2179.27	3666.67	0.414674
GSE32062_GSM794897	1579.96	1632.9	3212.86	0.474326
GSE32062_GSM794898	-1876.81	-511.436	-2388.24	0.967809
GSE32062_GSM794899	-716.373	339.06	-377.313	0.852733
GSE32062_GSM794900	-505.907	402.983	-102.923	0.831008
GSE32062_GSM794901	-912.513	995.171	82.6578	0.815548
GSE32062_GSM794902	1282.37	1608.53	2890.91	0.515386
GSE32062_GSM794903	-978.942	146.616	-832.326	0.885693
GSE32062_GSM794904	-304.977	9.00721	-295.969	0.846435
GSE32062_GSM794905	-1462.88	-82.941	-1545.82	0.929376
GSE32062_GSM794906	803.261	254.02	1057.28	0.724709
GSE32062_GSM794907	448.414	1150.83	1599.25	0.667658
GSE32062_GSM794908	-1845.95	-740.248	-2586.2	0.974713
GSE32062_GSM794909	708.523	81.2641	789.787	0.7512
GSE32062_GSM794910	-1314.36	-620.118	-1934.48	0.948911
GSE32062_GSM794911	1727.47	325.322	2052.8	0.616652
GSE32062_GSM794912	-810.286	-716.589	-1526.87	0.928345
GSE32062_GSM794913	318.469	336.236	654.705	0.764139
GSE32062_GSM794914	-1019.42	-45.2	-1064.62	0.901006
GSE32062_GSM794915	-815.915	-680.568	-1496.48	0.926678
GSE32062_GSM794916	-116.39	1228.5	1112.11	0.71914
GSE32062_GSM794917	-88.429	728.954	640.525	0.76548
GSE32062_GSM794918	585.248	273.551	858.799	0.744474
GSE32062_GSM794919	769.001	861.714	1630.72	0.664212
GSE32062_GSM794920	-1023.79	852.973	-170.813	0.83651
GSE32062_GSM794921	1436.39	1830.33	3266.72	0.467352
GSE32062_GSM794922	-1161.24	-699.303	-1860.54	0.945431
GSE32062_GSM794923	843.713	1312.84	2156.55	0.604591
GSE32062_GSM794924	-1033.51	-430.488	-1464	0.924875
GSE32062_GSM794925	398.593	544.294	942.887	0.736177
GSE32062_GSM794926	1256.64	1687.75	2944.4	0.508641
GSE32062_GSM794927	-659.051	1141.65	482.598	0.78019
GSE32062_GSM794928	-752.047	181.029	-571.018	0.867238
GSE32062_GSM794929	-50.8738	838.846	787.972	0.751375
GSE32062_GSM794930	187.072	495.812	682.884	0.761465
GSE32062_GSM794931	1684.72	2099.12	3783.84	0.398963
GSE32062_GSM794932	-893.014	417.816	-475.198	0.86015
GSE32062_GSM794933	-492.939	-179.332	-672.271	0.874542
GSE32062_GSM794934	2083.65	1810.98	3894.63	0.383999
GSE32062_GSM794935	40.9076	740.553	781.461	0.752006
GSE32062_GSM794936	857.626	1494.19	2351.82	0.581515
GSE32062_GSM794937	634.763	1134.94	1769.7	0.648823
GSE32062_GSM794938	751.713	1364.29	2116	0.609321
GSE32062_GSM794939	-1141.72	180.571	-961.149	0.894314
GSE32062_GSM794940	2132.65	1776.11	3908.75	0.382083
GSE32062_GSM794941	-835.107	261.813	-573.294	0.867404
GSE32062_GSM794942	220.315	1535.92	1756.24	0.650326
GSE32062_GSM794943	2543.72	2679.72	5223.44	0.197757
GSE32062_GSM794944	-861.363	439.941	-421.422	0.856097
GSE32062_GSM794945	-337.469	-1125.64	-1463.11	0.924825
GSE32062_GSM794946	929.174	889.329	1818.5	0.643356
GSE32062_GSM794947	-1517.1	-1459.75	-2976.85	0.985918
GSE32062_GSM794948	-1244.87	-1591.55	-2836.42	0.982261
GSE32062_GSM794949	-78.7124	-693.131	-771.843	0.881536
GSE32062_GSM794950	-1092.5	-630.845	-1723.35	0.938678
GSE32062_GSM794951	883.545	1323.98	2207.53	0.598614
GSE32062_GSM794952	540.171	270.651	810.823	0.749158
GSE32062_GSM794953	-644.994	214.955	-430.039	0.85675
GSE32062_GSM794954	-456.876	205.536	-251.34	0.842928
GSE32062_GSM794955	-156.968	309.64	152.672	0.809558
GSE32062_GSM794956	573.51	1314.13	1887.64	0.635554
GSE32062_GSM794957	-1187.77	956.765	-231.004	0.841319
GSE32062_GSM794958	-495.347	1211.06	715.712	0.758332
GSE32062_GSM794959	-1803.86	-427.922	-2231.78	0.961774
GSE32062_GSM794960	-21.8267	762.391	740.565	0.755949
GSE32062_GSM794961	-10.2307	198.145	187.914	0.80651
GSE32062_GSM794962	-1292.64	-683.343	-1975.98	0.950816
GSE32062_GSM794963	-1370.14	912.815	-457.325	0.858808
GSE32062_GSM794964	-1103.5	-1048.71	-2152.22	0.95851
GSE32062_GSM794965	1123.16	1512.96	2636.12	0.547068
GSE32062_GSM794966	-842.301	-580.717	-1423.02	0.922571
GSE32062_GSM794967	1157.16	-517.129	640.026	0.765527
GSE32062_GSM794968	-1270.07	-58.9726	-1329.05	0.917161
GSE32062_GSM794969	225.664	677.63	903.294	0.740098
GSE32062_GSM794970	-871.926	-1221.51	-2093.44	0.956015
GSE32062_GSM794971	-1508.03	-698.933	-2206.97	0.96077
GSE32062_GSM794972	-299.943	267.662	-32.2803	0.825195
GSE32062_GSM794973	52.029	650.349	702.378	0.759607
GSE32062_GSM794974	-632.476	34.8656	-597.61	0.869175
GSE32062_GSM794975	-568.984	159.229	-409.756	0.85521
GSE32062_GSM794976	13.7071	484.133	497.84	0.778788
GSE32062_GSM794977	506.582	725.869	1232.45	0.706754
GSE32062_GSM794978	720.513	-111.795	608.718	0.768476
GSE32062_GSM794979	-47.1135	-399.963	-447.076	0.858037
GSE32062_GSM794980	-1027.17	2041.41	1014.24	0.729048
GSE32062_GSM794981	-854.752	729.257	-125.495	0.832846
GSE32062_GSM794982	-1895.43	-1628.47	-3523.9	0.996155
GSE32062_GSM794983	1066.22	1494.81	2561.02	0.556262
GSE32062_GSM794984	-698.57	-79.1972	-777.767	0.881947
GSE32062_GSM794985	-1284.21	606.878	-677.328	0.874902
GSE32062_GSM794986	64.9377	1013.5	1078.44	0.722566
GSE32062_GSM794987	-696.455	421.609	-274.847	0.84478
GSE32062_GSM794988	1273.28	1965.53	3238.82	0.470969
GSE32062_GSM794989	1142.86	1987.56	3130.42	0.484945
GSE32062_GSM794990	-236.777	1051.42	814.638	0.748787
GSE32062_GSM794991	-1252.25	-1513.9	-2766.15	0.980275
GSE32062_GSM794992	-81.9482	405.923	323.975	0.794542
GSE32062_GSM794993	763.071	2077.26	2840.34	0.521733
GSE32062_GSM794994	-1050.46	-29.0973	-1079.55	0.901955
GSE32062_GSM794995	-327.584	-240.729	-568.314	0.86704
GSE32062_GSM794996	-1362.76	-726.638	-2089.39	0.955841
GSE32062_GSM794997	637.981	2414.79	3052.77	0.494881
GSE32062_GSM794998	-434.707	584.668	149.961	0.809791
GSE32062_GSM794999	714.342	1459.15	2173.5	0.602608
GSE32062_GSM795000	770.334	621.777	1392.11	0.689981
GSE32062_GSM795001	-342.682	-356.836	-699.518	0.876475
GSE32062_GSM795002	-1148.13	270.778	-877.356	0.888743
GSE32062_GSM795003	-359.397	-168.597	-527.995	0.864076
GSE32062_GSM795004	280.955	243.898	524.852	0.776295
GSE32062_GSM795005	-309.229	1193.86	884.628	0.741938
GSE32062_GSM795006	809.077	1664.56	2473.63	0.566876
GSE32062_GSM795007	484.937	1688.34	2173.28	0.602633
GSE32062_GSM795008	-211.294	-1144.16	-1355.45	0.918699
GSE32062_GSM795009	-263.695	-491.006	-754.701	0.880346
GSE32062_GSM795010	-485.479	157.336	-328.143	0.84894
GSE32062_GSM795011	-532.16	84.1228	-448.037	0.858109
GSE32062_GSM795012	-206.224	-412.428	-618.652	0.870698
GSE32062_GSM795013	1725.12	2449.77	4174.89	0.345699
GSE32062_GSM795014	-870.06	195.648	-674.412	0.874694
GSE32062_GSM795015	1182.92	1233.72	2416.64	0.573748
GSE32062_GSM795016	-465.013	-1019.55	-1484.56	0.926019
GSE32062_GSM795017	813.704	1419.88	2233.58	0.595546
GSE32062_GSM795018	364.515	2283.45	2647.96	0.545611
GSE32062_GSM795019	-1043.04	1320.02	276.976	0.798712
GSE32062_GSM795020	871.302	2382.85	3254.15	0.468982
GSE32062_GSM795021	-646.02	1128.75	482.734	0.780177
GSE32062_GSM795022	1160.99	627.933	1788.93	0.646674
GSE32062_GSM795023	-772.32	-12.6556	-784.975	0.882445
GSE32062_GSM795024	1823.01	1948.95	3771.96	0.400562
GSE32062_GSM795025	-290.618	1181.84	891.218	0.741289
GSE32062_GSM795026	62.6801	2187.78	2250.46	0.593555
GSE32062_GSM795027	-1617.07	-510.592	-2127.66	0.957477
GSE32062_GSM795028	711.967	548.75	1260.72	0.703813
GSE32062_GSM795029	-783.895	96.9048	-686.991	0.875588
GSE32062_GSM795030	-1077.71	-935.188	-2012.9	0.952481
GSE32062_GSM795031	-655.416	-444.154	-1099.57	0.90322
GSE32062_GSM795032	1321.19	2382.73	3703.92	0.409692
GSE32062_GSM795033	-1171.46	-1595.81	-2767.26	0.980307
GSE32062_GSM795034	-990.035	-207.685	-1197.72	0.909309
GSE32062_GSM795035	-57.7989	2135.15	2077.35	0.613811
GSE32062_GSM795036	1272.54	2143.36	3415.9	0.447881
GSE32062_GSM795037	-211.766	145.352	-66.4142	0.828015
GSE32062_GSM795038	977.265	750.27	1727.53	0.653521
GSE32062_GSM795039	371.955	1495.21	1867.16	0.637872
GSE32062_GSM795040	1138.78	1186.63	2325.4	0.584665
GSE32062_GSM795041	225.126	-402.316	-177.19	0.837022
GSE32062_GSM795042	533.864	880.227	1414.09	0.687642
GSE32062_GSM795043	-1532.1	-1496.84	-3028.94	0.987168
GSE32062_GSM795044	382.152	2237.76	2619.91	0.549058
GSE32062_GSM795045	-369.761	-135.573	-505.334	0.862397
GSE32062_GSM795046	1765.41	2193.54	3958.95	0.375264
GSE32062_GSM795047	-665.457	506.483	-158.974	0.835556
GSE32062_GSM795048	-202.243	-906.759	-1109	0.903813
GSE32062_GSM795049	-390.738	636.2	245.462	0.801487
GSE32062_GSM795050	215.739	1107.39	1323.13	0.697275
GSE32062_GSM795051	1341.09	2005.48	3346.57	0.456957
GSE32062_GSM795052	-885.59	-781.293	-1666.88	0.935788
GSE32062_GSM795053	602.276	726.56	1328.84	0.696674
GSE32062_GSM795054	-563.501	45.3712	-518.129	0.863347
GSE32062_GSM795055	379.34	1198.81	1578.15	0.66996
GSE32062_GSM795056	552.241	1434.19	1986.44	0.624291
GSE32062_GSM795057	1447.95	1500.12	2948.07	0.508177
GSE32062_GSM795058	-788.775	842.552	53.777	0.817994
GSE32062_GSM795059	2138.17	1849.93	3988.1	0.371294
GSE32062_GSM795060	6.42464	331.38	337.805	0.793308
GSE32062_GSM795061	-660.517	806.773	146.256	0.81011
GSE32062_GSM795062	1348.19	3169.55	4517.75	0.298057
GSE32062_GSM795063	132.778	3205.74	3338.51	0.458009
GSE32062_GSM795064	459.294	1246.9	1706.19	0.655889
GSE32062_GSM795065	-1204.45	-473.761	-1678.21	0.936373
GSE32062_GSM795066	105.102	-914.27	-809.168	0.88411
GSE32062_GSM795067	1650.89	1593.08	3243.97	0.470301
GSE32062_GSM795068	931.144	3992.49	4923.64	0.24069
GSE32062_GSM795069	1532.15	1785.72	3317.87	0.460701
GSE32062_GSM795070	-663.66	633.098	-30.5613	0.825053
GSE32062_GSM795071	-1228.76	-1864.8	-3093.56	0.988638
GSE32062_GSM795072	-1333.43	-1872.24	-3205.68	0.990978
GSE32062_GSM795073	-884.383	663.325	-221.057	0.840528
GSE32062_GSM795074	-705.063	356.622	-348.441	0.850511
GSE32062_GSM795075	-1009.71	437.41	-572.299	0.867332
GSE32062_GSM795076	-84.0543	1163.19	1079.14	0.722495
GSE32062_GSM795077	-607.137	1235.75	628.611	0.766604
GSE32062_GSM795078	272.387	1859.94	2132.33	0.607419
GSE32062_GSM795079	588.899	1160.44	1749.34	0.651095
GSE32062_GSM795080	-857.846	820.814	-37.0316	0.825589
GSE32062_GSM795081	1036.55	571.053	1607.61	0.666744
GSE32062_GSM795082	116.662	1967.75	2084.42	0.612991
GSE32062_GSM795083	-776.517	-723.126	-1499.64	0.926852
GSE32062_GSM795084	623.008	331.264	954.271	0.735045
GSE32062_GSM795085	993.267	1500.69	2493.96	0.564415
GSE32062_GSM795086	-1396.28	359.953	-1036.33	0.899197
GSE32062_GSM795087	-1445.44	-1802.66	-3248.1	0.991793
GSE32062_GSM795088	31.5994	1771.52	1803.12	0.645083
GSE32062_GSM795089	243.331	243.222	486.553	0.779827
GSE32062_GSM795090	-89.2766	-24.4071	-113.684	0.831885
GSE32062_GSM795091	-1353.97	-344.128	-1698.1	0.937394
GSE32062_GSM795092	38.308	364.508	402.816	0.787462
GSE32062_GSM795093	19.829	66.7812	86.6102	0.815212
GSE32062_GSM795094	114.296	1623.62	1737.92	0.652367
GSE32062_GSM795095	-1061.31	268.616	-792.698	0.882978
GSE32062_GSM795096	-510.208	226.586	-283.622	0.845468
GSE32062_GSM795097	-320.348	1726.82	1406.47	0.688454
GSE32062_GSM795098	-32.709	602.356	569.647	0.772133
GSE32062_GSM795099	-585.433	643.932	58.499	0.817595
GSE32062_GSM795100	-919.258	-92.6774	-1011.94	0.897624
GSE32062_GSM795101	-583.771	-34.542	-618.313	0.870674
GSE32062_GSM795102	278.623	1217.51	1496.13	0.678849
GSE32062_GSM795103	71.2902	31.3385	102.629	0.813848
GSE32062_GSM795104	773.635	2423.19	3196.83	0.476397
GSE32062_GSM795105	1023.14	1206.41	2229.55	0.596021
GSE32062_GSM795106	-1289.05	407.16	-881.888	0.889047
GSE32062_GSM795107	-1372.29	109.632	-1262.66	0.913234
GSE32062_GSM795108	-1045	-231.252	-1276.25	0.914045
GSE32062_GSM795109	-1018.53	622.288	-396.246	0.854181
GSE32062_GSM795110	-700.128	615.601	-84.5272	0.829503
GSE32062_GSM795111	-1383.4	-1661.08	-3044.48	0.987529
GSE32062_GSM795112	-324.931	-529.105	-854.036	0.887168
GSE32062_GSM795113	-1294.36	-586.591	-1880.95	0.946403
GSE32062_GSM795114	-1181.95	-2088.88	-3270.83	0.992214
GSE32062_GSM795115	-502.648	802.592	299.943	0.796679
GSE32062_GSM795116	-1120.5	-148.882	-1269.38	0.913636
GSE32062_GSM795117	-303.302	-417.429	-720.731	0.87797
GSE32062_GSM795118	-1066.45	-117.438	-1183.88	0.908462
GSE32062_GSM795119	-939.473	631.187	-308.286	0.847396
GSE32062_GSM795120	-118.362	1619.5	1501.14	0.67831
GSE32062_GSM795121	52.0282	1331.95	1383.98	0.690845
GSE32062_GSM795122	-292.656	62.1483	-230.508	0.841279
GSE32062_GSM795123	-636.104	931.818	295.714	0.797054
GSE32062_GSM795124	-56.4777	107.048	50.5699	0.818265
GSE26193_GSM642933	-43.6001	1070.7	1027.1	0.727755
GSE26193_GSM642934	-1371.2	-980.05	-2351.25	0.966428
GSE26193_GSM642935	-140.311	663.566	523.255	0.776443
GSE26193_GSM642936	-16.9269	2251.39	2234.46	0.595442
GSE26193_GSM642937	156.121	461.109	617.231	0.767676
GSE26193_GSM642938	432.005	291.515	723.52	0.757585
GSE26193_GSM642939	-912.819	-279.898	-1192.72	0.909003
GSE26193_GSM642940	-518.115	1124.32	606.204	0.768712
GSE26193_GSM642941	-634.765	-155.367	-790.132	0.882801
GSE26193_GSM642942	571.892	11.1101	583.002	0.770886
GSE26193_GSM642943	-574.373	815.569	241.195	0.801862
GSE26193_GSM642944	831.355	1715.93	2547.28	0.557937
GSE26193_GSM642945	77.7678	1551	1628.76	0.664426
GSE26193_GSM642946	804.233	1096.72	1900.96	0.634043
GSE26193_GSM642947	909.868	446.394	1356.26	0.693781
GSE26193_GSM642948	-538.765	-111.702	-650.467	0.872985
GSE26193_GSM642949	1291.79	979.676	2271.46	0.59107
GSE26193_GSM642950	-550.438	1148.7	598.262	0.769457
GSE26193_GSM642951	99.1012	792.231	891.333	0.741278
GSE26193_GSM642952	-536.767	-1271.54	-1808.3	0.942905
GSE26193_GSM642953	1216.12	1445.7	2661.81	0.543907
GSE26193_GSM642954	-343.039	520.202	177.163	0.807442
GSE26193_GSM642955	-369.542	527.951	158.408	0.809063
GSE26193_GSM642956	-617.807	-462.141	-1079.95	0.90198
GSE26193_GSM642957	-1045.77	-751.734	-1797.5	0.942376
GSE26193_GSM642958	-1011.2	-88.8349	-1100.04	0.903249
GSE26193_GSM642959	-1429.01	-282.942	-1711.96	0.9381
GSE26193_GSM642960	-65.2902	582.901	517.611	0.776965
GSE26193_GSM642961	-447.291	-189.844	-637.134	0.872029
GSE26193_GSM642962	-567.463	183.274	-384.189	0.853259
GSE26193_GSM642963	-852.373	696.989	-155.383	0.835267
GSE26193_GSM642964	242.129	980.318	1222.45	0.707792
GSE26193_GSM642965	-656.852	-295.899	-952.752	0.893761
GSE26193_GSM642966	-549.048	976.914	427.865	0.78519
GSE26193_GSM642967	-740.801	875.267	134.466	0.811124
GSE26193_GSM642968	-443.47	1490.02	1046.55	0.725794
GSE26193_GSM642969	1136.9	821.26	1958.16	0.627528
GSE26193_GSM642970	-1234.65	-757.266	-1991.92	0.951538
GSE26193_GSM642971	-75.4643	360.818	285.354	0.797972
GSE26193_GSM642972	-374.944	1138.43	763.489	0.753742
GSE26193_GSM642973	-960.859	-198.362	-1159.22	0.906943
GSE26193_GSM642974	-550.774	-781.656	-1332.43	0.917359
GSE26193_GSM642975	-863.78	-253.426	-1117.21	0.904328
GSE26193_GSM642976	-1200.12	364.556	-835.567	0.885914
GSE26193_GSM642977	-1102.38	702.535	-399.846	0.854456
GSE26193_GSM642978	682.167	2394.61	3076.78	0.491816
GSE26193_GSM642979	1306.26	2888.89	4195.15	0.342907
GSE26193_GSM642980	-414.992	610.817	195.825	0.805823
GSE26193_GSM642981	-407.568	358.191	-49.3766	0.82661
GSE26193_GSM642982	-546.001	1051.68	505.681	0.778066
GSE26193_GSM642983	-1222.61	-469.964	-1692.58	0.937111
GSE26193_GSM642984	-725.658	-274.962	-1000.62	0.896891
GSE26193_GSM642985	-976.207	-690.638	-1666.84	0.935786
GSE26193_GSM642986	-170.431	187.834	17.4031	0.821054
GSE26193_GSM642987	-430.52	1858.23	1427.71	0.68619
GSE26193_GSM642988	58.932	957.109	1016.04	0.728867
GSE26193_GSM642989	545.569	179.407	724.975	0.757445
GSE26193_GSM642990	-913.464	-515.943	-1429.41	0.922932
GSE26193_GSM642991	1262.58	332.478	1595.06	0.668116
GSE26193_GSM642992	700.636	510.643	1211.28	0.708949
GSE26193_GSM642993	894.371	967.446	1861.82	0.638476
GSE26193_GSM642994	-878.808	-65.5335	-944.342	0.893207
GSE26193_GSM642995	-863.687	-447.819	-1311.51	0.916132
GSE26193_GSM642996	1463.53	2337.74	3801.27	0.396615
GSE26193_GSM642997	170.622	-402.666	-232.044	0.841401
GSE26193_GSM642998	295.509	-572.994	-277.485	0.844987
GSE26193_GSM642999	-522.191	626.744	104.553	0.813684
GSE26193_GSM643000	-680.104	100.077	-580.027	0.867896
GSE26193_GSM643001	2121.28	3718.47	5839.76	0.108387
GSE26193_GSM643002	-634.055	-415.739	-1049.79	0.90006
GSE26193_GSM643003	-579.654	-634.783	-1214.44	0.910327
GSE26193_GSM643004	375.887	514.735	890.622	0.741348
GSE26193_GSM643005	634.99	703.865	1338.86	0.695619
GSE26193_GSM643006	1002.86	883.17	1886.03	0.635736
GSE26193_GSM643007	-1175.52	-29.8602	-1205.38	0.909776
GSE26193_GSM643008	1440.88	2770.63	4211.51	0.34065
GSE26193_GSM643009	626.198	618.033	1244.23	0.70553
GSE26193_GSM643010	1715.31	2612.71	4328.02	0.324521
GSE26193_GSM643011	566.565	199.343	765.908	0.753509
GSE26193_GSM643012	-1240.68	-16.3393	-1257.02	0.912897
GSE26193_GSM643013	-692.393	-426.275	-1118.67	0.904419
GSE26193_GSM643014	-398.693	1596.15	1197.46	0.710378
GSE26193_GSM643015	-64.8035	914.835	850.031	0.745333
GSE26193_GSM643016	-1076.45	-696.706	-1773.15	0.941174
GSE26193_GSM643017	677.573	2255.08	2932.65	0.510125
GSE26193_GSM643018	-860.479	-407.524	-1268	0.913554
GSE26193_GSM643019	-1236.73	-475.4	-1712.13	0.938109
GSE26193_GSM643020	-651.191	-891.758	-1542.95	0.92922
GSE26193_GSM643021	-1071.24	-189.994	-1261.24	0.913149
GSE26193_GSM643022	-358.793	961.693	602.9	0.769022
GSE26193_GSM643023	-801.622	-128.734	-930.356	0.892282
GSE26193_GSM643024	1114.98	2379.21	3494.19	0.437578
GSE26193_GSM643025	-313.567	-815.431	-1129	0.905065
GSE26193_GSM643026	-1040.25	614.483	-425.771	0.856426
GSE26193_GSM643027	610.643	1658.51	2269.15	0.591344
GSE26193_GSM643028	-329.571	1057.05	727.484	0.757205
GSE26193_GSM643029	365.478	2243.68	2609.16	0.550376
GSE26193_GSM643030	-114.772	113.059	-1.71279	0.822652
GSE26193_GSM643031	-1243.93	-339.644	-1583.58	0.931407
GSE26193_GSM643032	1216.34	1366.93	2583.26	0.553546
GSE26193_GSM643033	-780.161	302.06	-478.101	0.860367
GSE26193_GSM643034	-314.348	737.365	423.016	0.785631
GSE26193_GSM643035	1339.14	850.543	2189.68	0.60071
GSE26193_GSM643036	85.4441	2235.26	2320.7	0.585224
GSE26193_GSM643037	339.206	877.471	1216.68	0.70839
GSE26193_GSM643038	-72.3259	494.487	422.161	0.785709
GSE26193_GSM643039	207.32	-33.9837	173.336	0.807774
GSE17260_GSM432220	1750.11	2241.11	3991.22	0.370869
GSE17260_GSM432221	1245.29	1049.97	2295.26	0.588249
GSE17260_GSM432222	-1187.83	-586.735	-1774.57	0.941244
GSE17260_GSM432223	-837.217	-407.069	-1244.29	0.912132
GSE17260_GSM432224	-1165.78	-1303.44	-2469.22	0.970732
GSE17260_GSM432225	-531.409	-198.955	-730.364	0.878646
GSE17260_GSM432226	154.338	1152.11	1306.45	0.699028
GSE17260_GSM432227	-691.768	-207.788	-899.556	0.890232
GSE17260_GSM432228	-313.549	796.129	482.581	0.780191
GSE17260_GSM432229	178.982	1257.79	1436.77	0.685222
GSE17260_GSM432230	-959.04	-335.954	-1294.99	0.915158
GSE17260_GSM432231	-755.391	-156.733	-912.124	0.89107
GSE17260_GSM432232	-468.178	-329.508	-797.686	0.883321
GSE17260_GSM432233	-919.596	1398.94	479.344	0.780489
GSE17260_GSM432234	-277.776	-63.4866	-341.263	0.849956
GSE17260_GSM432235	70.907	1657.14	1728.05	0.653464
GSE17260_GSM432236	-886.236	-892.294	-1778.53	0.94144
GSE17260_GSM432237	1420.65	827.277	2247.93	0.593853
GSE17260_GSM432238	-21.6177	2390.62	2369	0.579461
GSE17260_GSM432239	-857.768	-1181.55	-2039.32	0.953655
GSE17260_GSM432240	967.074	887.021	1854.1	0.639347
GSE17260_GSM432242	-1322.18	-247.984	-1570.16	0.930689
GSE17260_GSM432243	-809.085	228.225	-580.86	0.867956
GSE17260_GSM432244	188.182	1120.16	1308.34	0.69883
GSE17260_GSM432245	-738.166	-478.883	-1217.05	0.910486
GSE17260_GSM432246	-4.86873	-172.333	-177.201	0.837023
GSE17260_GSM432247	-551.453	2282.14	1730.69	0.65317
GSE17260_GSM432248	-831.238	176.556	-654.682	0.873287
GSE17260_GSM432249	442.474	793.979	1236.45	0.706338
GSE17260_GSM432250	1645.88	2291.66	3937.54	0.378175
GSE17260_GSM432251	688.74	892.433	1581.17	0.669631
GSE17260_GSM432252	-406.077	927.422	521.345	0.776619
GSE17260_GSM432253	1536.52	2719.71	4256.23	0.334471
GSE17260_GSM432254	-683.803	-331.938	-1015.74	0.89787
GSE17260_GSM432255	-334.413	-542.859	-877.272	0.888737
GSE17260_GSM432256	-175.546	1429.68	1254.13	0.704499
GSE17260_GSM432257	509.031	1148.04	1657.07	0.661315
GSE17260_GSM432258	1790.95	3138.07	4929.02	0.239923
GSE17260_GSM432259	539.796	2116.31	2656.11	0.544609
GSE17260_GSM432260	-474.351	1308.23	833.875	0.746912
GSE17260_GSM432261	-1595.61	-273.055	-1868.67	0.945819
GSE17260_GSM432262	-348.481	-320.19	-668.672	0.874286
GSE17260_GSM432263	-976.741	544.811	-431.93	0.856893
GSE17260_GSM432264	-891.07	-184.714	-1075.78	0.901716
GSE17260_GSM432265	-576.626	791.684	215.057	0.804148
GSE17260_GSM432266	-420.801	-547.02	-967.821	0.894751
GSE17260_GSM432267	21.3079	1185.71	1207.02	0.70939
GSE17260_GSM432268	1629.89	736.542	2366.43	0.579768
GSE17260_GSM432269	-849.132	-33.3259	-882.458	0.889086
GSE17260_GSM432270	710.526	1182.54	1893.07	0.634938
GSE17260_GSM432271	1738.87	2403.69	4142.56	0.350148
GSE17260_GSM432272	93.7451	551.6	645.345	0.765025
GSE17260_GSM432273	2047.4	1997.43	4044.83	0.363549
GSE17260_GSM432274	-1549.99	-404.473	-1954.46	0.949833
GSE17260_GSM432275	796.492	2835.38	3631.87	0.419317
GSE17260_GSM432276	-383.039	551.658	168.619	0.808182
GSE17260_GSM432277	-242.836	601.495	358.659	0.791441
GSE17260_GSM432278	-607.963	1226.36	618.401	0.767566
GSE17260_GSM432279	1814.41	2116.88	3931.29	0.379024
GSE17260_GSM432280	-869.526	246.533	-622.993	0.871011
GSE17260_GSM432281	25.9817	-10.7667	15.215	0.821237
GSE17260_GSM432282	-1274.06	-15.8682	-1289.93	0.914858
GSE17260_GSM432283	-814.117	337.926	-476.191	0.860224
GSE17260_GSM432284	-1666.54	-600.815	-2267.35	0.963191
GSE17260_GSM432285	302.205	786.916	1089.12	0.721481
GSE17260_GSM432286	-182.074	-457.496	-639.571	0.872204
GSE17260_GSM432287	-925.855	-574.254	-1500.11	0.926878
GSE17260_GSM432288	354.04	1882.47	2236.51	0.595201
GSE17260_GSM432289	-260.183	1629.5	1369.32	0.692399
GSE17260_GSM432290	-1587.67	-361	-1948.67	0.949567
GSE17260_GSM432291	386.274	1052.94	1439.21	0.684961
GSE17260_GSM432292	337.66	389.588	727.248	0.757227
GSE17260_GSM432293	-1189.66	-601.189	-1790.85	0.942048
GSE17260_GSM432294	-943.5	1213.31	269.81	0.799345
GSE17260_GSM432295	-739.009	-705.11	-1444.12	0.923762
GSE17260_GSM432296	-910.78	768.191	-142.589	0.834233
GSE17260_GSM432297	26.6586	1917.41	1944.06	0.629138
GSE17260_GSM432298	654.964	281.069	936.033	0.736858
GSE17260_GSM432299	677.23	461.921	1139.15	0.716377
GSE17260_GSM432300	1531.59	841.135	2372.73	0.579015
GSE17260_GSM432301	-350.015	-179.061	-529.075	0.864156
GSE17260_GSM432302	-559.804	1111.78	551.973	0.773779
GSE17260_GSM432303	439.911	-783.705	-343.794	0.850152
GSE17260_GSM432304	1613.48	1517.31	3130.79	0.484897
GSE17260_GSM432305	699.456	1482.13	2181.59	0.601659
GSE17260_GSM432306	-562.38	1018.5	456.122	0.782615
GSE17260_GSM432307	1441.36	786.53	2227.89	0.596217
GSE17260_GSM432308	-1073.29	489.832	-583.456	0.868146
GSE17260_GSM432309	440.292	559.646	999.938	0.730484
GSE17260_GSM432310	834.076	1743.41	2577.48	0.554253
GSE17260_GSM432311	-1037.79	289.963	-747.828	0.879867
GSE17260_GSM432312	-1219.92	-281.669	-1501.59	0.92696
GSE17260_GSM432313	-924.377	-258.995	-1183.37	0.908431
GSE17260_GSM432314	-830.051	741.994	-88.0573	0.829792
GSE17260_GSM432315	-462.558	737.529	274.97	0.798889
GSE17260_GSM432316	-1100.8	-1272.56	-2373.36	0.967257
GSE17260_GSM432317	-43.9136	-614.989	-658.902	0.873589
GSE17260_GSM432318	-1222.91	-648.581	-1871.5	0.945954
GSE17260_GSM432319	-875.399	-1494.19	-2369.59	0.967116
GSE17260_GSM432320	1016	1530.01	2546.01	0.558092
GSE17260_GSM432321	-389.085	680.433	291.349	0.797441
GSE17260_GSM432322	-167.002	-504.193	-671.196	0.874465
GSE17260_GSM432323	-877.434	7.85869	-869.576	0.888218
GSE17260_GSM432324	-700.625	744.182	43.5571	0.818856
GSE17260_GSM432325	-843.257	-459.822	-1303.08	0.915636
GSE17260_GSM432326	12.5026	1720.24	1732.74	0.652942
GSE17260_GSM432327	449.724	1592.49	2042.21	0.617874
GSE17260_GSM432328	1.60949	95.0335	96.643	0.814359
GSE17260_GSM432329	-359.412	1190.67	831.257	0.747168
GSE17260_GSM432330	118.785	188.106	306.891	0.796062

## Sheet: Table S9
Table S9 Functional annotation of the differentially expressed genes（DEGs） between the two PACs.
ONTOLOGY	ID	Description	GeneRatio	BgRatio	pvalue	p.adjust	qvalue	geneID	Count
BP	GO:0042110	T cell activation	246/4029	474/18862	1.0898e-49	6.84283e-46	4.95341e-46	CCL5/TNFSF13B/PTPRC/IL2RA/IL7R/FCER1G/CD2/ICOS/AIF1/CD3D/PTPN22/LILRB2/TIGIT/ITGAL/RHOH/HAVCR2/NCKAP1L/SASH3/GPR183/HLA-E/LAPTM5/CLEC7A/CTLA4/ITK/CCL2/CD3G/NOD2/LILRB1/SIT1/CD86/RAC2/DOCK2/BATF/CORO1A/HLA-A/IL1B/B2M/CD80/TNFAIP8L2/HLA-DPA1/IRF1/CD74/SLA2/CLEC4A/CD8A/FCGR2B/CCR7/CD300A/RASAL3/IL6/IL15/LYN/TBX21/TNFRSF1B/ZAP70/IDO1/SLAMF6/LCK/NLRP3/CD27/HLA-DRA/CCR2/DOCK8/IL12RB1/HLA-DPB1/APBB1IP/F…	246
BP	GO:0007159	leukocyte cell-cell adhesion	200/4029	366/18862	6.01853e-45	1.88952e-41	1.36779e-41	CCL5/TNFSF13B/PTPRC/IL2RA/IL7R/ICOS/AIF1/PTPN22/LILRB2/FERMT3/TIGIT/ITGAL/RHOH/HAVCR2/NCKAP1L/SASH3/HLA-E/LAPTM5/ITGB2/CTLA4/SELL/CCL2/NOD2/LILRB1/CD86/RAC2/CORO1A/HLA-A/IL1B/CD80/TNFAIP8L2/HLA-DPA1/IRF1/CD74/FCGR2B/CCR7/ALOX5/CD300A/RASAL3/IL6/IL15/LYN/TBX21/ZAP70/IDO1/LCK/NLRP3/CD27/SELPLG/HLA-DRA/CCR2/DOCK8/PTAFR/IL12RB1/HLA-DPB1/FGL2/CD274/OLR1/HLA-DMB/ETS1/SIRPG/TNF/LILRB4/GRAP2/VSIG4/CD3E/I…	200
BP	GO:0050863	regulation of T cell activation	184/4029	327/18862	7.60671e-44	1.59208e-40	1.15248e-40	CCL5/TNFSF13B/PTPRC/IL2RA/IL7R/CD2/ICOS/AIF1/PTPN22/LILRB2/TIGIT/RHOH/HAVCR2/NCKAP1L/SASH3/HLA-E/LAPTM5/CTLA4/CCL2/NOD2/LILRB1/SIT1/CD86/RAC2/CORO1A/HLA-A/IL1B/CD80/TNFAIP8L2/HLA-DPA1/IRF1/CD74/FCGR2B/CCR7/CD300A/RASAL3/IL6/IL15/LYN/TBX21/TNFRSF1B/ZAP70/IDO1/LCK/NLRP3/CD27/HLA-DRA/CCR2/DOCK8/IL12RB1/HLA-DPB1/FGL2/CD274/HLA-DMB/SIRPG/PRDM1/LILRB4/GRAP2/VSIG4/CD3E/IL4R/CD5/ZNF683/LGALS9/IRF4/VAV1/I…	184
BP	GO:0001819	positive regulation of cytokine production	219/4029	437/18862	3.8758e-41	5.9328e-38	4.29465e-38	NLRP2/AIM2/PTPRC/FCER1G/CD2/PYHIN1/AIF1/PTPN22/LILRB2/PDE4B/GBP5/TIGIT/MNDA/FGR/HAVCR2/SASH3/TLR2/HLA-E/LAPTM5/HLA-F/CLEC7A/NOD2/FCN1/CASP1/LILRB1/CD86/CD14/HLA-A/LY96/IL1B/B2M/TYROBP/CD80/LTB/HLA-DPA1/IRF1/CD74/OSM/CCR7/TLR8/IL6/NLRC4/IL15/IDO1/SLAMF6/NLRP3/CCR2/GPSM3/PTAFR/LILRA5/IL12RB1/C3AR1/HLA-DPB1/CD274/CSF1R/TNF/TLR1/CD3E/TLR6/IL4R/LGALS9/LTA/IRF4/IFNG/CD244/IFI16/CD40/SPN/ZBP1/TLR7/CRTAM…	219
BP	GO:1903037	regulation of leukocyte cell-cell adhesion	181/4029	330/18862	4.72432e-41	5.9328e-38	4.29465e-38	CCL5/TNFSF13B/PTPRC/IL2RA/IL7R/ICOS/AIF1/PTPN22/LILRB2/TIGIT/RHOH/HAVCR2/NCKAP1L/SASH3/HLA-E/LAPTM5/ITGB2/CTLA4/CCL2/NOD2/LILRB1/CD86/CORO1A/HLA-A/IL1B/CD80/TNFAIP8L2/HLA-DPA1/IRF1/CD74/FCGR2B/CCR7/ALOX5/CD300A/RASAL3/IL6/IL15/LYN/TBX21/ZAP70/IDO1/LCK/NLRP3/CD27/HLA-DRA/CCR2/DOCK8/PTAFR/IL12RB1/HLA-DPB1/FGL2/CD274/HLA-DMB/ETS1/SIRPG/TNF/LILRB4/GRAP2/VSIG4/CD3E/IL4R/CD5/LGALS9/VAV1/IFNG/PDCD1LG2/P…	181
BP	GO:1903039	positive regulation of leukocyte cell-cell adhesion	143/4029	234/18862	5.72078e-40	5.5964e-37	4.05114e-37	CCL5/TNFSF13B/PTPRC/IL2RA/IL7R/ICOS/AIF1/PTPN22/LILRB2/RHOH/HAVCR2/NCKAP1L/SASH3/HLA-E/ITGB2/CTLA4/CCL2/NOD2/LILRB1/CD86/CORO1A/HLA-A/IL1B/CD80/HLA-DPA1/CD74/CCR7/ALOX5/RASAL3/IL6/IL15/LYN/ZAP70/LCK/NLRP3/CD27/HLA-DRA/CCR2/DOCK8/PTAFR/IL12RB1/HLA-DPB1/CD274/HLA-DMB/ETS1/SIRPG/TNF/LILRB4/GRAP2/CD3E/IL4R/CD5/LGALS9/VAV1/IFNG/PDCD1LG2/PDCD1/CD44/VCAM1/DUSP10/ADAM8/CCL19/ICAM1/CLECL1/RIPK2/HLA-G/IL7/…	143
BP	GO:1903131	mononuclear cell differentiation	208/4029	411/18862	6.23902e-40	5.5964e-37	4.05114e-37	PTPRC/IL2RA/IL7R/FCER1G/CD2/CD3D/PTPN22/LILRB2/IKZF1/RHOH/NCKAP1L/SASH3/GPR183/BTK/CTLA4/ITK/HLA-B/CD3G/LILRB1/CD86/SPI1/DOCK2/BATF/SLAMF8/IL1B/B2M/CD80/IRF1/CD74/CD8A/FCGR2B/FCRL3/CCR7/IL6/IL15/LYN/TBX21/ZAP70/SLAMF6/LCK/NLRP3/CD27/HLA-DRA/CCR2/IL12RB1/FGL2/CSF1R/PRDM1/LILRB4/CSF1/EOMES/CD3E/IKZF3/IL4R/ZNF683/LGALS9/IRF4/VAV1/IFNG/IFI16/DOCK10/VCAM1/HLA-DOA/DUSP10/SPN/CRTAM/IRF8/ADAM8/BATF2/IL10…	208
BP	GO:0070661	leukocyte proliferation	172/4029	312/18862	1.90304e-39	1.49365e-36	1.08123e-36	CCL5/TNFSF13B/PTPRC/IL2RA/IL7R/AIF1/PTPN22/LILRB2/MNDA/HAVCR2/NCKAP1L/SASH3/GPR183/CD38/LST1/HLA-E/BTK/CTLA4/CCL8/LILRB1/CD86/RAC2/DOCK2/CORO1A/HLA-A/IL1B/TYROBP/CD80/HLA-DPA1/IRF1/CD74/FCGR2B/FCRL3/CD300A/RASAL3/IL6/IL15/LYN/TNFRSF1B/CD180/ZAP70/IDO1/TNFAIP3/CCR2/DOCK8/IL12RB1/HLA-DPB1/CD274/PIK3CG/HLA-DMB/CSF1R/LILRB4/CSF1/VSIG4/CD3E/IKZF3/LGALS9/PDCD1LG2/CD40/VCAM1/SPN/CRTAM/IL10/CCL19/SLC11A1…	172
BP	GO:0070663	regulation of leukocyte proliferation	145/4029	241/18862	2.20021e-39	1.53502e-36	1.11117e-36	CCL5/TNFSF13B/PTPRC/IL2RA/AIF1/PTPN22/LILRB2/MNDA/HAVCR2/NCKAP1L/SASH3/GPR183/CD38/LST1/HLA-E/BTK/CTLA4/CCL8/LILRB1/CD86/RAC2/CORO1A/HLA-A/IL1B/TYROBP/CD80/HLA-DPA1/IRF1/CD74/FCGR2B/FCRL3/CD300A/RASAL3/IL6/IL15/LYN/TNFRSF1B/ZAP70/IDO1/TNFAIP3/CCR2/IL12RB1/HLA-DPB1/CD274/HLA-DMB/CSF1R/LILRB4/CSF1/VSIG4/CD3E/IKZF3/LGALS9/PDCD1LG2/CD40/VCAM1/SPN/CRTAM/IL10/CCL19/CLECL1/INPP5D/RIPK2/HLA-G/IL7/GPNMB/C…	145
BP	GO:0022409	positive regulation of cell-cell adhesion	157/4029	276/18862	2.45389e-38	1.5408e-35	1.11536e-35	CCL5/TNFSF13B/PTPRC/IL2RA/IL7R/ICOS/AIF1/PTPN22/LILRB2/CXCL13/RHOH/HAVCR2/NCKAP1L/SASH3/HLA-E/ITGB2/CTLA4/CCL2/NOD2/LILRB1/CD86/CORO1A/HLA-A/IL1B/CD80/HLA-DPA1/CD74/CCR7/ALOX5/RASAL3/IL6/IL15/LYN/ZAP70/LCK/NLRP3/CD27/HLA-DRA/CCR2/DOCK8/PTAFR/IL12RB1/HLA-DPB1/CD274/HLA-DMB/ETS1/SIRPG/TNF/LILRB4/GRAP2/CD3E/IL4R/CD5/LGALS9/VAV1/IFNG/PDCD1LG2/PDCD1/CD44/PLAUR/VCAM1/DUSP10/ADAM8/IL10/CCL19/ICAM1/CLECL…	157
BP	GO:0032944	regulation of mononuclear cell proliferation	135/4029	223/18862	3.70008e-37	1.95805e-34	1.4174e-34	CCL5/TNFSF13B/PTPRC/IL2RA/AIF1/PTPN22/LILRB2/MNDA/HAVCR2/NCKAP1L/SASH3/GPR183/CD38/LST1/HLA-E/BTK/CTLA4/LILRB1/CD86/RAC2/CORO1A/HLA-A/IL1B/TYROBP/CD80/HLA-DPA1/IRF1/CD74/FCGR2B/FCRL3/CD300A/RASAL3/IL6/IL15/LYN/TNFRSF1B/ZAP70/IDO1/CCR2/IL12RB1/HLA-DPB1/CD274/HLA-DMB/LILRB4/CSF1/VSIG4/CD3E/IKZF3/LGALS9/PDCD1LG2/CD40/VCAM1/SPN/CRTAM/IL10/CCL19/CLECL1/INPP5D/RIPK2/HLA-G/IL7/GPNMB/CD28/TNFRSF4/CD4/EBI…	135
BP	GO:0045785	positive regulation of cell adhesion	208/4029	425/18862	3.74209e-37	1.95805e-34	1.4174e-34	CCL5/TNFSF13B/PTPRC/IL2RA/IL7R/ICOS/AIF1/PTPN22/LILRB2/CXCL13/RHOH/HAVCR2/NCKAP1L/SASH3/HLA-E/ITGB2/CTLA4/CCL2/NOD2/LILRB1/CD86/CORO1A/HLA-A/IL1B/CD80/HLA-DPA1/CD74/CCR7/ALOX5/RASAL3/IL6/IL15/LYN/ZAP70/LCK/NLRP3/CD27/HLA-DRA/CCR2/DOCK8/PTAFR/IL12RB1/HLA-DPB1/APBB1IP/CD274/HLA-DMB/ETS1/SIRPG/TNF/LILRB4/GRAP2/CSF1/CD3E/IL4R/CD5/LGALS9/VAV1/IFNG/PDCD1LG2/PDCD1/CD44/PLAUR/VCAM1/DUSP10/ADAM8/IL10/CCL1…	208
BP	GO:0050670	regulation of lymphocyte proliferation	134/4029	221/18862	5.36733e-37	2.59242e-34	1.87661e-34	CCL5/TNFSF13B/PTPRC/IL2RA/AIF1/PTPN22/LILRB2/MNDA/HAVCR2/NCKAP1L/SASH3/GPR183/CD38/LST1/HLA-E/BTK/CTLA4/LILRB1/CD86/RAC2/CORO1A/HLA-A/IL1B/TYROBP/CD80/HLA-DPA1/IRF1/CD74/FCGR2B/FCRL3/CD300A/RASAL3/IL6/IL15/LYN/TNFRSF1B/ZAP70/IDO1/CCR2/IL12RB1/HLA-DPB1/CD274/HLA-DMB/LILRB4/VSIG4/CD3E/IKZF3/LGALS9/PDCD1LG2/CD40/VCAM1/SPN/CRTAM/IL10/CCL19/CLECL1/INPP5D/RIPK2/HLA-G/IL7/GPNMB/CD28/TNFRSF4/CD4/EBI3/CD6…	134
BP	GO:0022407	regulation of cell-cell adhesion	211/4029	437/18862	1.42987e-36	6.41298e-34	4.64225e-34	CCL5/TNFSF13B/PTPRC/IL2RA/IL7R/ICOS/AIF1/PTPN22/LILRB2/FERMT3/TIGIT/CXCL13/RHOH/HAVCR2/NCKAP1L/SASH3/HLA-E/LAPTM5/ITGB2/CTLA4/CCL2/NOD2/LILRB1/CD86/CORO1A/HLA-A/IL1B/CD80/TNFAIP8L2/HLA-DPA1/IRF1/CD74/FCGR2B/CCR7/ALOX5/CD300A/RASAL3/IL6/IL15/LYN/TBX21/ZAP70/IDO1/LCK/NLRP3/CD27/HLA-DRA/CCR2/DOCK8/PTAFR/IL12RB1/HLA-DPB1/FGL2/CD274/HLA-DMB/ETS1/SIRPG/TNF/LILRB4/GRAP2/VSIG4/CD3E/IL4R/CD5/LGALS9/VAV1/I…	211
BP	GO:0032943	mononuclear cell proliferation	157/4029	285/18862	4.81935e-36	2.01738e-33	1.46035e-33	CCL5/TNFSF13B/PTPRC/IL2RA/IL7R/AIF1/PTPN22/LILRB2/MNDA/HAVCR2/NCKAP1L/SASH3/GPR183/CD38/LST1/HLA-E/BTK/CTLA4/LILRB1/CD86/RAC2/DOCK2/CORO1A/HLA-A/IL1B/TYROBP/CD80/HLA-DPA1/IRF1/CD74/FCGR2B/FCRL3/CD300A/RASAL3/IL6/IL15/LYN/TNFRSF1B/CD180/ZAP70/IDO1/CCR2/DOCK8/IL12RB1/HLA-DPB1/CD274/PIK3CG/HLA-DMB/LILRB4/CSF1/VSIG4/CD3E/IKZF3/LGALS9/PDCD1LG2/CD40/VCAM1/SPN/CRTAM/IL10/CCL19/SLC11A1/CLECL1/INPP5D/RIPK…	157
BP	GO:0032496	response to lipopolysaccharide	171/4029	326/18862	1.59229e-35	6.24874e-33	4.52336e-33	CCL5/PTPN22/LILRB2/PDE4B/TNIP3/CXCL13/HAVCR2/CCR5/TLR2/HCK/FASLG/CCL2/NOD2/CASP1/LILRB1/CXCL10/CD86/CD14/LY96/SOD2/IL1B/CD80/CD96/CXCL11/CCR7/IL6/CSF2RB/CXCL9/LYN/TNFRSF1B/CD180/IL10RA/IDO1/NLRP3/TNFAIP3/PTAFR/CD274/TNF/LGALS9/LTA/LY86/PDCD1LG2/GFI1/CD40/S100A9/CARD16/VCAM1/DUSP10/KMO/IRF8/IL10/ICAM1/S100A8/SLC11A1/SBNO2/CXCL2/CXCL1/STAP1/CXCL6/IRAK3/RIPK2/NFKB1/IRAK2/LILRA2/JAK2/NFKBIA/CD6/TLR4/…	171
BP	GO:0046651	lymphocyte proliferation	155/4029	282/18862	1.91981e-35	7.09089e-33	5.13298e-33	CCL5/TNFSF13B/PTPRC/IL2RA/IL7R/AIF1/PTPN22/LILRB2/MNDA/HAVCR2/NCKAP1L/SASH3/GPR183/CD38/LST1/HLA-E/BTK/CTLA4/LILRB1/CD86/RAC2/DOCK2/CORO1A/HLA-A/IL1B/TYROBP/CD80/HLA-DPA1/IRF1/CD74/FCGR2B/FCRL3/CD300A/RASAL3/IL6/IL15/LYN/TNFRSF1B/CD180/ZAP70/IDO1/CCR2/DOCK8/IL12RB1/HLA-DPB1/CD274/PIK3CG/HLA-DMB/LILRB4/VSIG4/CD3E/IKZF3/LGALS9/PDCD1LG2/CD40/VCAM1/SPN/CRTAM/IL10/CCL19/SLC11A1/CLECL1/INPP5D/RIPK2/HLA…	155
BP	GO:0030098	lymphocyte differentiation	182/4029	358/18862	2.21089e-35	7.71234e-33	5.58283e-33	PTPRC/IL2RA/IL7R/FCER1G/CD2/CD3D/PTPN22/LILRB2/IKZF1/RHOH/NCKAP1L/SASH3/GPR183/BTK/CTLA4/ITK/CD3G/CD86/SPI1/DOCK2/BATF/SLAMF8/IL1B/B2M/CD80/IRF1/CD74/CD8A/FCGR2B/FCRL3/CCR7/IL6/IL15/TBX21/ZAP70/SLAMF6/LCK/NLRP3/CD27/HLA-DRA/CCR2/IL12RB1/FGL2/PRDM1/LILRB4/EOMES/CD3E/IKZF3/IL4R/ZNF683/LGALS9/IRF4/VAV1/IFNG/DOCK10/VCAM1/HLA-DOA/DUSP10/SPN/CRTAM/ADAM8/IL10/CCL19/TCIRG1/LY9/INPP5D/RIPK2/LYL1/HLA-G/IL7…	182
BP	GO:0002683	negative regulation of immune system process	197/4029	403/18862	3.84592e-35	1.25963e-32	9.11825e-33	PTPRC/SAMSN1/IL2RA/IL7R/LILRB3/PTPN22/LILRB2/CD300LF/TIGIT/CD84/MNDA/SH2D1A/FGR/HAVCR2/LST1/HLA-E/LAPTM5/HLA-F/BTK/CTLA4/HLA-B/CCL2/C1QC/NOD2/LILRB1/CD86/HLA-A/SLAMF8/GBP1/TYROBP/CD80/TNFAIP8L2/IRF1/CD74/SLA2/CD96/FCGR2B/FCRL3/UBASH3A/CD300A/LYN/TBX21/IDO1/TNFAIP3/CCR2/CST7/FGL2/CD274/TNF/LILRB4/VSIG4/IL4R/LGALS9/NLRC3/LPXN/PDCD1LG2/NLRC5/IFI16/PDCD1/KLRD1/PARP14/HLA-DOA/DUSP10/SPN/CRTAM/MMP12/IL…	197
BP	GO:0050870	positive regulation of T cell activation	128/4029	212/18862	4.0122e-35	1.25963e-32	9.11825e-33	CCL5/TNFSF13B/PTPRC/IL2RA/IL7R/ICOS/AIF1/PTPN22/LILRB2/RHOH/HAVCR2/NCKAP1L/SASH3/HLA-E/CTLA4/CCL2/NOD2/LILRB1/CD86/CORO1A/HLA-A/IL1B/CD80/HLA-DPA1/CD74/CCR7/RASAL3/IL6/IL15/LYN/ZAP70/LCK/NLRP3/CD27/HLA-DRA/CCR2/DOCK8/IL12RB1/HLA-DPB1/CD274/HLA-DMB/SIRPG/LILRB4/GRAP2/CD3E/IL4R/CD5/LGALS9/VAV1/IFNG/PDCD1LG2/PDCD1/VCAM1/DUSP10/ADAM8/CCL19/CLECL1/RIPK2/HLA-G/IL7/CD28/LGALS1/CD4/TNFSF14/EBI3/CD6/PIK3R…	128
BP	GO:0002237	response to molecule of bacterial origin	176/4029	346/18862	2.74046e-34	8.19397e-32	5.93148e-32	CCL5/PTPN22/LILRB2/PDE4B/TNIP3/CXCL13/HAVCR2/CCR5/TLR2/HCK/FASLG/CCL2/NOD2/CASP1/LILRB1/CXCL10/CD86/CD14/LY96/SOD2/IL1B/B2M/CD80/CD96/CXCL11/FCGR2B/CCR7/IL6/CSF2RB/CXCL9/LYN/TNFRSF1B/CD180/IL10RA/IDO1/NLRP3/TNFAIP3/PTAFR/CD274/TNF/TLR1/TLR6/LGALS9/LTA/LY86/PDCD1LG2/GFI1/CD40/S100A9/CARD16/VCAM1/DUSP10/KMO/IRF8/IL10/ICAM1/S100A8/SLC11A1/SBNO2/CXCL2/CXCL1/STAP1/CXCL6/IRAK3/RIPK2/NFKB1/IRAK2/LILRA2/…	176
BP	GO:0034341	response to interferon-gamma	120/4029	197/18862	1.56041e-33	4.45355e-31	3.22385e-31	CCL5/AIF1/GBP5/TLR2/HLA-E/HCK/HLA-F/FASLG/GBP2/GBP4/HLA-B/CCL2/CCL8/CASP1/FCGR1B/HLA-A/B2M/GBP1/HLA-DPA1/IRF1/CD74/KYNU/HLA-DRA/PTAFR/IL12RB1/HLA-DPB1/CIITA/WAS/TRIM22/LGALS9/IRF4/IFNG/CCL7/NLRC5/OASL/CCL13/CD44/CD40/VCAM1/PARP14/IRF8/TRIM21/CCL23/CCL19/ICAM1/SLC11A1/PARP9/HLA-C/HLA-DQA1/CCL11/HLA-G/SOCS3/MT2A/HLA-DQB2/MEFV/JAK2/CCL18/OAS2/CCL20/TLR4/STAT1/NR1H3/PML/IRF7/GBP3/NMI/OAS1/GCH1/IFNGR1…	120
BP	GO:0002697	regulation of immune effector process	210/4029	465/18862	3.28212e-31	8.96018e-29	6.48613e-29	AIM2/PTPRC/IL2RA/IL7R/PTPN22/CD84/SH2D1A/FGR/HAVCR2/SASH3/C1QA/HLA-E/LAPTM5/HLA-F/CLEC7A/ITGB2/BTK/HLA-B/C1QC/NOD2/LILRB1/CD86/RAC2/IL18RAP/HLA-A/SLAMF8/IL1B/B2M/TYROBP/CD80/CD74/CD96/FCGR2B/FCRL3/C1QB/CD300A/IL6/IL15/LYN/TBX21/TNFRSF1B/SLAMF6/NLRP3/TNFAIP3/HLA-DRA/CCR2/PTAFR/IL12RB1/C3AR1/FGL2/ITGAM/HLA-DMB/WAS/TNF/LILRB4/VSIG4/IL4R/ZNF683/LGALS9/LTA/IRF4/CFB/VAV1/IFNG/CD244/CD40/C2/APOBEC3G/KLR…	210
BP	GO:0042119	neutrophil activation	221/4029	500/18862	3.90518e-31	1.02169e-28	7.39587e-29	CCL5/PTPRC/CD53/FCER1G/ARHGAP9/LILRB3/LILRB2/MNDA/CTSS/ITGAL/FGR/NCKAP1L/BIN2/TLR2/FCGR2A/ITGB2/GMFG/HLA-B/SELL/FCN1/DOCK2/ITGAX/IL18RAP/CD14/LAIR1/B2M/TYROBP/DOK3/FCGR2B/LYZ/ALOX5/CD300A/CYBB/FPR1/HK3/IL15/TNFRSF1B/PTAFR/C3AR1/FGL2/GPR84/ITGAM/OLR1/CD33/RNASE2/FPR2/SIGLEC9/MMP9/SLC2A5/CD44/S100A9/PLAUR/CLEC5A/STK10/ADAM8/RHOG/SERPINA1/OSCAR/RAB27A/S100A8/SLC11A1/FCGR3B/PECAM1/CXCL1/TCIRG1/SIGLEC…	221
BP	GO:0002703	regulation of leukocyte mediated immunity	121/4029	209/18862	8.24635e-31	2.06597e-28	1.49552e-28	PTPRC/IL7R/CD84/SH2D1A/FGR/HAVCR2/SASH3/HLA-E/HLA-F/CLEC7A/ITGB2/BTK/HLA-B/NOD2/LILRB1/RAC2/IL18RAP/HLA-A/IL1B/B2M/TYROBP/CD96/FCGR2B/CD300A/IL6/LYN/TBX21/TNFRSF1B/SLAMF6/NLRP3/HLA-DRA/CCR2/PTAFR/IL12RB1/ITGAM/WAS/TNF/LILRB4/IL4R/LGALS9/LTA/VAV1/CD40/KLRD1/CRTAM/IL10/SERPINB9/CD226/ICAM1/NCR3/STAP1/KIR2DL4/CXCL6/C3/HMOX1/HLA-G/LAG3/NCR1/CD28/TLR4/PIK3R6/RSAD2/SH2D1B/FUT7/CD1E/JAK3/CD1D/TICAM1/CD1…	121
BP	GO:0050867	positive regulation of cell activation	192/4029	412/18862	8.55476e-31	2.06597e-28	1.49552e-28	CCL5/PLEK/TNFSF13B/PTPRC/IL2RA/IL7R/CD2/ICOS/AIF1/PTPN22/LILRB2/FGR/RHOH/HAVCR2/NCKAP1L/SASH3/GPR183/CD38/HLA-E/HLA-F/CLEC7A/ITGB2/BTK/CTLA4/CCL2/NOD2/LILRB1/CD86/CORO1A/HLA-A/IL1B/TYROBP/CD80/HLA-DPA1/CD74/FCRL3/CCR7/RASAL3/IL6/IL15/LYN/TBX21/ZAP70/LCK/NLRP3/CD27/HLA-DRA/CCR2/DOCK8/PTAFR/LILRA5/IL12RB1/HLA-DPB1/CD274/ITGAM/HLA-DMB/SIRPG/LILRB4/GRAP2/CD3E/TLR6/IL4R/CD5/LGALS9/VAV1/IFNG/PDCD1LG2/P…	192
BP	GO:0002446	neutrophil mediated immunity	219/4029	499/18862	2.51375e-30	5.84587e-28	4.23172e-28	PTPRC/CD53/FCER1G/ARHGAP9/LILRB3/LILRB2/MNDA/CTSS/ITGAL/FGR/NCKAP1L/BIN2/TLR2/FCGR2A/ITGB2/GMFG/HLA-B/SELL/FCN1/DOCK2/ITGAX/CD14/LAIR1/B2M/TYROBP/DOK3/LYZ/ALOX5/CD300A/CYBB/IL6/FPR1/HK3/TNFRSF1B/PTAFR/C3AR1/FGL2/GPR84/ITGAM/OLR1/CD33/RNASE2/FPR2/SIGLEC9/MMP9/SLC2A5/CD44/S100A9/PLAUR/CLEC5A/STK10/ADAM8/RHOG/SERPINA1/OSCAR/RAB27A/S100A8/SLC11A1/FCGR3B/PECAM1/CXCL1/TCIRG1/SIGLEC5/HLA-C/CXCL6/PLEKHO2…	219
BP	GO:0030595	leukocyte chemotaxis	126/4029	226/18862	7.75842e-30	1.73982e-27	1.25943e-27	CCL5/FCER1G/AIF1/PDE4B/CXCL13/CCR5/NCKAP1L/GPR183/CCR1/ITGB2/CCL2/CCL8/NOD2/CXCL10/RAC2/CORO1A/SLAMF8/CD74/CXCR3/CXCL11/CCR7/ALOX5/IL6/CXCL9/LYN/CCR2/GPSM3/C3AR1/PIK3CG/CSF1R/FPR2/CSF1/LGALS9/VAV1/CCL7/MPP1/CCL13/S100A9/ADAM8/IL10/CSF3R/CCL23/CCL19/S100A8/CXCL2/CXCL1/STAP1/CXCR5/CXCL6/CCL11/CMKLR1/IL16/CH25H/CCL18/CCL20/C5AR1/BST1/RIN3/PIK3CD/HSD3B7/EDN3/FFAR2/SERPINE1/S100A12/IL6R/LYST/TNFRSF11A…	126
BP	GO:0071222	cellular response to lipopolysaccharide	115/4029	197/18862	8.5088e-30	1.8423e-27	1.33361e-27	CCL5/PTPN22/LILRB2/PDE4B/TNIP3/CXCL13/HAVCR2/CCR5/TLR2/HCK/CCL2/NOD2/CASP1/LILRB1/CXCL10/CD86/CD14/LY96/IL1B/CD80/CXCL11/IL6/CXCL9/LYN/TNFRSF1B/CD180/NLRP3/TNFAIP3/PTAFR/CD274/TNF/LY86/PDCD1LG2/GFI1/CD40/CARD16/KMO/IRF8/IL10/ICAM1/SBNO2/CXCL2/CXCL1/STAP1/CXCL6/RIPK2/NFKB1/IRAK2/LILRA2/NFKBIA/CD6/TLR4/NR1H3/PYCARD/IL24/CSF2/TICAM1/SIRPA/IL18/SERPINE1/MRC1/IL12B/IL1A/CXCL3/HAMP/TSPO/MYD88/ZFP36/LIT…	115
BP	GO:0002696	positive regulation of leukocyte activation	186/4029	401/18862	1.52558e-29	3.19303e-27	2.31138e-27	CCL5/TNFSF13B/PTPRC/IL2RA/IL7R/CD2/ICOS/AIF1/PTPN22/LILRB2/FGR/RHOH/HAVCR2/NCKAP1L/SASH3/GPR183/CD38/HLA-E/HLA-F/CLEC7A/ITGB2/BTK/CTLA4/CCL2/NOD2/LILRB1/CD86/CORO1A/HLA-A/IL1B/TYROBP/CD80/HLA-DPA1/CD74/FCRL3/CCR7/RASAL3/IL6/IL15/LYN/TBX21/ZAP70/LCK/NLRP3/CD27/HLA-DRA/CCR2/DOCK8/PTAFR/IL12RB1/HLA-DPB1/CD274/ITGAM/HLA-DMB/SIRPG/LILRB4/GRAP2/CD3E/TLR6/IL4R/CD5/LGALS9/VAV1/IFNG/PDCD1LG2/PDCD1/CD40/VC…	186
BP	GO:0071219	cellular response to molecule of bacterial origin	119/4029	209/18862	2.14654e-29	4.34779e-27	3.14729e-27	CCL5/PTPN22/LILRB2/PDE4B/TNIP3/CXCL13/HAVCR2/CCR5/TLR2/HCK/CCL2/NOD2/CASP1/LILRB1/CXCL10/CD86/CD14/LY96/IL1B/CD80/CXCL11/FCGR2B/IL6/CXCL9/LYN/TNFRSF1B/CD180/NLRP3/TNFAIP3/PTAFR/CD274/TNF/TLR1/TLR6/LY86/PDCD1LG2/GFI1/CD40/CARD16/KMO/IRF8/IL10/ICAM1/SBNO2/CXCL2/CXCL1/STAP1/CXCL6/RIPK2/NFKB1/IRAK2/LILRA2/NFKBIA/CD6/TLR4/NR1H3/PYCARD/IL24/CSF2/TICAM1/SIRPA/IL18/SERPINE1/MRC1/IL12B/IL1A/CXCL3/HAMP/TRE…	119
BP	GO:0002283	neutrophil activation involved in immune response	213/4029	488/18862	4.04018e-29	7.92759e-27	5.73865e-27	PTPRC/CD53/FCER1G/ARHGAP9/LILRB3/LILRB2/MNDA/CTSS/ITGAL/FGR/NCKAP1L/BIN2/TLR2/FCGR2A/ITGB2/GMFG/HLA-B/SELL/FCN1/DOCK2/ITGAX/CD14/LAIR1/B2M/TYROBP/DOK3/LYZ/ALOX5/CD300A/CYBB/FPR1/HK3/TNFRSF1B/PTAFR/C3AR1/FGL2/GPR84/ITGAM/OLR1/CD33/RNASE2/FPR2/SIGLEC9/MMP9/SLC2A5/CD44/S100A9/PLAUR/CLEC5A/STK10/ADAM8/RHOG/SERPINA1/OSCAR/RAB27A/S100A8/SLC11A1/FCGR3B/PECAM1/CXCL1/TCIRG1/SIGLEC5/HLA-C/PLEKHO2/C3/NFKB1/…	213
BP	GO:0042098	T cell proliferation	113/4029	195/18862	6.59311e-29	1.25449e-26	9.08103e-27	CCL5/TNFSF13B/PTPRC/IL2RA/AIF1/PTPN22/LILRB2/HAVCR2/NCKAP1L/SASH3/HLA-E/CTLA4/LILRB1/CD86/RAC2/DOCK2/CORO1A/HLA-A/IL1B/CD80/HLA-DPA1/IRF1/RASAL3/IL6/IL15/TNFRSF1B/ZAP70/IDO1/CCR2/DOCK8/IL12RB1/HLA-DPB1/CD274/PIK3CG/HLA-DMB/LILRB4/VSIG4/CD3E/LGALS9/PDCD1LG2/VCAM1/SPN/CRTAM/IL10/CCL19/SLC11A1/CLECL1/RIPK2/HLA-G/GPNMB/MSN/PSMB10/CD28/TNFRSF4/CD4/BTN3A1/TNFSF14/EBI3/CD6/PYCARD/JAK3/CD1D/CD40LG/RASGRP…	113
BP	GO:0071346	cellular response to interferon-gamma	106/4029	177/18862	7.08127e-29	1.30774e-26	9.46654e-27	CCL5/AIF1/GBP5/TLR2/HLA-E/HCK/HLA-F/FASLG/GBP2/GBP4/HLA-B/CCL2/CCL8/CASP1/FCGR1B/HLA-A/B2M/GBP1/HLA-DPA1/IRF1/HLA-DRA/PTAFR/IL12RB1/HLA-DPB1/CIITA/WAS/TRIM22/LGALS9/IRF4/IFNG/CCL7/NLRC5/OASL/CCL13/CD44/VCAM1/PARP14/IRF8/TRIM21/CCL23/CCL19/ICAM1/PARP9/HLA-C/HLA-DQA1/CCL11/HLA-G/SOCS3/MT2A/HLA-DQB2/JAK2/CCL18/OAS2/CCL20/TLR4/STAT1/NR1H3/PML/IRF7/GBP3/NMI/OAS1/IFNGR1/OAS3/SIRPA/HLA-DQB1/MRC1/SOCS1/I…	106
BP	GO:0070665	positive regulation of leukocyte proliferation	94/4029	148/18862	1.4489e-28	2.59933e-26	1.88161e-26	CCL5/TNFSF13B/PTPRC/IL2RA/AIF1/PTPN22/LILRB2/HAVCR2/NCKAP1L/SASH3/GPR183/CD38/HLA-E/CD86/CORO1A/HLA-A/IL1B/CD80/HLA-DPA1/CD74/FCRL3/RASAL3/IL6/IL15/LYN/ZAP70/CCR2/IL12RB1/HLA-DPB1/CD274/HLA-DMB/CSF1R/CSF1/CD3E/LGALS9/PDCD1LG2/CD40/VCAM1/CCL19/CLECL1/RIPK2/IL7/CD28/TNFRSF4/CD4/EBI3/CD6/TLR4/PYCARD/JAK3/BST1/CD1D/CD40LG/TICAM1/CD209/IL18/TMIGD2/FOXP3/NCK1/IL12B/IL1A/FLT3LG/CD70/CCDC88B/MYD88/MEF2C/…	94
BP	GO:1902105	regulation of leukocyte differentiation	143/4029	279/18862	1.63594e-28	2.85335e-26	2.0655e-26	PTPRC/IL2RA/IL7R/CD2/LILRB3/LILRB2/RHOH/NCKAP1L/SASH3/CCR1/BTK/CTLA4/HLA-B/EVI2B/C1QC/LILRB1/CD86/SLAMF8/TYROBP/CD80/IRF1/CD74/FCGR2B/FCRL3/IL15/LYN/TBX21/ZAP70/NLRP3/CD27/HLA-DRA/CCR2/IL12RB1/FGL2/HCLS1/TNF/PRDM1/LILRB4/CSF1/IKZF3/IL4R/ZNF683/LGALS9/IRF4/IFNG/HLA-DOA/DUSP10/CRTAM/ADAM8/IL10/CCL19/INPP5D/RIPK2/HLA-G/IL7/LAG3/CD28/TMEM176B/CD4/TLR4/PIK3R6/VNN1/NFAM1/IRF7/JAK3/LIF/MAFB/HLX/CD83/IL1…	143
BP	GO:0097529	myeloid leukocyte migration	121/4029	218/18862	1.84631e-28	3.13323e-26	2.2681e-26	CCL5/FCER1G/AIF1/PDE4B/CXCL13/RHOH/NCKAP1L/CCR1/ITGB2/CCL2/CCL8/NOD2/CXCL10/RAC2/SLAMF8/CD74/CXCL11/CCR7/CD300A/IL6/CXCL9/LYN/CCR2/C3AR1/PIK3CG/CSF1R/FPR2/CSF1/VAV1/CCL7/MPP1/CCL13/S100A9/ADAM8/CSF3R/RHOG/CCL23/CCL19/S100A8/CXCL2/PECAM1/CXCL1/STAP1/CXCL6/CCL11/CMKLR1/CCL18/CCL20/FUT7/C5AR1/BST1/PTGER4/SIRPA/RIN3/CD200R1/PIK3CD/EDN3/SERPINE1/S100A12/IL6R/TNFRSF11A/CXCL3/FLT1/PTK2B/CCL17/TREM2/MYD8…	121
BP	GO:0043312	neutrophil degranulation	210/4029	485/18862	3.74397e-28	6.18642e-26	4.47825e-26	PTPRC/CD53/FCER1G/ARHGAP9/LILRB3/LILRB2/MNDA/CTSS/ITGAL/FGR/NCKAP1L/BIN2/TLR2/FCGR2A/ITGB2/GMFG/HLA-B/SELL/FCN1/DOCK2/ITGAX/CD14/LAIR1/B2M/TYROBP/DOK3/LYZ/ALOX5/CD300A/CYBB/FPR1/HK3/TNFRSF1B/PTAFR/C3AR1/FGL2/GPR84/ITGAM/OLR1/CD33/RNASE2/FPR2/SIGLEC9/MMP9/SLC2A5/CD44/S100A9/PLAUR/CLEC5A/STK10/ADAM8/RHOG/SERPINA1/OSCAR/RAB27A/S100A8/SLC11A1/FCGR3B/PECAM1/CXCL1/TCIRG1/SIGLEC5/HLA-C/PLEKHO2/C3/NFKB1/…	210
BP	GO:0032946	positive regulation of mononuclear cell proliferation	88/4029	136/18862	1.06599e-27	1.71625e-25	1.24236e-25	CCL5/TNFSF13B/PTPRC/IL2RA/AIF1/PTPN22/LILRB2/HAVCR2/NCKAP1L/SASH3/GPR183/CD38/HLA-E/CD86/CORO1A/HLA-A/IL1B/CD80/HLA-DPA1/CD74/FCRL3/RASAL3/IL6/IL15/ZAP70/CCR2/IL12RB1/HLA-DPB1/CD274/HLA-DMB/CSF1/CD3E/LGALS9/PDCD1LG2/CD40/VCAM1/CCL19/CLECL1/RIPK2/IL7/CD28/TNFRSF4/CD4/EBI3/CD6/TLR4/PYCARD/JAK3/BST1/CD1D/CD40LG/TICAM1/CD209/IL18/TMIGD2/FOXP3/NCK1/IL12B/IL1A/FLT3LG/CD70/CCDC88B/MYD88/MEF2C/CARD11/CD5…	88
BP	GO:0050671	positive regulation of lymphocyte proliferation	87/4029	135/18862	3.28311e-27	5.15366e-25	3.73065e-25	CCL5/TNFSF13B/PTPRC/IL2RA/AIF1/PTPN22/LILRB2/HAVCR2/NCKAP1L/SASH3/GPR183/CD38/HLA-E/CD86/CORO1A/HLA-A/IL1B/CD80/HLA-DPA1/CD74/FCRL3/RASAL3/IL6/IL15/ZAP70/CCR2/IL12RB1/HLA-DPB1/CD274/HLA-DMB/CD3E/LGALS9/PDCD1LG2/CD40/VCAM1/CCL19/CLECL1/RIPK2/IL7/CD28/TNFRSF4/CD4/EBI3/CD6/TLR4/PYCARD/JAK3/BST1/CD1D/CD40LG/TICAM1/CD209/IL18/TMIGD2/FOXP3/NCK1/IL12B/IL1A/FLT3LG/CD70/CCDC88B/MYD88/MEF2C/CARD11/CD55/ANX…	87
BP	GO:0060326	cell chemotaxis	150/4029	306/18862	3.57193e-27	5.47028e-25	3.95985e-25	CCL5/FCER1G/AIF1/PDE4B/CXCL13/CCR5/NCKAP1L/GPR183/BIN2/CCR1/ITGB2/CXCR6/CCL2/CCL8/NOD2/CXCL10/RAC2/CORO1A/SLAMF8/CD74/CXCR3/CXCL11/CCR7/ALOX5/IL6/CXCL9/LYN/CCR2/GPSM3/C3AR1/PIK3CG/CCRL2/CSF1R/FPR2/CSF1/LGALS9/VAV1/CCL7/MPP1/CCL13/S100A9/VCAM1/ADAM8/IL10/CSF3R/RHOG/CCL23/CCL19/S100A8/CXCL2/CXCL1/STAP1/CXCR5/CXCL6/CCL11/CMKLR1/IL16/CH25H/CCL18/CCL20/HBEGF/C5AR1/BST1/RIN3/PIK3CD/HSD3B7/ARRB2/EDN3/FF…	150
BP	GO:0030217	T cell differentiation	128/4029	246/18862	1.88695e-26	2.82099e-24	2.04207e-24	PTPRC/IL2RA/IL7R/FCER1G/CD2/CD3D/PTPN22/LILRB2/RHOH/NCKAP1L/SASH3/GPR183/CTLA4/ITK/CD3G/CD86/DOCK2/BATF/IL1B/B2M/CD80/IRF1/CD74/CD8A/CCR7/IL6/IL15/TBX21/ZAP70/SLAMF6/LCK/NLRP3/CD27/HLA-DRA/CCR2/IL12RB1/FGL2/PRDM1/LILRB4/EOMES/CD3E/IL4R/ZNF683/LGALS9/IRF4/VAV1/IFNG/HLA-DOA/DUSP10/SPN/CRTAM/ADAM8/CCL19/TCIRG1/LY9/RIPK2/HLA-G/IL7/LAG3/CD28/CD4/PIK3R6/VNN1/RSAD2/FUT7/JAK3/CD1D/PTGER4/MAFB/HLX/CD83/RE…	128
BP	GO:0042129	regulation of T cell proliferation	99/4029	168/18862	2.78784e-26	4.07089e-24	2.94685e-24	CCL5/TNFSF13B/PTPRC/IL2RA/AIF1/PTPN22/LILRB2/HAVCR2/NCKAP1L/SASH3/HLA-E/CTLA4/LILRB1/CD86/RAC2/CORO1A/HLA-A/IL1B/CD80/HLA-DPA1/IRF1/RASAL3/IL6/IL15/TNFRSF1B/ZAP70/IDO1/CCR2/IL12RB1/HLA-DPB1/CD274/HLA-DMB/LILRB4/VSIG4/CD3E/LGALS9/PDCD1LG2/VCAM1/SPN/CRTAM/IL10/CCL19/CLECL1/RIPK2/HLA-G/GPNMB/CD28/CD4/EBI3/CD6/PYCARD/JAK3/CD1D/CD40LG/CD209/TNFRSF14/IL18/TMIGD2/FOXP3/NCK1/IL12B/IL1A/RIPK3/CD70/BTN2A2/…	99
BP	GO:0009615	response to virus	164/4029	359/18862	2.83847e-25	4.05063e-23	2.93218e-23	AIM2/CCL5/PTPRC/IL2RA/PTPN22/PRF1/FGR/CCL8/MLKL/LILRB1/CXCL10/GBP1/IRF1/TLR8/IL6/CXCL9/IL15/TBX21/TNFAIP3/IL12RB1/FGL2/BIRC3/TRIM22/RNASE2/TNF/LGALS9/IFNG/NLRC5/OASL/IFI16/CD40/APOBEC3G/ZBP1/TLR7/MMP12/IFIT3/IFIH1/CCL19/PARP9/RNASE6/PLSCR1/IRAK3/MICB/WDFY4/CCL11/ISG20/DTX3L/OAS2/STAT1/RSAD2/PYCARD/RTP4/PIM2/FOSL1/PML/IRF7/DDX60/GBP3/NMI/OAS1/TICAM1/IFNGR1/ODC1/OAS3/IFIT2/POU2F2/IFI44/FOXP3/APOBEC…	164
BP	GO:0050727	regulation of inflammatory response	166/4029	366/18862	3.8477e-25	5.36883e-23	3.88641e-23	CCL5/PTPRC/IL2RA/TLR2/HLA-E/HCK/BTK/NOD2/CASP1/SLAMF8/IL1B/TNFAIP8L2/OSM/FCGR2B/CCR7/ALOX5/IL6/IL15/LYN/TNFRSF1B/IDO1/OSMR/NLRP3/TNFAIP3/CCR2/GPSM3/CST7/LILRA5/PIK3CG/ETS1/BIRC3/AOAH/TNF/FPR2/SIGLEC10/PIK3AP1/MMP9/CASP5/LTA/NLRC3/IFNG/S100A9/DUSP10/ZBP1/TLR7/IFI35/ADAM8/IL10/S100A8/SBNO2/STAP1/C3/NFKB1/LRRK2/TNFAIP6/CYLD/SOCS3/CTSC/CD28/CASP4/MEFV/JAK2/IL16/SUCNR1/NFKBIA/TLR4/NR1H3/PYCARD/TLR10/F…	166
BP	GO:0071216	cellular response to biotic stimulus	121/4029	233/18862	5.61893e-25	7.66984e-23	5.55207e-23	CCL5/PTPN22/LILRB2/PDE4B/TNIP3/CXCL13/HAVCR2/CCR5/TLR2/HCK/CLEC7A/BTK/CCL2/NOD2/CASP1/LILRB1/CXCL10/CD86/CD14/LY96/IL1B/CD80/CXCL11/FCGR2B/IL6/CXCL9/LYN/TNFRSF1B/CD180/NLRP3/TNFAIP3/PTAFR/CD274/TNF/TLR1/TLR6/LY86/PDCD1LG2/GFI1/CD40/CARD16/KMO/IRF8/IL10/ICAM1/SBNO2/CXCL2/CXCL1/STAP1/CXCL6/RIPK2/NFKB1/IRAK2/LILRA2/NFKBIA/CD6/TLR4/NR1H3/PYCARD/IL24/CSF2/TICAM1/SIRPA/IL18/SERPINE1/MRC1/IL12B/IL1A/CXC…	121
BP	GO:0002699	positive regulation of immune effector process	116/4029	219/18862	5.78433e-25	7.72762e-23	5.5939e-23	PTPRC/PTPN22/CD84/SH2D1A/FGR/SASH3/HLA-E/LAPTM5/HLA-F/CLEC7A/ITGB2/BTK/HLA-B/NOD2/LILRB1/CD86/RAC2/IL18RAP/HLA-A/IL1B/B2M/TYROBP/CD80/CD74/CD300A/IL6/LYN/TBX21/SLAMF6/NLRP3/HLA-DRA/CCR2/PTAFR/IL12RB1/ITGAM/HLA-DMB/TNF/IL4R/LGALS9/LTA/VAV1/IFNG/CD244/CD40/KLRD1/CRTAM/IL10/CD226/CCL19/NCR3/STAP1/KIR2DL4/C3/RIPK2/HMOX1/HLA-G/LAG3/CD28/TNFRSF4/TLR4/RSAD2/SH2D1B/CD1E/DDX60/CD1D/TICAM1/CD1C/HLX/CD1A/RA…	116
BP	GO:0071674	mononuclear cell migration	105/4029	190/18862	1.14957e-24	1.50377e-22	1.08856e-22	CCL5/AIF1/ITGAL/CXCL13/CCR5/GPR183/CCR1/CCL2/CCL8/CXCL10/SLAMF8/CXCR3/CXCL11/CCR7/ALOX5/MYO1G/IL6/LYN/TBX21/ZAP70/CCR2/DOCK8/C3AR1/PIK3CG/CSF1R/TNF/FPR2/CSF1/LGALS9/CCL7/CCL13/SPN/STK10/CRTAM/ADAM8/CCL23/CCL19/ICAM1/PECAM1/CCL11/ITGA4/MSN/CMKLR1/ITGB7/CH25H/CCL18/CCL20/PYCARD/FUT7/C5AR1/SIRPA/CD200R1/PIK3CD/HSD3B7/TNFRSF14/SERPINE1/S100A12/IL6R/TNFRSF11A/FLT1/RIPK3/PTK2B/CCR6/CCL17/CXCL16/TRPM2/C…	105
BP	GO:0002831	regulation of response to biotic stimulus	182/4029	420/18862	1.38439e-24	1.774e-22	1.28417e-22	AIM2/CCL5/IL2RA/FCER1G/PYHIN1/PTPN22/GBP5/MNDA/SH2D1A/FGR/HAVCR2/HLA-E/HCK/HLA-F/HLA-B/NOD2/FCN1/LILRB1/IL18RAP/HLA-A/SLAMF8/LY96/TYROBP/PSMB9/IRF1/CLEC4A/CD96/CLEC4E/FCGR2B/TLR8/NLRC4/IL15/LYN/CD180/SLAMF6/TNFAIP3/IL12RB1/FGL2/CD274/BIRC3/FPR2/VSIG4/LGALS9/LY86/PSMB8/NLRC3/VAV1/IFNG/NLRC5/IFI16/CARD16/APOBEC3G/KLRD1/PARP14/DUSP10/ZBP1/CRTAM/IFI35/ADAM8/MMP12/SERPINB9/CD226/TRIM21/NCR3/PARP9/KIR2…	182
BP	GO:0051251	positive regulation of lymphocyte activation	161/4029	356/18862	2.96131e-24	3.71881e-22	2.69198e-22	CCL5/TNFSF13B/PTPRC/IL2RA/IL7R/ICOS/AIF1/PTPN22/LILRB2/RHOH/HAVCR2/NCKAP1L/SASH3/GPR183/CD38/HLA-E/HLA-F/CLEC7A/BTK/CTLA4/CCL2/NOD2/LILRB1/CD86/CORO1A/HLA-A/IL1B/TYROBP/CD80/HLA-DPA1/CD74/FCRL3/CCR7/RASAL3/IL6/IL15/LYN/TBX21/ZAP70/LCK/NLRP3/CD27/HLA-DRA/CCR2/DOCK8/IL12RB1/HLA-DPB1/CD274/HLA-DMB/SIRPG/LILRB4/GRAP2/CD3E/IL4R/CD5/LGALS9/VAV1/IFNG/PDCD1LG2/PDCD1/CD40/VCAM1/DUSP10/ADAM8/IL10/CCL19/CLE…	161
BP	GO:0050729	positive regulation of inflammatory response	82/4029	133/18862	7.80741e-24	9.6123e-22	6.95818e-22	TLR2/HLA-E/BTK/IL1B/OSM/CCR7/IL6/IL15/IDO1/OSMR/CCR2/GPSM3/LILRA5/PIK3CG/ETS1/TNF/LTA/IFNG/S100A9/ZBP1/TLR7/IFI35/ADAM8/S100A8/STAP1/C3/LRRK2/CTSC/CD28/JAK2/IL16/SUCNR1/NFKBIA/TLR4/TLR10/NMI/PTGER4/NUPR1/FFAR2/IL18/SERPINE1/TGM2/S100A12/IL12B/TNFRSF11A/IL1RL1/TLR3/NFKBIZ/TNIP1/TREM2/CEBPB/PTGS2/PTGER3/GPR4/PLA2G7/TNFSF18/C2CD4B/TRADD/RPS19/GRN/CX3CL1/NLRP12/IL33/CD47/RIPK1/PLA2G2A/TNFRSF1A/VAMP8/…	82
BP	GO:0045619	regulation of lymphocyte differentiation	98/4029	175/18862	1.07207e-23	1.29452e-21	9.37085e-22	PTPRC/IL2RA/IL7R/CD2/LILRB2/RHOH/NCKAP1L/SASH3/BTK/CTLA4/CD86/SLAMF8/CD80/IRF1/CD74/FCRL3/IL15/TBX21/ZAP70/NLRP3/CD27/HLA-DRA/CCR2/IL12RB1/FGL2/PRDM1/LILRB4/IKZF3/IL4R/ZNF683/LGALS9/IRF4/IFNG/HLA-DOA/DUSP10/CRTAM/ADAM8/IL10/CCL19/INPP5D/RIPK2/HLA-G/IL7/LAG3/CD28/PIK3R6/VNN1/NFAM1/JAK3/HLX/CD83/IL18/TNFRSF18/INHBA/FOXP3/SOCS1/IL12B/NFKBIZ/CR1/RUNX3/GATA3/PTPN6/CARD11/TNFSF18/CAMK4/ANXA1/SOX12/ZC3H…	98
BP	GO:0002819	regulation of adaptive immune response	96/4029	170/18862	1.31805e-23	1.56152e-21	1.13036e-21	TNFSF13B/PTPRC/CD48/SAMSN1/IL7R/HAVCR2/SASH3/HLA-E/HLA-F/BTK/HLA-B/NOD2/LILRB1/HLA-A/IL1B/B2M/CD80/IRF1/FCGR2B/IL6/TBX21/TNFRSF1B/NLRP3/TNFAIP3/HLA-DRA/CCR2/IL12RB1/CD274/WAS/TNF/LILRB4/IL4R/LTA/CD40/KLRD1/DUSP10/IL10/CD226/CCL19/SLC11A1/C3/RIPK2/HLA-G/CD28/CD4/RSAD2/PYCARD/FUT7/CD1E/IRF7/JAK3/CD1D/CD1C/HLX/CD1A/TNFRSF14/IL18/FOXP3/IL12B/TNFSF13/ADCY7/CD1B/IL1RL1/RIPK3/NFKBIZ/MR1/CR1/CLC/MEF2C/CE…	96
BP	GO:0031349	positive regulation of defense response	161/4029	361/18862	1.81835e-23	2.11434e-21	1.53054e-21	AIM2/CCL5/FCER1G/PYHIN1/GBP5/MNDA/SH2D1A/HAVCR2/TLR2/HLA-E/HCK/HLA-F/BTK/NOD2/FCN1/IL18RAP/IL1B/TYROBP/PSMB9/OSM/CLEC4A/CLEC4E/CCR7/TLR8/IL6/NLRC4/IL15/LYN/IDO1/OSMR/SLAMF6/CCR2/GPSM3/LILRA5/PIK3CG/ETS1/TNF/FPR2/LTA/PSMB8/VAV1/IFNG/NLRC5/IFI16/S100A9/KLRD1/ZBP1/TLR7/CRTAM/IFI35/ADAM8/MMP12/CD226/S100A8/NCR3/PARP9/STAP1/KIR2DL4/PLSCR1/C3/RIPK2/NFKB1/HLA-G/LRRK2/LAG3/PSMB10/CTSC/CD28/LILRA2/JAK2/IL…	161
BP	GO:0002695	negative regulation of leukocyte activation	100/4029	182/18862	2.67519e-23	3.05409e-21	2.2108e-21	PTPRC/SAMSN1/IL2RA/PTPN22/LILRB2/CD300LF/TIGIT/CD84/MNDA/FGR/HAVCR2/LST1/LAPTM5/HLA-F/BTK/CTLA4/LILRB1/CD86/TYROBP/CD80/TNFAIP8L2/IRF1/CD74/FCGR2B/CD300A/LYN/TBX21/IDO1/TNFAIP3/CCR2/CST7/FGL2/CD274/LILRB4/VSIG4/IL4R/LGALS9/PDCD1LG2/SPN/CRTAM/IL10/LAX1/INPP5D/HMOX1/HLA-G/LAG3/GPNMB/NR1H3/JAK3/HLX/TNFRSF14/INHBA/FOXP3/TNFRSF13B/SOCS1/PAG1/BTN2A2/TBC1D10C/PLA2G2D/FOXF1/CEBPB/CR1/RUNX3/CEACAM1/HFE/PT…	100
BP	GO:0050866	negative regulation of cell activation	106/4029	200/18862	5.90717e-23	6.62342e-21	4.79458e-21	PTPRC/SAMSN1/IL2RA/PTPN22/LILRB2/CD300LF/TIGIT/CD84/MNDA/FGR/HAVCR2/LST1/LAPTM5/HLA-F/BTK/CTLA4/LILRB1/CD86/TYROBP/CD80/TNFAIP8L2/IRF1/CD74/FCGR2B/CD300A/LYN/TBX21/IDO1/TNFAIP3/CCR2/CST7/FGL2/CD274/LILRB4/VSIG4/IL4R/LGALS9/PDCD1LG2/SPN/CRTAM/IL10/LAX1/INPP5D/HMOX1/HLA-G/LAG3/GPNMB/SH2B3/NR1H3/JAK3/HLX/APOE/TNFRSF14/INHBA/FOXP3/TNFRSF13B/SOCS1/PAG1/THBD/BTN2A2/TBC1D10C/PLA2G2D/FOXF1/CEBPB/CR1/RUNX…	106
BP	GO:0046631	alpha-beta T cell activation	87/4029	149/18862	7.04086e-23	7.75606e-21	5.61448e-21	PTPRC/PTPN22/NCKAP1L/SASH3/GPR183/HLA-E/ITK/LILRB1/CD86/DOCK2/BATF/HLA-A/CD80/IRF1/CLEC4A/CD300A/RASAL3/IL6/IL15/TBX21/ZAP70/SLAMF6/NLRP3/HLA-DRA/CCR2/IL12RB1/CD274/PRDM1/LILRB4/EOMES/CD3E/IL4R/ZNF683/LGALS9/IRF4/IFNG/SPN/CRTAM/CCL19/TCIRG1/LY9/WDFY4/RIPK2/CD28/EBI3/RSAD2/FUT7/JAK3/PTGER4/HLX/CD83/RELB/TNFRSF14/IL18/FOXP3/SOCS1/IL12B/IL6R/NFKBIZ/PLA2G2D/RUNX3/ELF4/GATA3/HFE/TNFSF8/STAT3/TNFSF18/B…	87
BP	GO:0051250	negative regulation of lymphocyte activation	88/4029	153/18862	1.68032e-22	1.81909e-20	1.31681e-20	SAMSN1/IL2RA/PTPN22/LILRB2/TIGIT/MNDA/FGR/HAVCR2/LST1/LAPTM5/HLA-F/BTK/CTLA4/LILRB1/CD86/TYROBP/CD80/TNFAIP8L2/IRF1/CD74/FCGR2B/CD300A/LYN/TBX21/IDO1/TNFAIP3/FGL2/CD274/LILRB4/VSIG4/IL4R/LGALS9/PDCD1LG2/SPN/CRTAM/IL10/LAX1/INPP5D/HLA-G/LAG3/GPNMB/JAK3/HLX/TNFRSF14/INHBA/FOXP3/TNFRSF13B/SOCS1/PAG1/BTN2A2/TBC1D10C/PLA2G2D/CEBPB/CR1/RUNX3/CEACAM1/HFE/PTPN6/TNFSF18/ANXA1/PARP3/DUSP3/ZC3H8/MICA/BLK/VT…	88
BP	GO:0097530	granulocyte migration	86/4029	148/18862	1.95641e-22	2.08209e-20	1.50719e-20	CCL5/FCER1G/PDE4B/CXCL13/RHOH/NCKAP1L/ITGB2/CCL2/CCL8/NOD2/CXCL10/RAC2/SLAMF8/CD74/CXCL11/CCR7/CD300A/CXCL9/C3AR1/PIK3CG/CSF1R/CSF1/VAV1/CCL7/MPP1/CCL13/S100A9/ADAM8/CSF3R/RHOG/CCL23/CCL19/S100A8/CXCL2/PECAM1/CXCL1/CXCL6/CCL11/CMKLR1/CCL18/CCL20/FUT7/C5AR1/BST1/PTGER4/PIK3CD/EDN3/S100A12/CXCL3/CCL17/MYD88/CCL22/TNFSF18/CKLF/ANXA1/CXCL17/CXCL5/THBS4/CX3CL1/CXCR1/THBS1/CD99/IRAK4/PREX1/WDR1/CCL26/M…	86
BP	GO:0050777	negative regulation of immune response	86/4029	150/18862	6.80731e-22	7.12385e-20	5.15684e-20	PTPRC/SAMSN1/IL2RA/IL7R/CD84/HAVCR2/HLA-E/HLA-F/CTLA4/HLA-B/NOD2/LILRB1/HLA-A/SLAMF8/CD96/FCGR2B/CD300A/LYN/TBX21/TNFAIP3/CCR2/FGL2/LILRB4/VSIG4/IL4R/LGALS9/NLRC3/NLRC5/IFI16/PDCD1/KLRD1/PARP14/DUSP10/MMP12/IL10/SERPINB9/TRIM21/INPP5D/KIR2DL4/IRAK3/HMOX1/HLA-G/NR1H3/JAK3/NMI/A2M/HLX/ARRB2/TNFRSF14/SERPING1/FOXP3/IL12B/IL1RL1/CLEC12B/DHX58/FOXF1/CR1/GPX1/CEACAM1/SAMHD1/HFE/PTPN6/TNFSF18/CD55/ANXA1…	86
BP	GO:0001909	leukocyte mediated cytotoxicity	71/4029	113/18862	1.64014e-21	1.68827e-19	1.22211e-19	GZMB/PTPRC/IL7R/PRF1/SH2D1A/HAVCR2/HLA-E/HLA-F/HLA-B/LILRB1/IL18RAP/CORO1A/HLA-A/B2M/TYROBP/FCGR2B/SLAMF6/HLA-DRA/IL12RB1/ITGAM/LGALS9/SLAMF7/VAV1/KLRD1/CRTAM/SERPINB9/CD226/RAB27A/ICAM1/NCR3/STAP1/KIR2DL4/CXCL6/HLA-G/LAG3/NCR1/CTSC/PIK3R6/GZMM/CD1E/CD1D/KIR3DL1/CD1C/CD1A/RASGRP1/ARRB2/IL18/IL12B/LYST/CD1B/RIPK3/CTSH/CLEC12B/MR1/RNF19B/CEACAM1/PTPN6/CTSG/DNASE1/MICA/DNASE1L3/UNC13D/ULBP3/LEP/IL12…	71
BP	GO:0002706	regulation of lymphocyte mediated immunity	88/4029	157/18862	1.86555e-21	1.88932e-19	1.36764e-19	PTPRC/IL7R/SH2D1A/HAVCR2/SASH3/HLA-E/HLA-F/BTK/HLA-B/NOD2/LILRB1/IL18RAP/HLA-A/IL1B/B2M/CD96/FCGR2B/IL6/TBX21/TNFRSF1B/SLAMF6/NLRP3/HLA-DRA/CCR2/IL12RB1/WAS/TNF/LILRB4/LGALS9/LTA/VAV1/CD40/KLRD1/CRTAM/IL10/SERPINB9/CD226/NCR3/KIR2DL4/C3/HLA-G/LAG3/NCR1/CD28/PIK3R6/RSAD2/SH2D1B/FUT7/CD1E/CD1D/CD1C/CD1A/RASGRP1/ARRB2/IL18/FOXP3/IL12B/TNFSF13/CD1B/RIPK3/CLEC12B/MR1/CR1/CLC/CEACAM1/GATA3/HFE/PTPN6/PA…	88
BP	GO:0051607	defense response to virus	124/4029	260/18862	2.2209e-21	2.17891e-19	1.57728e-19	AIM2/PTPRC/IL2RA/PTPN22/PRF1/MLKL/LILRB1/CXCL10/GBP1/IRF1/TLR8/IL6/CXCL9/IL15/TNFAIP3/IL12RB1/FGL2/BIRC3/TRIM22/RNASE2/IFNG/NLRC5/OASL/IFI16/CD40/APOBEC3G/ZBP1/TLR7/MMP12/IFIT3/IFIH1/PARP9/RNASE6/PLSCR1/MICB/ISG20/DTX3L/OAS2/STAT1/RSAD2/PYCARD/RTP4/PML/IRF7/DDX60/GBP3/OAS1/TICAM1/OAS3/IFIT2/APOBEC3D/IL12B/LYST/ZC3HAV1/IFNAR2/TLR3/RIPK3/HERC5/IFI44L/POLR3B/IRF2/IFITM1/DHX58/ATG7/IFI27/ILF3/DDX58/Z…	124
BP	GO:0140546	defense response to symbiont	124/4029	260/18862	2.2209e-21	2.17891e-19	1.57728e-19	AIM2/PTPRC/IL2RA/PTPN22/PRF1/MLKL/LILRB1/CXCL10/GBP1/IRF1/TLR8/IL6/CXCL9/IL15/TNFAIP3/IL12RB1/FGL2/BIRC3/TRIM22/RNASE2/IFNG/NLRC5/OASL/IFI16/CD40/APOBEC3G/ZBP1/TLR7/MMP12/IFIT3/IFIH1/PARP9/RNASE6/PLSCR1/MICB/ISG20/DTX3L/OAS2/STAT1/RSAD2/PYCARD/RTP4/PML/IRF7/DDX60/GBP3/OAS1/TICAM1/OAS3/IFIT2/APOBEC3D/IL12B/LYST/ZC3HAV1/IFNAR2/TLR3/RIPK3/HERC5/IFI44L/POLR3B/IRF2/IFITM1/DHX58/ATG7/IFI27/ILF3/DDX58/Z…	124
BP	GO:0042102	positive regulation of T cell proliferation	65/4029	99/18862	2.47723e-21	2.39301e-19	1.73226e-19	CCL5/TNFSF13B/PTPRC/IL2RA/AIF1/PTPN22/LILRB2/HAVCR2/NCKAP1L/SASH3/HLA-E/CD86/CORO1A/HLA-A/IL1B/CD80/HLA-DPA1/RASAL3/IL6/IL15/ZAP70/CCR2/IL12RB1/HLA-DPB1/CD274/HLA-DMB/CD3E/LGALS9/PDCD1LG2/VCAM1/CCL19/CLECL1/RIPK2/CD28/CD4/EBI3/CD6/PYCARD/JAK3/CD1D/CD40LG/CD209/IL18/TMIGD2/FOXP3/NCK1/IL12B/IL1A/CD70/CCDC88B/CARD11/CD55/ANXA1/SPTA1/GPAM/TNFSF9/LEP/IL23A/IL2/TGFBR2/EPO/TNFSF4/IL6ST/TFRC/ICOSLG	65
BP	GO:0002822	regulation of adaptive immune response based on somatic recombination of immune receptors built from immunoglobulin superfamily domains	87/4029	155/18862	2.77839e-21	2.64326e-19	1.91341e-19	TNFSF13B/PTPRC/IL7R/HAVCR2/SASH3/HLA-E/HLA-F/BTK/HLA-B/NOD2/LILRB1/HLA-A/IL1B/B2M/CD80/FCGR2B/IL6/TBX21/TNFRSF1B/NLRP3/TNFAIP3/HLA-DRA/CCR2/IL12RB1/CD274/WAS/TNF/LILRB4/IL4R/LTA/CD40/KLRD1/IL10/CD226/CCL19/SLC11A1/C3/RIPK2/HLA-G/CD28/CD4/RSAD2/FUT7/CD1E/JAK3/CD1D/CD1C/HLX/CD1A/IL18/FOXP3/IL12B/TNFSF13/CD1B/IL1RL1/RIPK3/NFKBIZ/MR1/CR1/CLC/MEF2C/CEACAM1/GATA3/HFE/PTPN6/TNFSF18/ANXA1/PARP3/IL33/FCER…	87
BP	GO:1903706	regulation of hemopoiesis	173/4029	415/18862	3.12996e-21	2.93329e-19	2.12336e-19	PTPRC/IL2RA/IL7R/CD2/LILRB3/LILRB2/RHOH/NCKAP1L/SASH3/CCR1/BTK/CTLA4/HLA-B/EVI2B/C1QC/LILRB1/CD86/SPI1/SLAMF8/B2M/TYROBP/CD80/GPR171/IRF1/CD74/FCGR2B/FCRL3/IL15/LYN/TBX21/ZAP70/NLRP3/CD27/HLA-DRA/CCR2/IL12RB1/FGL2/ETS1/HCLS1/TNF/PRDM1/LILRB4/CSF1/IKZF3/IL4R/ZNF683/LGALS9/IRF4/IFNG/HLA-DOA/DUSP10/CRTAM/ADAM8/IL10/CSF3R/CCL19/INPP5D/RIPK2/HLA-G/IL7/LAG3/CD28/TMEM176B/CD4/NFKBIA/TLR4/PIK3R6/STAT1/VN…	173
BP	GO:0002285	lymphocyte activation involved in immune response	99/4029	189/18862	4.87752e-21	4.50382e-19	3.26024e-19	PTPRC/FCER1G/ITGAL/HAVCR2/GPR183/HLA-F/LILRB1/CD86/BATF/CORO1A/CD80/CD74/FCGR2B/IL6/TBX21/CD180/SLAMF6/NLRP3/HLA-DRA/IL12RB1/APBB1IP/FGL2/HLA-DMB/EOMES/IL4R/ZNF683/LGALS9/LCP1/IRF4/IFNG/CD244/CD40/DOCK10/SPN/IL10/CCL19/RAB27A/ICAM1/SLC11A1/LY9/RIPK2/CD28/LGALS1/TLR4/JAK3/CD40LG/PTGER4/CD1C/HLX/GAPT/RELB/IL18/MFNG/FOXP3/IL12B/IL6R/TNFSF13/DOCK11/PTK2B/NFKBIZ/CCR6/ST3GAL1/CR1/CEACAM1/GATA3/PLCG2/ST…	99
BP	GO:0002698	negative regulation of immune effector process	75/4029	125/18862	6.68685e-21	6.08503e-19	4.40485e-19	PTPRC/IL2RA/IL7R/CD84/HAVCR2/HLA-E/HLA-F/HLA-B/NOD2/LILRB1/HLA-A/SLAMF8/CD96/FCGR2B/FCRL3/CD300A/TBX21/CCR2/FGL2/TNF/LILRB4/VSIG4/IL4R/LGALS9/KLRD1/DUSP10/IL10/SERPINB9/KIR2DL4/IRAK3/MICB/HMOX1/HLA-G/JAK3/A2M/HLX/ARRB2/SERPING1/FOXP3/CLEC12B/DHX58/FOXF1/CR1/CEACAM1/HFE/PTPN6/TSPAN6/TNFSF18/CD55/ANXA1/PARP3/RPS19/GRN/TARBP2/CD59/MICA/IL33/BST2/CD47/BCL6/PCBP2/CLEC4G/TGFB2/THOC1/RNF125/TRAF3IP1/IL2…	75
BP	GO:0002221	pattern recognition receptor signaling pathway	104/4029	208/18862	4.70669e-20	4.2219e-18	3.05617e-18	PTPN22/TNIP3/CD300LF/CTSS/HAVCR2/TLR2/ITGB2/BTK/NOD2/FCN1/CD14/LY96/IRF1/CLEC4E/FCRL3/TLR8/CD300A/LYN/TNFAIP3/ITGAM/BIRC3/PIK3AP1/TLR1/TLR6/IRF4/GFI1/CD40/S100A9/TLR7/IFI35/IFIH1/S100A8/SLC15A3/IRAK3/LILRA4/RIPK2/IRAK2/CYLD/LILRA2/NFKBIA/TLR4/NR1H3/RSAD2/TLR10/IRF7/DDX60/NMI/TICAM1/CTSB/CYBA/ARRB2/FFAR2/RFTN1/ALPK1/TLR3/RAB11FIP2/CTSK/TNIP1/MYD88/DHX58/FLOT1/DDX58/ZCCHC3/IRAK1/BCL10/TSPAN6/IKBKE/…	104
BP	GO:0031341	regulation of cell killing	63/4029	98/18862	5.30392e-20	4.6906e-18	3.39545e-18	PTPRC/IL7R/PRF1/SH2D1A/HAVCR2/HLA-E/HLA-F/CLEC7A/HLA-B/LILRB1/IL18RAP/HLA-A/B2M/TYROBP/FCGR2B/SLAMF6/HLA-DRA/IL12RB1/ITGAM/LGALS9/VAV1/IFNG/KLRD1/CRTAM/SERPINB9/CD226/ICAM1/NCR3/STAP1/KIR2DL4/CXCL6/P2RX7/HLA-G/LAG3/NCR1/PIK3R6/CD1E/CD1D/CD1C/CD1A/RASGRP1/ARRB2/IL12B/CD1B/RIPK3/CLEC12B/MR1/CEACAM1/CD55/CFH/DNASE1/CD59/MICA/CR1L/FCER2/DNASE1L3/KRT6A/LEP/IL12A/IL23A/AZGP1/SERPINB4/CASP8	63
BP	GO:1990266	neutrophil migration	73/4029	123/18862	5.40458e-20	4.71324e-18	3.41184e-18	CCL5/FCER1G/PDE4B/CXCL13/RHOH/NCKAP1L/ITGB2/CCL2/CCL8/NOD2/CXCL10/RAC2/SLAMF8/CD74/CXCL11/CCR7/CXCL9/C3AR1/PIK3CG/VAV1/CCL7/MPP1/CCL13/S100A9/ADAM8/CSF3R/RHOG/CCL23/CCL19/S100A8/CXCL2/PECAM1/CXCL1/CXCL6/CCL11/CCL18/CCL20/FUT7/C5AR1/BST1/PIK3CD/EDN3/S100A12/CXCL3/CCL17/MYD88/CCL22/CKLF/CXCL5/THBS4/CX3CL1/CXCR1/CD99/IRAK4/PREX1/WDR1/CCL26/MOSPD2/CCL25/CCL21/PLA2G1B/EDN1/VAV3/TGFB2/IL23A/LBP/DPP4/PF…	73
BP	GO:0071621	granulocyte chemotaxis	73/4029	124/18862	1.04119e-19	8.9557e-18	6.48288e-18	CCL5/FCER1G/PDE4B/CXCL13/NCKAP1L/ITGB2/CCL2/CCL8/NOD2/CXCL10/RAC2/CD74/CXCL11/CCR7/CXCL9/C3AR1/PIK3CG/CSF1R/CSF1/VAV1/CCL7/MPP1/CCL13/S100A9/CSF3R/CCL23/CCL19/S100A8/CXCL2/CXCL1/CXCL6/CCL11/CMKLR1/CCL18/CCL20/C5AR1/BST1/PIK3CD/EDN3/S100A12/CXCL3/CCL17/CCL22/TNFSF18/CKLF/ANXA1/CXCL17/CXCL5/THBS4/CX3CL1/CXCR1/THBS1/PREX1/CCL26/MOSPD2/CCL25/CCL21/S100A7/PLA2G1B/EDN1/VAV3/TGFB2/SCG2/IL23A/LBP/DPP4/PF…	73
BP	GO:0001906	cell killing	93/4029	179/18862	1.56898e-19	1.3313e-17	9.63709e-18	GZMB/PTPRC/IL7R/PRF1/SH2D1A/HAVCR2/HLA-E/GNLY/HLA-F/CLEC7A/HLA-B/LILRB1/IL18RAP/CORO1A/HLA-A/B2M/TYROBP/FCGR2B/LYZ/SLAMF6/HLA-DRA/IL12RB1/ITGAM/LGALS9/SLAMF7/VAV1/IFNG/CCL13/KLRD1/CRTAM/APOL1/SERPINB9/CD226/RAB27A/ICAM1/NCR3/STAP1/KIR2DL4/CXCL6/P2RX7/C3/HLA-G/LAG3/NCR1/CTSC/PIK3R6/GZMM/CD1E/CD1D/KIR3DL1/CD1C/CD1A/RASGRP1/ARRB2/IL18/S100A12/IL12B/LYST/CD1B/RIPK3/CTSH/CLEC12B/HAMP/MR1/RNF19B/CEACAM…	93
BP	GO:0002685	regulation of leukocyte migration	102/4029	205/18862	1.69624e-19	1.42009e-17	1.02798e-17	CCL5/AIF1/CXCL13/RHOH/NCKAP1L/CCR1/CCL2/CCL8/NOD2/CXCL10/RAC2/SLAMF8/CD74/CXCR3/CCR7/CD300A/IL6/LYN/CCR2/GPSM3/DOCK8/PTAFR/C3AR1/CSF1R/TNF/FPR2/CSF1/LGALS9/CCL7/MPP1/SPN/STK10/ADAM8/RHOG/CCL19/ICAM1/STAP1/HMOX1/ITGA4/MSN/CMKLR1/CCL20/PYCARD/FUT7/C5AR1/BST1/PTGER4/RIN3/CD200R1/TNFRSF14/EDN3/SERPINE1/TNFRSF18/IL6R/RIPK3/PTK2B/CCR6/TREM2/BDKRB1/MYD88/SELE/GREM1/DUSP1/ECM1/PLA2G7/PLVAP/TNFSF18/SELP/A…	102
BP	GO:0045580	regulation of T cell differentiation	81/4029	146/18862	1.73733e-19	1.43536e-17	1.03903e-17	PTPRC/IL2RA/IL7R/CD2/LILRB2/RHOH/NCKAP1L/SASH3/CTLA4/CD86/CD80/IRF1/CD74/IL15/TBX21/ZAP70/NLRP3/CD27/HLA-DRA/CCR2/IL12RB1/FGL2/PRDM1/LILRB4/IL4R/ZNF683/LGALS9/IRF4/IFNG/HLA-DOA/DUSP10/CRTAM/ADAM8/CCL19/RIPK2/HLA-G/IL7/LAG3/CD28/PIK3R6/VNN1/JAK3/HLX/CD83/IL18/TNFRSF18/FOXP3/SOCS1/IL12B/NFKBIZ/CR1/RUNX3/GATA3/CARD11/TNFSF18/CAMK4/ANXA1/SOX12/ZC3H8/NFATC2/PRDX2/ZMIZ1/BCL6/PCK1/SLC46A2/ZBTB16/TNFSF9/…	81
BP	GO:0045088	regulation of innate immune response	138/4029	315/18862	1.89598e-19	1.54608e-17	1.11918e-17	AIM2/CCL5/FCER1G/PYHIN1/PTPN22/GBP5/MNDA/SH2D1A/FGR/HAVCR2/HLA-E/HCK/HLA-F/HLA-B/NOD2/FCN1/LILRB1/IL18RAP/HLA-A/SLAMF8/TYROBP/PSMB9/IRF1/CLEC4A/CD96/CLEC4E/FCGR2B/TLR8/NLRC4/LYN/SLAMF6/TNFAIP3/BIRC3/FPR2/VSIG4/LGALS9/PSMB8/NLRC3/VAV1/IFNG/NLRC5/IFI16/KLRD1/PARP14/DUSP10/ZBP1/CRTAM/IFI35/ADAM8/MMP12/SERPINB9/CD226/TRIM21/NCR3/PARP9/KIR2DL4/PLSCR1/IRAK3/NFKB1/HLA-G/LAG3/SOCS3/NCR1/PSMB10/LILRA2/JAK…	138
BP	GO:0071706	tumor necrosis factor superfamily cytokine production	88/4029	167/18862	4.45773e-19	3.58847e-17	2.59764e-17	PTPRC/CD2/PTPN22/HAVCR2/SASH3/TLR2/HLA-E/CLEC7A/NOD2/SLAMF1/LILRB1/CD86/CD14/LY96/TYROBP/CLEC4A/IL6/TNFAIP3/CCR2/PTAFR/LILRA5/CD274/CD33/TLR1/LGALS9/NLRC3/IFNG/SPN/ADAM8/IL10/IFIH1/CCL19/IRAK3/LILRA4/RIPK2/LILRA2/JAK2/TLR4/PYCARD/TICAM1/CYBA/IFNGR1/SIRPA/RASGRP1/ARRB2/FOXP3/IL12B/IL1A/TLR3/TREM2/TSPO/MYD88/ZFP36/DDX58/CD34/STAT3/BCL10/PTPN6/PTPRJ/CX3CL1/THBS1/SPHK2/UBE2J1/CD36/TNFRSF8/AXL/IL33/CD…	88
BP	GO:0051092	positive regulation of NF-kappaB transcription factor activity	85/4029	159/18862	5.37083e-19	4.26879e-17	3.09011e-17	AIM2/TLR2/ITGB2/BTK/NOD2/IL18RAP/IL1B/NLRC4/NLRP3/TRIM22/TNF/TLR6/LGALS9/CD40/S100A9/CARD16/ADAM8/TRIM21/ICAM1/S100A8/IRAK3/RIPK2/NFKB1/IRAK2/TRAF1/TLR4/PYCARD/PRKCB/CD40LG/TICAM1/IL18/SPHK1/NFKB2/S100A12/TNFRSF11A/CFLAR/TLR3/RIPK3/MYD88/FLOT1/TRIM14/GREM1/IRAK1/STAT3/BCL10/CARD11/TNFSF18/TRIM38/TRADD/CX3CL1/PRKCH/CD36/RAB7B/TRIM5/UBB/RIPK1/NOD1/PLA2G1B/RPS6KA4/TRIM13/RPS27A/ERC1/IL18R1/IKBKG/UBC…	85
BP	GO:1903555	regulation of tumor necrosis factor superfamily cytokine production	86/4029	164/18862	1.68516e-18	1.32264e-16	9.57438e-17	PTPRC/CD2/PTPN22/HAVCR2/SASH3/TLR2/HLA-E/CLEC7A/NOD2/SLAMF1/LILRB1/CD86/CD14/LY96/TYROBP/CLEC4A/IL6/TNFAIP3/CCR2/PTAFR/LILRA5/CD274/CD33/TLR1/LGALS9/NLRC3/IFNG/SPN/ADAM8/IL10/IFIH1/CCL19/IRAK3/LILRA4/RIPK2/LILRA2/JAK2/TLR4/PYCARD/TICAM1/CYBA/IFNGR1/SIRPA/RASGRP1/ARRB2/FOXP3/IL12B/IL1A/TLR3/TREM2/TSPO/MYD88/ZFP36/DDX58/CD34/STAT3/BCL10/PTPN6/PTPRJ/CX3CL1/THBS1/UBE2J1/CD36/TNFRSF8/AXL/IL33/CD47/RIP…	86
BP	GO:0051091	positive regulation of DNA-binding transcription factor activity	120/4029	266/18862	2.6485e-18	2.05308e-16	1.48619e-16	AIM2/TLR2/ITGB2/BTK/NOD2/IL18RAP/IL1B/IL6/NLRC4/NLRP3/HCLS1/TRIM22/TNF/TLR6/LGALS9/CD40/S100A9/CARD16/ADAM8/IL10/TRIM21/ICAM1/S100A8/IRAK3/RIPK2/NFKB1/IRAK2/TRAF1/JAK2/TLR4/PYCARD/NFAM1/FOSL1/PRKCB/CD40LG/TICAM1/SMO/IL18/SPHK1/NFKB2/S100A12/TNFRSF11A/CFLAR/TLR3/RIPK3/MYD88/FLOT1/TRIM14/DDX58/GREM1/LRP8/BEX1/IRAK1/STAT3/BCL10/CARD11/TNFSF18/TRIM38/TRADD/CX3CL1/STK36/PRKCH/LRP6/CD36/CRTC1/SMARCA4/W…	120
BP	GO:0060333	interferon-gamma-mediated signaling pathway	58/4029	91/18862	2.91449e-18	2.23172e-16	1.6155e-16	HLA-E/HCK/HLA-F/GBP2/HLA-B/FCGR1B/HLA-A/B2M/GBP1/HLA-DPA1/IRF1/HLA-DRA/PTAFR/HLA-DPB1/CIITA/TRIM22/IRF4/IFNG/NLRC5/OASL/CD44/VCAM1/PARP14/IRF8/TRIM21/ICAM1/PARP9/HLA-C/HLA-DQA1/HLA-G/SOCS3/MT2A/HLA-DQB2/JAK2/OAS2/STAT1/NR1H3/PML/IRF7/NMI/OAS1/IFNGR1/OAS3/HLA-DQB1/SOCS1/IRF2/JAK1/SP100/CAMK2B/IFNGR2/TRIM38/IRF5/TRIM5/PPARG/IRF9/TRIM26/TRIM68/NCAM1	58
BP	GO:0002548	monocyte chemotaxis	48/4029	68/18862	4.20141e-18	3.1784e-16	2.30079e-16	CCL5/AIF1/CCR1/CCL2/CCL8/CXCL10/SLAMF8/IL6/LYN/CCR2/FPR2/CCL7/CCL13/CCL23/CCL19/CCL11/CCL18/CCL20/SERPINE1/S100A12/IL6R/TNFRSF11A/FLT1/CCL17/GREM1/CCL22/DUSP1/PLA2G7/TNFSF18/ANXA1/CXCL17/RPS19/CX3CL1/CXCL12/PDGFB/CCL26/MOSPD2/LGMN/NBL1/CCL25/PTPRO/CCL21/S100A7/TNFSF11/LGALS3/CCL24/CCL1/ANO6	48
BP	GO:0002456	T cell mediated immunity	63/4029	104/18862	4.43445e-18	3.31475e-16	2.39949e-16	PTPRC/IL7R/PRF1/SASH3/HLA-E/HLA-F/HLA-B/NOD2/LILRB1/HLA-A/IL1B/B2M/CD8A/FCGR2B/MYO1G/IL6/TBX21/TNFRSF1B/NLRP3/HLA-DRA/CCR2/IL12RB1/WAS/LILRB4/KLRD1/RAB27A/ICAM1/HLA-G/BTN3A3/CTSC/GZMM/RSAD2/FUT7/CD1E/BTN3A2/CD1D/CD1C/CD1A/IL18/FOXP3/IL12B/CD1B/RFTN1/RIPK3/CD70/CTSH/MR1/CLC/CEACAM1/GATA3/HFE/CD55/MICA/CLEC4G/IL12A/IL23A/IL18R1/DENND1B/IFNB1/TRAF2/TNFSF4/AZGP1/PRKCZ	63
BP	GO:1903557	positive regulation of tumor necrosis factor superfamily cytokine production	57/4029	90/18862	8.80572e-18	6.50484e-16	4.70874e-16	PTPRC/CD2/HAVCR2/SASH3/TLR2/HLA-E/CLEC7A/NOD2/CD86/CD14/LY96/TYROBP/IL6/CCR2/PTAFR/LILRA5/TLR1/LGALS9/IFNG/SPN/ADAM8/IFIH1/CCL19/RIPK2/LILRA2/JAK2/TLR4/PYCARD/TICAM1/CYBA/IFNGR1/RASGRP1/IL12B/IL1A/TLR3/MYD88/DDX58/STAT3/BCL10/PTPRJ/THBS1/CD36/TNFRSF8/IL33/RIPK1/NOD1/LEP/TWIST1/IL23A/LBP/DHX9/MAPKAPK2/PF4/HDAC2/ORM1/HSPB1/FRMD8	57
BP	GO:0032640	tumor necrosis factor production	84/4029	162/18862	1.04335e-17	7.61767e-16	5.5143e-16	PTPRC/CD2/PTPN22/HAVCR2/SASH3/TLR2/HLA-E/CLEC7A/NOD2/SLAMF1/LILRB1/CD14/LY96/TYROBP/CLEC4A/IL6/TNFAIP3/CCR2/PTAFR/LILRA5/CD33/TLR1/LGALS9/NLRC3/IFNG/SPN/IL10/IFIH1/CCL19/IRAK3/LILRA4/RIPK2/LILRA2/JAK2/TLR4/PYCARD/TICAM1/CYBA/IFNGR1/SIRPA/RASGRP1/ARRB2/FOXP3/IL12B/IL1A/TLR3/TREM2/TSPO/MYD88/ZFP36/DDX58/CD34/STAT3/PTPN6/PTPRJ/CX3CL1/THBS1/SPHK2/UBE2J1/CD36/TNFRSF8/AXL/IL33/CD47/RIPK1/NOD1/LEP/TMEM1…	84
BP	GO:0030593	neutrophil chemotaxis	62/4029	103/18862	1.27443e-17	9.1979e-16	6.6582e-16	CCL5/FCER1G/PDE4B/CXCL13/NCKAP1L/ITGB2/CCL2/CCL8/NOD2/CXCL10/RAC2/CD74/CXCL11/CCR7/CXCL9/C3AR1/PIK3CG/VAV1/CCL7/MPP1/CCL13/S100A9/CSF3R/CCL23/CCL19/S100A8/CXCL2/CXCL1/CXCL6/CCL11/CCL18/CCL20/C5AR1/BST1/PIK3CD/EDN3/S100A12/CXCL3/CCL17/CCL22/CKLF/CXCL5/THBS4/CX3CL1/CXCR1/PREX1/CCL26/MOSPD2/CCL25/CCL21/PLA2G1B/EDN1/VAV3/TGFB2/IL23A/LBP/DPP4/PF4/PPBP/LGALS3/CCL24/CCL1	62
BP	GO:1902107	positive regulation of leukocyte differentiation	81/4029	154/18862	1.30901e-17	9.23516e-16	6.68518e-16	PTPRC/IL2RA/IL7R/LILRB2/RHOH/NCKAP1L/SASH3/CCR1/BTK/EVI2B/CD86/TYROBP/CD80/CD74/IL15/ZAP70/NLRP3/CD27/HLA-DRA/IL12RB1/HCLS1/TNF/LILRB4/CSF1/IL4R/LGALS9/IFNG/DUSP10/ADAM8/IL10/CCL19/INPP5D/RIPK2/HLA-G/IL7/CD4/PIK3R6/VNN1/LIF/HLX/CD83/IL18/FOXP3/SOCS1/IL12B/GPR68/NFKBIZ/TREM2/CR1/RUNX3/GATA3/ANXA1/SOX12/TRIB1/AXL/GNAS/ZMIZ1/BCL6/RIPK1/KLF10/PCK1/ZBTB16/MMP14/TNFSF9/GLI2/EGR3/ATP11C/IL23A/ATP6AP1/FO…	81
BP	GO:1903708	positive regulation of hemopoiesis	81/4029	154/18862	1.30901e-17	9.23516e-16	6.68518e-16	PTPRC/IL2RA/IL7R/LILRB2/RHOH/NCKAP1L/SASH3/CCR1/BTK/EVI2B/CD86/TYROBP/CD80/CD74/IL15/ZAP70/NLRP3/CD27/HLA-DRA/IL12RB1/HCLS1/TNF/LILRB4/CSF1/IL4R/LGALS9/IFNG/DUSP10/ADAM8/IL10/CCL19/INPP5D/RIPK2/HLA-G/IL7/CD4/PIK3R6/VNN1/LIF/HLX/CD83/IL18/FOXP3/SOCS1/IL12B/GPR68/NFKBIZ/TREM2/CR1/RUNX3/GATA3/ANXA1/SOX12/TRIB1/AXL/GNAS/ZMIZ1/BCL6/RIPK1/KLF10/PCK1/ZBTB16/MMP14/TNFSF9/GLI2/EGR3/ATP11C/IL23A/ATP6AP1/FO…	81
BP	GO:0045621	positive regulation of lymphocyte differentiation	61/4029	101/18862	1.84561e-17	1.28762e-15	9.32085e-16	PTPRC/IL2RA/IL7R/LILRB2/RHOH/NCKAP1L/SASH3/BTK/CD86/CD80/CD74/IL15/ZAP70/NLRP3/CD27/HLA-DRA/IL12RB1/LILRB4/IL4R/LGALS9/IFNG/DUSP10/ADAM8/IL10/CCL19/INPP5D/RIPK2/HLA-G/IL7/PIK3R6/VNN1/HLX/CD83/IL18/FOXP3/SOCS1/IL12B/NFKBIZ/CR1/RUNX3/GATA3/ANXA1/SOX12/AXL/ZMIZ1/BCL6/PCK1/ZBTB16/MMP14/TNFSF9/GLI2/EGR3/ATP11C/IL23A/IL2/TGFBR2/TNFSF4/ADA/PCID2/RAG1/PRKCZ	61
BP	GO:0001910	regulation of leukocyte mediated cytotoxicity	52/4029	79/18862	2.04429e-17	1.41056e-15	1.02108e-15	PTPRC/IL7R/SH2D1A/HAVCR2/HLA-E/HLA-F/HLA-B/LILRB1/IL18RAP/HLA-A/B2M/TYROBP/FCGR2B/SLAMF6/HLA-DRA/IL12RB1/ITGAM/LGALS9/VAV1/KLRD1/CRTAM/SERPINB9/CD226/ICAM1/NCR3/STAP1/KIR2DL4/CXCL6/HLA-G/LAG3/NCR1/PIK3R6/CD1E/CD1D/CD1C/CD1A/RASGRP1/ARRB2/IL12B/CD1B/RIPK3/CLEC12B/MR1/CEACAM1/DNASE1/MICA/DNASE1L3/LEP/IL12A/IL23A/AZGP1/SERPINB4	52
BP	GO:0002718	regulation of cytokine production involved in immune response	54/4029	84/18862	2.41213e-17	1.64628e-15	1.19171e-15	SASH3/HLA-E/LAPTM5/HLA-F/CLEC7A/BTK/NOD2/LILRB1/HLA-A/IL1B/B2M/CD74/CD96/IL6/TBX21/TNFRSF1B/NLRP3/CCR2/TNF/LILRB4/IL10/CD226/KIR2DL4/IRAK3/HMOX1/HLA-G/TLR4/RSAD2/JAK3/TICAM1/TNFRSF14/FFAR2/IL18/FOXP3/TLR3/CLC/DDX58/GATA3/HFE/BCL10/NR4A3/CD36/BST2/BCL6/TGFB2/IL18R1/IFNB1/TRAF2/TNFSF4/TRIL/ANGPT1/APOA1/SEMA7A/PRKCZ	54
BP	GO:0032609	interferon-gamma production	65/4029	112/18862	2.90853e-17	1.96373e-15	1.42151e-15	CD2/PTPN22/PDE4B/HAVCR2/SASH3/LAPTM5/CLEC7A/NOD2/LILRB1/CD14/HLA-A/IL1B/HLA-DPA1/CD96/CCR7/TLR8/SLAMF6/CCR2/IL12RB1/HLA-DPB1/CD274/TNF/LILRB4/CD3E/LGALS9/LTA/PDCD1LG2/CD244/SPN/TLR7/CRTAM/IRF8/IL10/CD226/SLC11A1/RIPK2/BTN3A1/EBI3/TLR4/PYCARD/BTN3A2/SIRPA/RASGRP1/IL18/INHBA/FOXP3/IL12B/IL1RL1/TLR3/RIPK3/CR1/GATA3/ISG15/IL12RB2/AXL/IL33/CD47/INHA/IL12A/IL23A/IL18R1/IL2/TNFSF4/PGLYRP2/IL27	65
BP	GO:2000116	regulation of cysteine-type endopeptidase activity	106/4029	230/18862	3.88681e-17	2.59631e-15	1.87942e-15	NLRP2/AIM2/LAPTM5/CLEC7A/FASLG/CASP1/PSMB9/NLRC4/LCK/NLRP3/CD27/CST7/TNFSF10/BIRC3/TNF/LGALS9/MMP9/IFI16/CD44/S100A9/CARD16/PLAUR/SERPINB9/S100A8/TNFAIP8/RIPK2/MEFV/JAK2/TNFSF14/PYCARD/LAMP3/PML/FAS/ARRB1/ARRB2/CFLAR/ATP2A3/CASP10/CTSH/HERPUD1/BID/HGF/GPX1/BAK1/WDR35/PMAIP1/TBC1D10A/NLRP1/MAP3K5/BCL10/EGLN3/MICAL1/NAIP/USP47/RPS6KA3/TRADD/CTSD/TNFRSF10A/CASP9/THBS1/NLRP12/FOXL2/MAPT/IFI6/TRIAP1/A…	106
BP	GO:0002224	toll-like receptor signaling pathway	81/4029	157/18862	5.86004e-17	3.87318e-15	2.80373e-15	PTPN22/TNIP3/CD300LF/CTSS/HAVCR2/TLR2/ITGB2/BTK/NOD2/CD14/LY96/IRF1/FCRL3/TLR8/CD300A/LYN/TNFAIP3/ITGAM/BIRC3/PIK3AP1/TLR1/TLR6/IRF4/GFI1/CD40/S100A9/TLR7/IFI35/S100A8/IRAK3/LILRA4/RIPK2/IRAK2/LILRA2/NFKBIA/TLR4/NR1H3/RSAD2/TLR10/IRF7/NMI/TICAM1/CTSB/CYBA/ARRB2/RFTN1/TLR3/RAB11FIP2/CTSK/TNIP1/MYD88/FLOT1/IRAK1/BCL10/IKBKE/TLR5/RPS6KA3/OTUD4/COLEC12/TANK/UNC93B1/CD36/IRAK4/LGMN/RAB7B/UBB/RIPK1/APP…	81
BP	GO:0032680	regulation of tumor necrosis factor production	82/4029	160/18862	6.31219e-17	4.12857e-15	2.9886e-15	PTPRC/CD2/PTPN22/HAVCR2/SASH3/TLR2/HLA-E/CLEC7A/NOD2/SLAMF1/LILRB1/CD14/LY96/TYROBP/CLEC4A/IL6/TNFAIP3/CCR2/PTAFR/LILRA5/CD33/TLR1/LGALS9/NLRC3/IFNG/SPN/IL10/IFIH1/CCL19/IRAK3/LILRA4/RIPK2/LILRA2/JAK2/TLR4/PYCARD/TICAM1/CYBA/IFNGR1/SIRPA/RASGRP1/ARRB2/FOXP3/IL12B/IL1A/TLR3/TREM2/TSPO/MYD88/ZFP36/DDX58/CD34/STAT3/PTPN6/PTPRJ/CX3CL1/THBS1/UBE2J1/CD36/TNFRSF8/AXL/IL33/CD47/RIPK1/NOD1/LEP/TWIST1/IL23…	82
BP	GO:0002367	cytokine production involved in immune response	57/4029	93/18862	7.97165e-17	5.1602e-15	3.73538e-15	SASH3/HLA-E/LAPTM5/HLA-F/CLEC7A/BTK/NOD2/LILRB1/HLA-A/IL1B/B2M/CD74/CD96/IL6/TBX21/TNFRSF1B/NLRP3/CCR2/TNF/LILRB4/IL10/CD226/KIR2DL4/IRAK3/HMOX1/HLA-G/TLR4/RSAD2/JAK3/TICAM1/TNFRSF14/FFAR2/IL18/FOXP3/TLR3/CLC/DDX58/GATA3/HFE/BCL10/NR4A3/CD55/SPHK2/CD36/BST2/BCL6/TGFB2/IL18R1/DENND1B/IFNB1/TRAF2/TNFSF4/TRIL/ANGPT1/APOA1/SEMA7A/PRKCZ	57
BP	GO:0002460	adaptive immune response based on somatic recombination of immune receptors built from immunoglobulin superfamily domains	148/4029	367/18862	8.15734e-17	5.22652e-15	3.78339e-15	TNFSF13B/PTPRC/IL7R/FCER1G/PRF1/CXCL13/HAVCR2/SASH3/C1QA/HLA-E/HLA-F/BTK/HLA-B/C1QC/NOD2/LILRB1/BATF/HLA-A/IL1B/B2M/CD80/CD74/SLA2/CD8A/FCGR2B/TLR8/C1QB/MYO1G/IL6/IL18BP/TBX21/TNFRSF1B/SLAMF6/NLRP3/TNFAIP3/CD27/HLA-DRA/CCR2/IL12RB1/CD274/WAS/TNF/LILRB4/IL4R/LTA/IRF4/CD40/C2/KLRD1/C1S/SPN/IL10/CD226/CCL19/RAB27A/ICAM1/SLC11A1/TCIRG1/LY9/KLHL6/INPP5D/C3/RIPK2/HLA-G/C1R/BTN3A3/CTSC/CD28/CD4/EBI3/TLR…	148
BP	GO:0032615	interleukin-12 production	43/4029	60/18862	9.4061e-17	5.90609e-15	4.27532e-15	TIGIT/TLR2/LAPTM5/CLEC7A/HLA-B/NOD2/SLAMF1/LILRB1/LTB/IRF1/CCR7/TLR8/IDO1/LILRA5/LGALS9/IFNG/CD40/IRF8/IL10/CCL19/IRAK3/RIPK2/NFKB1/HLA-G/MEFV/CMKLR1/IL16/TLR4/JAK3/CD40LG/ARRB2/IL12B/TLR3/IRF5/THBS1/CD36/MAPK11/CD47/PIBF1/IL23A/TNFSF4/PLCB1/RELA	43
BP	GO:0032655	regulation of interleukin-12 production	43/4029	60/18862	9.4061e-17	5.90609e-15	4.27532e-15	TIGIT/TLR2/LAPTM5/CLEC7A/HLA-B/NOD2/SLAMF1/LILRB1/LTB/IRF1/CCR7/TLR8/IDO1/LILRA5/LGALS9/IFNG/CD40/IRF8/IL10/CCL19/IRAK3/RIPK2/NFKB1/HLA-G/MEFV/CMKLR1/IL16/TLR4/JAK3/CD40LG/ARRB2/IL12B/TLR3/IRF5/THBS1/CD36/MAPK11/CD47/PIBF1/IL23A/TNFSF4/PLCB1/RELA	43
BP	GO:0046634	regulation of alpha-beta T cell activation	60/4029	101/18862	1.03237e-16	6.41807e-15	4.64593e-15	PTPRC/PTPN22/NCKAP1L/SASH3/HLA-E/LILRB1/CD86/HLA-A/CD80/IRF1/CD300A/RASAL3/TBX21/ZAP70/NLRP3/HLA-DRA/CCR2/IL12RB1/CD274/PRDM1/LILRB4/CD3E/IL4R/ZNF683/LGALS9/IRF4/IFNG/CRTAM/CCL19/RIPK2/CD28/EBI3/JAK3/HLX/CD83/TNFRSF14/IL18/FOXP3/SOCS1/IL12B/NFKBIZ/RUNX3/GATA3/HFE/TNFSF18/CD55/ANXA1/MAPK8IP1/BCL6/ZBTB16/IL12A/IL23A/ARG2/CBLB/IL2/TGFBR2/TNFSF4/ADA/IL27/PRKCZ	60
BP	GO:0050730	regulation of peptidyl-tyrosine phosphorylation	115/4029	262/18862	1.65418e-16	1.0183e-14	7.37127e-15	CCL5/PTPRC/SAMSN1/NCF1/CLEC7A/ITGB2/NOD2/CD80/CD74/OSM/CD300A/IL6/IL15/LYN/LILRA5/HCLS1/CSF1R/TNF/LILRB4/CD3E/IFNG/CD44/CD40/PARP14/ICAM1/PARP9/PECAM1/STAP1/RIPK2/IL7/MVP/SH2B3/SOCS3/CD4/JAK2/HBEGF/IL24/ITGA5/LIF/BST1/CSF2/IL22RA2/RAP2C/RAP2B/ARRB2/TNFRSF14/IL18/TNFRSF18/NOX4/SOCS1/IL12B/IL6R/EREG/PTK2B/CASS4/TREM2/LRP4/PPP2R1A/HGF/DUSP22/GREM1/FLT3/LRP8/FGF7/STAT3/SHC1/IQGAP1/PTPN6/TNFSF18/PTPRJ…	115
BP	GO:0032649	regulation of interferon-gamma production	62/4029	107/18862	1.74187e-16	1.06187e-14	7.68667e-15	CD2/PTPN22/PDE4B/HAVCR2/SASH3/LAPTM5/CLEC7A/NOD2/LILRB1/CD14/HLA-A/IL1B/HLA-DPA1/CD96/CCR7/TLR8/SLAMF6/CCR2/IL12RB1/HLA-DPB1/CD274/TNF/LILRB4/CD3E/LGALS9/LTA/PDCD1LG2/CD244/TLR7/CRTAM/IRF8/IL10/CD226/SLC11A1/RIPK2/EBI3/TLR4/PYCARD/SIRPA/RASGRP1/IL18/INHBA/FOXP3/IL12B/IL1RL1/TLR3/RIPK3/CR1/GATA3/ISG15/IL12RB2/AXL/IL33/CD47/INHA/IL12A/IL23A/IL18R1/IL2/TNFSF4/PGLYRP2/IL27	62
BP	GO:0032760	positive regulation of tumor necrosis factor production	54/4029	87/18862	2.33515e-16	1.40985e-14	1.02057e-14	PTPRC/CD2/HAVCR2/SASH3/TLR2/HLA-E/CLEC7A/NOD2/CD14/LY96/TYROBP/IL6/CCR2/PTAFR/LILRA5/TLR1/LGALS9/IFNG/SPN/IFIH1/CCL19/RIPK2/LILRA2/JAK2/TLR4/PYCARD/TICAM1/CYBA/IFNGR1/RASGRP1/IL12B/IL1A/TLR3/MYD88/DDX58/STAT3/PTPRJ/THBS1/CD36/TNFRSF8/IL33/RIPK1/NOD1/LEP/TWIST1/IL23A/LBP/DHX9/MAPKAPK2/PF4/HDAC2/ORM1/HSPB1/FRMD8	54
BP	GO:0072507	divalent inorganic cation homeostasis	185/4029	499/18862	3.12716e-16	1.87004e-14	1.35369e-14	CCL5/PTPRC/GPR65/FPR3/CXCL13/CCR5/CD38/CCR1/FASLG/CXCR6/CCL8/CXCL10/CORO1A/CXCR3/CXCL11/CCR7/GNA15/CLIC2/FPR1/CXCL9/LYN/LCK/GPR18/CCR2/C3AR1/PIK3CG/CCRL2/P2RY10/SNX10/FPR2/S1PR4/CCL7/CCL13/CD40/S100A9/CD52/CCL23/CCL19/P2RY8/S100A8/SLC11A1/GPR174/TCIRG1/TMC8/CXCR5/TRPV2/CYSLTR1/P2RX7/CCL11/MT2A/CD4/CMKLR1/MS4A1/JAK2/P2RY6/PTGDR/PML/PRKCB/C5AR1/PTGER4/PTGIR/APOE/EDN3/TGM2/FAM20A/ATP2A3/CCR8/PTK2B/C…	185
BP	GO:0051090	regulation of DNA-binding transcription factor activity	169/4029	444/18862	3.68248e-16	2.18135e-14	1.57904e-14	NLRP2/AIM2/HAVCR2/TLR2/HCK/ITGB2/BTK/NOD2/IL18RAP/IL1B/IL6/NLRC4/NLRP3/TNFAIP3/HCLS1/TRIM22/TNF/EOMES/TLR6/LGALS9/NLRC3/NLRC5/GFI1/CD40/S100A9/CARD16/ADAM8/IL10/TRIM21/NFKBIE/ICAM1/S100A8/IRAK3/RIPK2/NFKB1/HMOX1/IRAK2/CYLD/TNFRSF4/TRAF1/CMKLR1/JAK2/NFKBIA/TLR4/PYCARD/NFAM1/FOSL1/PRKCB/ARRB1/CD40LG/TICAM1/NUPR1/ARRB2/SMO/IL18/SGK1/SPHK1/NFKB2/S100A12/FOXP3/TNFRSF11A/CFLAR/TLR3/RIPK3/MYD88/FLOT1/TR…	169
BP	GO:0002687	positive regulation of leukocyte migration	71/4029	133/18862	4.64895e-16	2.72811e-14	1.97483e-14	CCL5/AIF1/CXCL13/NCKAP1L/CCR1/CCL8/CXCL10/RAC2/CD74/CCR7/IL6/CCR2/GPSM3/DOCK8/PTAFR/C3AR1/CSF1R/TNF/FPR2/CSF1/LGALS9/CCL7/SPN/ADAM8/CCL19/ICAM1/ITGA4/CMKLR1/CCL20/PYCARD/C5AR1/TNFRSF14/EDN3/SERPINE1/TNFRSF18/IL6R/PTK2B/CCR6/TREM2/BDKRB1/PLA2G7/PLVAP/TNFSF18/SELP/CXCL17/THBS4/CX3CL1/CXCL12/THBS1/CD99/MOSPD2/LGMN/P2RY12/CCL21/ITGA2B/S100A7/EDN1/MMP14/CXCL14/SWAP70/IL12A/IL23A/LBP/LGALS3/VEGFA/CCL24…	71
BP	GO:0070098	chemokine-mediated signaling pathway	54/4029	88/18862	4.79183e-16	2.78592e-14	2.01668e-14	CCL5/CXCL13/CCR5/CCR1/CXCR6/CCL2/CCL8/CXCL10/CXCR3/CXCL11/CCR7/CXCL9/CCR2/CCRL2/CCL7/CCL13/CCL23/CCL19/CXCL2/CXCL1/CXCR5/CXCL6/CCL11/SH2B3/CMKLR1/CCL18/CCL20/CXCL3/CCR8/PTK2B/CCR4/CCR6/CCL17/TREM2/CXCR4/CCL22/XCR1/CCR3/CXCL5/CX3CL1/CXCR1/CXCL12/CCL26/MPL/CCL25/CCL21/TFF2/EDN1/RNF113A/PF4/PPBP/CCL24/CX3CR1/CCL1	54
BP	GO:0002704	negative regulation of leukocyte mediated immunity	39/4029	53/18862	5.83705e-16	3.36246e-14	2.43403e-14	PTPRC/IL7R/CD84/HAVCR2/HLA-E/HLA-F/HLA-B/NOD2/LILRB1/HLA-A/CD96/FCGR2B/CD300A/TBX21/CCR2/LILRB4/LGALS9/KLRD1/SERPINB9/KIR2DL4/HMOX1/HLA-G/JAK3/ARRB2/FOXP3/CLEC12B/FOXF1/CR1/CEACAM1/HFE/PTPN6/PARP3/MICA/BST2/BCL6/CLEC4G/THOC1/IFNB1/SERPINB4	39
BP	GO:0007249	I-kappaB kinase/NF-kappaB signaling	120/4029	282/18862	6.32912e-16	3.61278e-14	2.61523e-14	TNIP3/RHOH/TLR2/BTK/FASLG/NOD2/CASP1/CD14/LY96/IL1B/CD74/CCR7/TLR8/TNFAIP3/TNFSF10/APOL3/BIRC3/TRIM22/TNF/LILRB4/TLR6/LGALS9/NLRC3/CD40/CARD16/TLR7/TRIM21/CCL19/SECTM1/RIPK2/HMOX1/IRAK2/LGALS1/TRAF1/CD4/NFKBIA/TLR4/STAT1/PYCARD/PIM2/PRKCB/TICAM1/SIRPA/RELB/TGM2/S100A12/OPTN/ALPK1/CFLAR/CASP10/TLR3/RIPK3/TNIP1/MYD88/IRAK1BP1/TRIM14/LITAF/HDAC1/IRAK1/ECM1/BCL10/CARD11/TSPAN6/IKBKE/GJA1/REL/TRIM38/S…	120
BP	GO:0046632	alpha-beta T cell differentiation	61/4029	107/18862	8.82966e-16	4.99472e-14	3.6156e-14	NCKAP1L/SASH3/GPR183/ITK/CD86/BATF/CD80/IRF1/IL6/TBX21/ZAP70/SLAMF6/NLRP3/HLA-DRA/IL12RB1/PRDM1/LILRB4/EOMES/IL4R/ZNF683/LGALS9/IRF4/IFNG/SPN/CCL19/LY9/RIPK2/RSAD2/FUT7/JAK3/PTGER4/HLX/CD83/RELB/IL18/FOXP3/SOCS1/IL12B/IL6R/NFKBIZ/PLA2G2D/RUNX3/GATA3/TNFSF8/STAT3/TNFSF18/BCL11B/SEMA4A/ANXA1/RPL22/TMEM98/BCL6/ZBTB16/IL23A/IL18R1/IL2/TGFBR2/TNFSF4/ADA/IL27/PRKCZ	61
BP	GO:0072503	cellular divalent inorganic cation homeostasis	178/4029	480/18862	1.12264e-15	6.25309e-14	4.52651e-14	CCL5/PTPRC/GPR65/FPR3/CXCL13/CCR5/CD38/CCR1/FASLG/CXCR6/CCL8/CXCL10/CORO1A/CXCR3/CXCL11/CCR7/GNA15/CLIC2/FPR1/CXCL9/LYN/LCK/GPR18/CCR2/C3AR1/PIK3CG/CCRL2/P2RY10/FPR2/S1PR4/CCL7/CCL13/CD40/S100A9/CD52/CCL23/CCL19/P2RY8/S100A8/SLC11A1/GPR174/TCIRG1/CXCR5/TRPV2/CYSLTR1/P2RX7/CCL11/MT2A/CD4/CMKLR1/MS4A1/JAK2/P2RY6/PTGDR/PML/PRKCB/C5AR1/PTGER4/PTGIR/APOE/EDN3/TGM2/ATP2A3/CCR8/PTK2B/CCR4/CCR6/HERPUD1/B…	178
BP	GO:0002700	regulation of production of molecular mediator of immune response	75/4029	146/18862	1.12534e-15	6.25309e-14	4.52651e-14	PTPRC/PTPN22/SASH3/HLA-E/LAPTM5/HLA-F/CLEC7A/BTK/NOD2/LILRB1/HLA-A/IL1B/B2M/CD74/CD96/FCGR2B/FCRL3/IL6/TBX21/TNFRSF1B/NLRP3/CCR2/TNF/LILRB4/IL4R/CD244/CD40/IL10/CD226/KIR2DL4/IRAK3/HMOX1/HLA-G/CD28/TNFRSF4/TLR4/RSAD2/JAK3/CD40LG/TICAM1/TNFRSF14/FFAR2/IL18/FOXP3/TNFSF13/TLR3/CR1/CLC/DDX58/GATA3/HFE/STX4/BCL10/NR4A3/PARP3/CD36/IL33/BST2/BCL6/TGFB2/THOC1/IL18R1/IL2/IFNB1/TRAF2/TNFSF4/MSH2/SPINK5/TRI…	75
BP	GO:1990868	response to chemokine	57/4029	97/18862	1.19357e-15	6.51692e-14	4.71749e-14	CCL5/CXCL13/CCR5/CCR1/CXCR6/CCL2/CCL8/CXCL10/CXCR3/CXCL11/CCR7/CXCL9/CCR2/DOCK8/CCRL2/CCL7/CCL13/CCL23/CCL19/CXCL2/CXCL1/CXCR5/CXCL6/CCL11/SH2B3/CMKLR1/CCL18/CCL20/CXCL3/CCR8/PTK2B/CCR4/CCR6/CCL17/TREM2/LOX/CXCR4/CCL22/DUSP1/XCR1/CCR3/CXCL5/CX3CL1/CXCR1/CXCL12/CCL26/MPL/CCL25/CCL21/TFF2/EDN1/RNF113A/PF4/PPBP/CCL24/CX3CR1/CCL1	57
BP	GO:1990869	cellular response to chemokine	57/4029	97/18862	1.19357e-15	6.51692e-14	4.71749e-14	CCL5/CXCL13/CCR5/CCR1/CXCR6/CCL2/CCL8/CXCL10/CXCR3/CXCL11/CCR7/CXCL9/CCR2/DOCK8/CCRL2/CCL7/CCL13/CCL23/CCL19/CXCL2/CXCL1/CXCR5/CXCL6/CCL11/SH2B3/CMKLR1/CCL18/CCL20/CXCL3/CCR8/PTK2B/CCR4/CCR6/CCL17/TREM2/LOX/CXCR4/CCL22/DUSP1/XCR1/CCR3/CXCL5/CX3CL1/CXCR1/CXCL12/CCL26/MPL/CCL25/CCL21/TFF2/EDN1/RNF113A/PF4/PPBP/CCL24/CX3CR1/CCL1	57
BP	GO:0034612	response to tumor necrosis factor	131/4029	320/18862	1.21158e-15	6.5582e-14	4.74737e-14	AIM2/CCL5/TNFSF13B/LAPTM5/GBP2/CCL2/CCL8/TNFRSF9/CASP1/CD14/GBP1/LTB/PSMB9/TNFRSF1B/TNFAIP3/CD27/BIRC3/TNF/LTA/PSMB8/CCL7/CCL13/CD40/CARD16/VCAM1/CCL23/CCL19/ICAM1/CCL11/NFKB1/CYLD/PSMB10/CASP4/TNFRSF4/TRAF1/JAK2/TNFSF14/CCL18/NFKBIA/CCL20/STAT1/PYCARD/TNFRSF17/GBP3/CHI3L1/FAS/CD40LG/GCH1/TNFRSF14/SPHK1/TNFRSF18/TNFRSF13B/TNFSF13/TNFRSF11A/CD70/PTK2B/CCL17/HAMP/GGT5/ZFP36/POSTN/CXCL16/SELE/NUB1/C…	131
BP	GO:0045582	positive regulation of T cell differentiation	53/4029	88/18862	2.77824e-15	1.49099e-13	1.0793e-13	PTPRC/IL2RA/IL7R/LILRB2/RHOH/NCKAP1L/SASH3/CD86/CD80/CD74/ZAP70/NLRP3/CD27/HLA-DRA/IL12RB1/LILRB4/IL4R/LGALS9/IFNG/DUSP10/ADAM8/CCL19/RIPK2/HLA-G/IL7/PIK3R6/VNN1/HLX/CD83/IL18/FOXP3/SOCS1/IL12B/NFKBIZ/CR1/RUNX3/GATA3/ANXA1/SOX12/ZMIZ1/BCL6/PCK1/ZBTB16/TNFSF9/GLI2/EGR3/IL23A/IL2/TGFBR2/TNFSF4/ADA/RAG1/PRKCZ	53
BP	GO:0002449	lymphocyte mediated immunity	142/4029	360/18862	3.02792e-15	1.61121e-13	1.16633e-13	GZMB/PTPRC/IL7R/FCER1G/PRF1/SH2D1A/HAVCR2/SASH3/C1QA/HLA-E/HLA-F/BTK/HLA-B/C1QC/NOD2/LILRB1/BATF/IL18RAP/CORO1A/HLA-A/IL1B/B2M/CD74/SLA2/CD96/CD8A/FCGR2B/TLR8/C1QB/MYO1G/IL6/TBX21/TNFRSF1B/SLAMF6/NLRP3/CD27/HLA-DRA/CCR2/IL12RB1/WAS/TNF/LILRB4/IL4R/LGALS9/SLAMF7/LTA/VAV1/CD40/C2/KLRD1/C1S/CRTAM/IL10/SERPINB9/CD226/RAB27A/ICAM1/NCR3/TCIRG1/INPP5D/KIR2DL4/C3/HLA-G/LAG3/C1R/BTN3A3/NCR1/CTSC/CD28/PIK3…	142
BP	GO:0050731	positive regulation of peptidyl-tyrosine phosphorylation	90/4029	193/18862	3.78327e-15	1.99623e-13	1.44504e-13	CCL5/PTPRC/NCF1/CLEC7A/NOD2/CD80/CD74/OSM/IL6/IL15/LYN/LILRA5/HCLS1/CSF1R/TNF/CD3E/IFNG/CD44/CD40/PARP14/ICAM1/PARP9/PECAM1/STAP1/RIPK2/SOCS3/CD4/JAK2/HBEGF/IL24/ITGA5/LIF/CSF2/ARRB2/TNFRSF14/IL18/TNFRSF18/NOX4/IL12B/IL6R/EREG/PTK2B/CASS4/TREM2/LRP4/HGF/GREM1/FLT3/LRP8/FGF7/STAT3/IQGAP1/TNFSF18/PTPRJ/THBS4/EHD4/ENPP2/CD36/PDGFB/ITGB3/NTF3/BTC/NRP1/AREG/ACVR1/TNFRSF1A/LEP/DVL2/ACE/IL12A/PIBF1/IL23…	90
BP	GO:0032612	interleukin-1 production	67/4029	126/18862	4.0138e-15	2.10022e-13	1.52031e-13	NLRP2/AIM2/PYHIN1/GBP5/MNDA/HAVCR2/CLEC7A/NOD2/CASP1/TYROBP/CCR7/TLR8/IL6/NLRC4/NLRP3/TNFAIP3/LILRA5/CD33/TNF/LILRB4/TLR6/LGALS9/IFNG/IFI16/CARD16/IL10/CCL19/P2RX7/RIPK2/LILRA2/MEFV/JAK2/IL16/TLR4/PYCARD/PML/SIRPA/ARRB2/SPHK1/GSDMD/SERPINB1/TREM2/CEACAM1/NLRP1/STAT3/ANXA1/CX3CL1/CD36/NLRP12/EGR1/NOD1/GIT1/TMEM106A/ARG2/CARD18/F2R/PYDC1/IL1R2/HDAC2/CARD8/S100A13/PANX2/CX3CR1/ORM1/HSPB1/CASP8/APOA1	67
BP	GO:0018212	peptidyl-tyrosine modification	145/4029	372/18862	4.91585e-15	2.55096e-13	1.8466e-13	CCL5/PTPRC/SAMSN1/NCF1/FGR/HCK/CLEC7A/ITGB2/BTK/ITK/NOD2/CD80/CD74/OSM/CD300A/IL6/IL15/LYN/ZAP70/LCK/LILRA5/HCLS1/CSF1R/TNF/LILRB4/CD3E/IFNG/CD44/CD40/PARP14/ICAM1/PARP9/PECAM1/STAP1/RIPK2/IL7/MVP/SH2B3/SOCS3/CD4/JAK2/HBEGF/JAK3/IL24/ITGA5/LIF/BST1/CSF2/IL22RA2/RAP2C/RAP2B/TPST2/ARRB2/TNFRSF14/IL18/TNFRSF18/NOX4/SOCS1/IL12B/IL6R/EREG/MATK/FLT1/PTK2B/CASS4/TREM2/LRP4/PPP2R1A/HGF/JAK1/DUSP22/GREM1/…	145
BP	GO:0018108	peptidyl-tyrosine phosphorylation	144/4029	369/18862	5.45534e-15	2.80771e-13	2.03245e-13	CCL5/PTPRC/SAMSN1/NCF1/FGR/HCK/CLEC7A/ITGB2/BTK/ITK/NOD2/CD80/CD74/OSM/CD300A/IL6/IL15/LYN/ZAP70/LCK/LILRA5/HCLS1/CSF1R/TNF/LILRB4/CD3E/IFNG/CD44/CD40/PARP14/ICAM1/PARP9/PECAM1/STAP1/RIPK2/IL7/MVP/SH2B3/SOCS3/CD4/JAK2/HBEGF/JAK3/IL24/ITGA5/LIF/BST1/CSF2/IL22RA2/RAP2C/RAP2B/ARRB2/TNFRSF14/IL18/TNFRSF18/NOX4/SOCS1/IL12B/IL6R/EREG/MATK/FLT1/PTK2B/CASS4/TREM2/LRP4/PPP2R1A/HGF/JAK1/DUSP22/GREM1/FLT3/L…	144
BP	GO:0071356	cellular response to tumor necrosis factor	122/4029	296/18862	6.38728e-15	3.26063e-13	2.36031e-13	AIM2/CCL5/TNFSF13B/LAPTM5/GBP2/CCL2/CCL8/TNFRSF9/CASP1/GBP1/LTB/PSMB9/TNFRSF1B/TNFAIP3/CD27/BIRC3/TNF/LTA/PSMB8/CCL7/CCL13/CD40/CARD16/VCAM1/CCL23/CCL19/ICAM1/CCL11/NFKB1/CYLD/PSMB10/CASP4/TNFRSF4/TRAF1/JAK2/TNFSF14/CCL18/NFKBIA/CCL20/STAT1/PYCARD/TNFRSF17/GBP3/CHI3L1/FAS/CD40LG/TNFRSF14/SPHK1/TNFRSF18/TNFRSF13B/TNFSF13/TNFRSF11A/CD70/PTK2B/CCL17/HAMP/ZFP36/POSTN/CD58/CCL22/WDR35/PSME1/GATA3/CRHB…	122
BP	GO:0002228	natural killer cell mediated immunity	44/4029	67/18862	6.79513e-15	3.44085e-13	2.49078e-13	GZMB/SH2D1A/HAVCR2/HLA-E/HLA-F/HLA-B/LILRB1/IL18RAP/CORO1A/HLA-A/CD96/SLAMF6/LGALS9/SLAMF7/VAV1/KLRD1/CRTAM/SERPINB9/CD226/RAB27A/NCR3/KIR2DL4/HLA-G/LAG3/NCR1/PIK3R6/SH2D1B/KIR3DL1/RASGRP1/ARRB2/IL18/IL12B/LYST/CLEC12B/RNF19B/CEACAM1/PTPN6/MICA/UNC13D/ULBP3/LEP/IL12A/VAMP7/SERPINB4	44
BP	GO:0002705	positive regulation of leukocyte mediated immunity	66/4029	125/18862	1.01364e-14	5.09171e-13	3.68581e-13	PTPRC/SH2D1A/SASH3/HLA-E/HLA-F/CLEC7A/ITGB2/BTK/HLA-B/NOD2/IL18RAP/HLA-A/IL1B/B2M/TYROBP/IL6/TBX21/SLAMF6/NLRP3/HLA-DRA/PTAFR/IL12RB1/ITGAM/TNF/LTA/VAV1/CD40/KLRD1/CRTAM/CD226/NCR3/STAP1/KIR2DL4/C3/HLA-G/LAG3/CD28/RSAD2/SH2D1B/CD1E/CD1D/TICAM1/CD1C/CD1A/RASGRP1/IL18/FOXP3/IL12B/TNFSF13/CD1B/MR1/DDX58/GATA3/STX4/FCER2/IL12A/IL23A/IL18R1/IL2/TRAF2/TNFSF4/MSH2/AZGP1/TFRC/PRKCZ/TP53BP1	66
BP	GO:0034340	response to type I interferon	57/4029	101/18862	1.4181e-14	7.06684e-13	5.11557e-13	HLA-E/HLA-F/GBP2/HLA-B/HLA-A/IRF1/PSMB8/IRF4/NLRC5/OASL/ZBP1/IFI35/IRF8/MMP12/IFIT3/HLA-C/HLA-G/ISG20/OAS2/STAT1/RSAD2/IRF7/OAS1/OAS3/IFIT2/XAF1/IFNAR2/IRF2/IFITM1/MYD88/JAK1/IFI27/SP100/USP18/IFIT1/SAMHD1/IRAK1/MX1/IP6K2/ISG15/PTPN6/IKBKE/IRF5/MX2/LSM14A/IFITM2/IFI6/SETD2/IFITM3/BST2/EGR1/IRF9/SMPD1/IFNB1/SHMT2/STAT2/CNOT7	57
BP	GO:0032102	negative regulation of response to external stimulus	150/4029	394/18862	1.68669e-14	8.33914e-13	6.03657e-13	PTPRC/IL2RA/AIF1/CXCL13/HAVCR2/HLA-E/HLA-F/HLA-B/CCL2/NOD2/LILRB1/HLA-A/SLAMF8/TNFAIP8L2/CD96/FCGR2B/ALOX5/TNFRSF1B/NLRP3/TNFAIP3/CST7/FGL2/AOAH/TNF/FPR2/SIGLEC10/VSIG4/LGALS9/NLRC3/NLRC5/IFI16/CARD16/PLAUR/KLRD1/PARP14/DUSP10/MMP12/IL10/SERPINB9/TRIM21/STAP1/KIR2DL4/IRAK3/MICB/SPP1/NFKB1/HLA-G/PLAU/TNFAIP6/SH2B3/SOCS3/LILRA2/MEFV/NR1H3/GRIN3A/NMI/A2M/PTGER4/IL22RA2/SIRPA/RIN3/CD200R1/APOE/ARRB2/…	150
BP	GO:0002709	regulation of T cell mediated immunity	48/4029	78/18862	1.73229e-14	8.49772e-13	6.15136e-13	PTPRC/IL7R/SASH3/HLA-E/HLA-F/HLA-B/NOD2/LILRB1/HLA-A/IL1B/B2M/FCGR2B/IL6/TBX21/TNFRSF1B/NLRP3/HLA-DRA/CCR2/IL12RB1/WAS/LILRB4/KLRD1/HLA-G/RSAD2/FUT7/CD1E/CD1D/CD1C/CD1A/IL18/FOXP3/IL12B/CD1B/RIPK3/MR1/CLC/CEACAM1/GATA3/HFE/CLEC4G/IL12A/IL23A/IL18R1/IFNB1/TRAF2/TNFSF4/AZGP1/PRKCZ	48
BP	GO:0042267	natural killer cell mediated cytotoxicity	42/4029	64/18862	2.90322e-14	1.41313e-12	1.02294e-12	GZMB/SH2D1A/HAVCR2/HLA-E/HLA-F/HLA-B/LILRB1/IL18RAP/CORO1A/HLA-A/SLAMF6/LGALS9/SLAMF7/VAV1/KLRD1/CRTAM/SERPINB9/CD226/RAB27A/NCR3/KIR2DL4/HLA-G/LAG3/NCR1/PIK3R6/KIR3DL1/RASGRP1/ARRB2/IL18/IL12B/LYST/CLEC12B/RNF19B/CEACAM1/PTPN6/MICA/UNC13D/ULBP3/LEP/IL12A/VAMP7/SERPINB4	42
BP	GO:0043281	regulation of cysteine-type endopeptidase activity involved in apoptotic process	92/4029	205/18862	3.4205e-14	1.6521e-12	1.19593e-12	NLRP2/LAPTM5/CLEC7A/FASLG/CASP1/NLRC4/LCK/NLRP3/CD27/TNFSF10/TNF/LGALS9/MMP9/CD44/S100A9/CARD16/PLAUR/SERPINB9/S100A8/TNFAIP8/JAK2/TNFSF14/PYCARD/LAMP3/PML/FAS/ARRB1/ARRB2/CFLAR/ATP2A3/CASP10/CTSH/HERPUD1/BID/HGF/GPX1/BAK1/WDR35/PMAIP1/NLRP1/MAP3K5/BCL10/EGLN3/MICAL1/NAIP/USP47/RPS6KA3/TRADD/CTSD/TNFRSF10A/CASP9/THBS1/NLRP12/FOXL2/MAPT/IFI6/TRIAP1/AQP1/XIAP/NLE1/P2RX1/TFAP4/EPHA7/SFN/RIPK1/NOD1/D…	92
BP	GO:0050868	negative regulation of T cell activation	63/4029	119/18862	3.45605e-14	1.65653e-12	1.19913e-12	IL2RA/PTPN22/LILRB2/TIGIT/HAVCR2/LAPTM5/CTLA4/LILRB1/CD86/CD80/TNFAIP8L2/IRF1/CD74/FCGR2B/CD300A/TBX21/IDO1/FGL2/CD274/LILRB4/VSIG4/IL4R/LGALS9/PDCD1LG2/SPN/CRTAM/IL10/LAX1/HLA-G/LAG3/GPNMB/JAK3/HLX/TNFRSF14/FOXP3/SOCS1/PAG1/BTN2A2/PLA2G2D/CEBPB/CR1/RUNX3/CEACAM1/HFE/PTPN6/TNFSF18/ANXA1/DUSP3/ZC3H8/VTCN1/PRDX2/BCL6/CLEC4G/GLMN/TNFRSF21/ARG2/CBLB/IL2/IFNB1/TNFSF4/LGALS3/ERBB2/LRRC32	63
BP	GO:0002832	negative regulation of response to biotic stimulus	56/4029	100/18862	3.79617e-14	1.80577e-12	1.30717e-12	IL2RA/HAVCR2/HLA-E/HLA-F/HLA-B/LILRB1/HLA-A/SLAMF8/CD96/TNFAIP3/FGL2/VSIG4/LGALS9/NLRC3/NLRC5/IFI16/CARD16/KLRD1/PARP14/DUSP10/MMP12/SERPINB9/TRIM21/KIR2DL4/IRAK3/MICB/HLA-G/LILRA2/NR1H3/NMI/A2M/ARRB2/SERPING1/CLEC12B/DHX58/CR1/CEACAM1/SAMHD1/TSPAN6/RPS19/GRN/TRIB1/TARBP2/MICA/PRDX2/PCBP2/TYRO3/PPARG/ARG2/RNF125/TRAF3IP1/LTF/SPINK5/CARD8/SERPINB4/CNOT7	56
BP	GO:0002286	T cell activation involved in immune response	60/4029	111/18862	4.07919e-14	1.92581e-12	1.39406e-12	FCER1G/ITGAL/HAVCR2/GPR183/LILRB1/CD86/BATF/CD80/CD74/FCGR2B/IL6/TBX21/SLAMF6/NLRP3/HLA-DRA/IL12RB1/APBB1IP/FGL2/HLA-DMB/EOMES/IL4R/LGALS9/LCP1/IRF4/IFNG/SPN/CCL19/RAB27A/ICAM1/SLC11A1/LY9/RIPK2/JAK3/PTGER4/CD1C/HLX/RELB/IL18/FOXP3/IL12B/IL6R/NFKBIZ/CEACAM1/GATA3/STAT3/TNFSF18/SEMA4A/ANXA1/TMEM98/TSC1/BCL6/PCK1/IL23A/IL18R1/IL2/IFNB1/TNFSF4/LGALS3/IL27/PRKCZ	60
BP	GO:0055074	calcium ion homeostasis	166/4029	454/18862	4.41421e-14	2.06842e-12	1.49729e-12	CCL5/PTPRC/GPR65/FPR3/CXCL13/CCR5/CD38/CCR1/FASLG/CXCR6/CCL8/CXCL10/CORO1A/CXCR3/CXCL11/CCR7/GNA15/CLIC2/FPR1/CXCL9/LYN/LCK/GPR18/CCR2/C3AR1/PIK3CG/CCRL2/P2RY10/SNX10/FPR2/S1PR4/CCL7/CCL13/CD40/CD52/CCL23/CCL19/P2RY8/GPR174/TCIRG1/CXCR5/TRPV2/CYSLTR1/P2RX7/CCL11/CD4/CMKLR1/MS4A1/JAK2/P2RY6/PTGDR/PML/PRKCB/C5AR1/PTGER4/PTGIR/APOE/EDN3/TGM2/FAM20A/ATP2A3/CCR8/PTK2B/CCR4/CCR6/HERPUD1/BDKRB1/TRPM2/TR…	166
BP	GO:0001818	negative regulation of cytokine production	141/4029	367/18862	4.50384e-14	2.09479e-12	1.51638e-12	PTPRC/SRGN/PTPN22/TIGIT/CD84/HAVCR2/NCKAP1L/LAPTM5/HLA-F/BTK/NOD2/SLAMF1/LILRB1/GBP1/TYROBP/CLEC4A/CD96/FCGR2B/CCR7/TLR8/IL6/TBX21/IDO1/NLRP3/TNFAIP3/LILRA5/CD274/CD33/TNF/LILRB4/VSIG4/TLR6/LGALS9/NLRC3/IFNG/PDCD1LG2/NLRC5/CARD16/IL10/IFIH1/SLC11A1/UBE2L6/INPP5D/IRAK3/LILRA4/NFKB1/HMOX1/LAG3/GPNMB/CYLD/MEFV/CMKLR1/TLR4/PYCARD/PML/JAK3/NMI/ARRB1/PTGER4/SIRPA/CD83/RELB/CD200R1/ARRB2/ABCD2/INHBA/FOX…	141
BP	GO:0060337	type I interferon signaling pathway	54/4029	95/18862	4.64021e-14	2.14234e-12	1.55081e-12	HLA-E/HLA-F/GBP2/HLA-B/HLA-A/IRF1/PSMB8/IRF4/NLRC5/OASL/ZBP1/IFI35/IRF8/MMP12/IFIT3/HLA-C/HLA-G/ISG20/OAS2/STAT1/RSAD2/IRF7/OAS1/OAS3/IFIT2/XAF1/IFNAR2/IRF2/IFITM1/MYD88/JAK1/IFI27/SP100/USP18/IFIT1/SAMHD1/IRAK1/MX1/IP6K2/ISG15/PTPN6/IKBKE/IRF5/MX2/LSM14A/IFITM2/IFI6/IFITM3/BST2/EGR1/IRF9/IFNB1/STAT2/CNOT7	54
BP	GO:0006874	cellular calcium ion homeostasis	162/4029	442/18862	7.08021e-14	3.24501e-12	2.34901e-12	CCL5/PTPRC/GPR65/FPR3/CXCL13/CCR5/CD38/CCR1/FASLG/CXCR6/CCL8/CXCL10/CORO1A/CXCR3/CXCL11/CCR7/GNA15/CLIC2/FPR1/CXCL9/LYN/LCK/GPR18/CCR2/C3AR1/PIK3CG/CCRL2/P2RY10/FPR2/S1PR4/CCL7/CCL13/CD40/CD52/CCL23/CCL19/P2RY8/GPR174/TCIRG1/CXCR5/TRPV2/CYSLTR1/P2RX7/CCL11/CD4/CMKLR1/MS4A1/JAK2/P2RY6/PTGDR/PML/PRKCB/C5AR1/PTGER4/PTGIR/APOE/EDN3/TGM2/ATP2A3/CCR8/PTK2B/CCR4/CCR6/HERPUD1/BDKRB1/TRPM2/TRPC3/CXCR4/BAK…	162
BP	GO:0019722	calcium-mediated signaling	89/4029	198/18862	7.95611e-14	3.62003e-12	2.62048e-12	PLEK/PTPRC/CCR5/CCR1/BTK/CXCR6/GBP1/TRAT1/SLA2/CXCR3/CCR7/LAT2/CLIC2/ZAP70/CCR2/CCRL2/TNF/FPR2/CD3E/MCTP1/VCAM1/CXCR5/P2RX7/LRRK2/CD4/CMKLR1/CCL20/BST1/SPHK1/CCR8/PTK2B/CCR4/CCR6/TBC1D10C/TREM2/TRPM2/SELE/NFATC1/CXCR4/GSTO1/LAT/PLCG2/XCR1/AVPR1A/NUDT4/CCR3/ATP1A2/PTPRJ/SELP/DMPK/TRPM5/NR5A1/PPP3CC/PLCG1/CXCR1/NFATC2/RCAN1/CHERP/PLCE1/MAPT/P2RX5/PPP1R9B/PPP1R9A/PLN/KDR/P2RY12/EDNRB/PTGFR/EFHB/EDN1…	89
BP	GO:0071357	cellular response to type I interferon	54/4029	96/18862	8.41024e-14	3.79913e-12	2.75013e-12	HLA-E/HLA-F/GBP2/HLA-B/HLA-A/IRF1/PSMB8/IRF4/NLRC5/OASL/ZBP1/IFI35/IRF8/MMP12/IFIT3/HLA-C/HLA-G/ISG20/OAS2/STAT1/RSAD2/IRF7/OAS1/OAS3/IFIT2/XAF1/IFNAR2/IRF2/IFITM1/MYD88/JAK1/IFI27/SP100/USP18/IFIT1/SAMHD1/IRAK1/MX1/IP6K2/ISG15/PTPN6/IKBKE/IRF5/MX2/LSM14A/IFITM2/IFI6/IFITM3/BST2/EGR1/IRF9/IFNB1/STAT2/CNOT7	54
BP	GO:0002292	T cell differentiation involved in immune response	45/4029	73/18862	1.04214e-13	4.674e-12	3.38343e-12	FCER1G/GPR183/CD86/BATF/CD80/IL6/TBX21/SLAMF6/NLRP3/HLA-DRA/IL12RB1/FGL2/EOMES/IL4R/LGALS9/IRF4/IFNG/SPN/CCL19/LY9/RIPK2/JAK3/PTGER4/HLX/RELB/IL18/FOXP3/IL12B/IL6R/NFKBIZ/GATA3/STAT3/TNFSF18/SEMA4A/ANXA1/TMEM98/TSC1/BCL6/PCK1/IL23A/IL18R1/IL2/TNFSF4/IL27/PRKCZ	45
BP	GO:0042116	macrophage activation	56/4029	102/18862	1.18773e-13	5.28919e-12	3.82876e-12	PTPRC/AIF1/HAVCR2/TLR2/C1QA/ITGB2/TYROBP/CD74/FCGR2B/TLR8/IL6/CST7/ITGAM/TNF/FPR2/TLR1/VSIG4/TLR6/IL4R/IFNG/TLR7/IFI35/IL10/SLC11A1/SBNO2/STAP1/LRRK2/CTSC/JAK2/SUCNR1/TLR4/NR1H3/C5AR1/NMI/CSF2/TICAM1/IFNGR1/SPHK1/IL1RL1/TLR3/HAMP/TREM2/CD93/GPR137B/DYSF/GRN/CX3CL1/THBS1/MAPT/IL33/LDLR/TMEM106A/SPACA3/TNIP2/LBP/CEBPA	56
BP	GO:0007204	positive regulation of cytosolic calcium ion concentration	123/4029	310/18862	1.32718e-13	5.86858e-12	4.24816e-12	PTPRC/GPR65/FPR3/CXCL13/CCR5/CD38/CCR1/FASLG/CXCR6/CXCL10/CORO1A/CXCR3/CXCL11/CCR7/GNA15/CLIC2/FPR1/CXCL9/LYN/LCK/GPR18/CCR2/C3AR1/PIK3CG/CCRL2/P2RY10/FPR2/S1PR4/CD52/CCL19/P2RY8/GPR174/CXCR5/TRPV2/CYSLTR1/P2RX7/CD4/CMKLR1/MS4A1/JAK2/P2RY6/PTGDR/PML/C5AR1/PTGER4/PTGIR/TGM2/CCR8/PTK2B/CCR4/CCR6/BDKRB1/TRPM2/TRPC3/CXCR4/BAK1/ITGAV/GSTO1/PTGER3/GPR4/PLCG2/XCR1/AVPR1A/CCR3/PTPN6/ATP1A2/GJA1/RAMP3/ADM…	123
BP	GO:0043122	regulation of I-kappaB kinase/NF-kappaB signaling	103/4029	244/18862	1.33952e-13	5.88172e-12	4.25768e-12	TNIP3/RHOH/FASLG/NOD2/CASP1/IL1B/CD74/CCR7/TNFAIP3/TNFSF10/APOL3/BIRC3/TRIM22/TNF/LILRB4/TLR6/LGALS9/NLRC3/CD40/CARD16/TRIM21/CCL19/SECTM1/RIPK2/HMOX1/LGALS1/TRAF1/CD4/TLR4/STAT1/PYCARD/PIM2/PRKCB/TICAM1/TGM2/S100A12/OPTN/ALPK1/CFLAR/CASP10/TLR3/TNIP1/MYD88/TRIM14/LITAF/HDAC1/IRAK1/ECM1/BCL10/CARD11/TSPAN6/IKBKE/GJA1/REL/TRIM38/S100B/TRADD/TNFRSF19/ZDHHC17/CX3CL1/TANK/SPHK2/SQSTM1/CD36/NLRP12/IRA…	103
BP	GO:0043367	CD4-positive, alpha-beta T cell differentiation	48/4029	81/18862	1.35197e-13	5.89517e-12	4.26742e-12	NCKAP1L/SASH3/GPR183/CD86/BATF/CD80/IL6/TBX21/SLAMF6/NLRP3/HLA-DRA/IL12RB1/IL4R/LGALS9/IRF4/IFNG/SPN/CCL19/LY9/RIPK2/RSAD2/FUT7/JAK3/PTGER4/HLX/CD83/RELB/IL18/FOXP3/SOCS1/IL12B/IL6R/NFKBIZ/PLA2G2D/RUNX3/GATA3/STAT3/TNFSF18/SEMA4A/ANXA1/TMEM98/BCL6/IL23A/IL18R1/IL2/TNFSF4/IL27/PRKCZ	48
BP	GO:0032652	regulation of interleukin-1 production	62/4029	119/18862	1.43766e-13	6.22555e-12	4.50657e-12	NLRP2/AIM2/PYHIN1/MNDA/HAVCR2/CLEC7A/NOD2/CASP1/TYROBP/CCR7/TLR8/IL6/NLRC4/NLRP3/TNFAIP3/LILRA5/CD33/TNF/LILRB4/LGALS9/IFNG/IFI16/CARD16/IL10/CCL19/P2RX7/RIPK2/LILRA2/MEFV/JAK2/IL16/TLR4/PYCARD/PML/SIRPA/ARRB2/SPHK1/GSDMD/SERPINB1/TREM2/CEACAM1/NLRP1/STAT3/ANXA1/CX3CL1/NLRP12/EGR1/NOD1/GIT1/ARG2/CARD18/F2R/PYDC1/IL1R2/HDAC2/CARD8/PANX2/CX3CR1/ORM1/HSPB1/CASP8/APOA1	62
BP	GO:0032611	interleukin-1 beta production	58/4029	108/18862	1.57202e-13	6.76078e-12	4.89402e-12	NLRP2/AIM2/PYHIN1/GBP5/MNDA/CLEC7A/NOD2/CASP1/TYROBP/CCR7/TLR8/IL6/NLRC4/NLRP3/TNFAIP3/LILRA5/CD33/TNF/LILRB4/TLR6/LGALS9/IFNG/IFI16/CARD16/CCL19/P2RX7/RIPK2/LILRA2/MEFV/JAK2/TLR4/PYCARD/PML/SIRPA/ARRB2/SPHK1/GSDMD/SERPINB1/TREM2/NLRP1/STAT3/CX3CL1/CD36/NLRP12/EGR1/NOD1/GIT1/TMEM106A/ARG2/CARD18/F2R/PYDC1/CARD8/CX3CR1/ORM1/HSPB1/CASP8/APOA1	58
BP	GO:0043123	positive regulation of I-kappaB kinase/NF-kappaB signaling	83/4029	182/18862	2.05213e-13	8.76551e-12	6.3452e-12	FASLG/NOD2/CASP1/CD74/CCR7/TNFSF10/APOL3/BIRC3/TRIM22/TNF/TLR6/LGALS9/CD40/CARD16/TRIM21/CCL19/SECTM1/RIPK2/HMOX1/LGALS1/CD4/TLR4/PIM2/PRKCB/TICAM1/TGM2/S100A12/ALPK1/CFLAR/CASP10/TLR3/MYD88/TRIM14/LITAF/IRAK1/ECM1/BCL10/CARD11/TSPAN6/IKBKE/GJA1/REL/TRIM38/S100B/TRADD/TNFRSF19/ZDHHC17/CX3CL1/CD36/IRAK4/TMED4/IFIT5/S100A4/BST2/TRIM5/RIPK1/CCL21/NOD1/TRIM13/TNFRSF1A/SLC20A1/TMEM106A/TNIP2/F2R/IKBKG…	83
BP	GO:0050766	positive regulation of phagocytosis	42/4029	67/18862	3.02231e-13	1.28223e-11	9.28188e-12	IL2RB/PTPRC/IL2RG/FCER1G/CD300LF/NCKAP1L/CLEC7A/CCL2/NOD2/DOCK2/IL1B/FCGR2B/IL15/IL15RA/SIRPG/TNF/FPR2/IFNG/C2/RAB27A/SLC11A1/STAP1/C3/PYCARD/SIRPB1/CYBA/SIRPA/TREM2/RAB31/TUB/PTPRJ/ABCA7/CD36/CD47/APPL2/SPACA3/PPARG/RAP1A/MERTK/PTX3/ANO6/APOA1	42
BP	GO:0032635	interleukin-6 production	76/4029	162/18862	3.49092e-13	1.47111e-11	1.06491e-11	AIF1/PTPN22/LILRB2/HAVCR2/NCKAP1L/TLR2/CLEC7A/HLA-B/NOD2/SLAMF1/IL1B/TYROBP/CD74/TLR8/IL6/TNFAIP3/PTAFR/LILRA5/TNF/LILRB4/TLR1/TLR6/LGALS9/NLRC3/IFNG/TLR7/IL10/IFIH1/INPP5D/IRAK3/RIPK2/LILRA2/IL16/TLR4/PYCARD/ARRB1/TICAM1/CYBA/IL17RA/SIRPA/CD200R1/POU2F2/ARRB2/FOXP3/IL6R/EREG/IL1A/TLR3/TREM2/MYD88/HGF/CEBPB/DDX58/STAT3/BCL10/PTPN6/CX3CL1/KLF2/SPHK2/CD36/NLRP12/IL33/RAB7B/CD47/NOD1/LEP/TMEM106A/TW…	76
BP	GO:0002821	positive regulation of adaptive immune response	56/4029	104/18862	3.54571e-13	1.47884e-11	1.07051e-11	TNFSF13B/PTPRC/SASH3/HLA-E/HLA-F/BTK/HLA-B/NOD2/HLA-A/IL1B/B2M/IL6/TBX21/NLRP3/HLA-DRA/CCR2/IL12RB1/CD274/TNF/LTA/CD40/CD226/SLC11A1/C3/RIPK2/HLA-G/CD28/CD4/RSAD2/PYCARD/CD1E/CD1D/CD1C/CD1A/IL18/FOXP3/IL12B/TNFSF13/CD1B/NFKBIZ/MR1/GATA3/FCER2/IL12A/IL23A/IL18R1/IL2/TRAF2/TNFSF4/MSH2/AZGP1/IL6ST/ADA/TFRC/PRKCZ/TP53BP1	56
BP	GO:0072676	lymphocyte migration	61/4029	118/18862	3.55637e-13	1.47884e-11	1.07051e-11	CCL5/AIF1/ITGAL/CXCL13/GPR183/CCL2/CCL8/CXCL10/CXCR3/CXCL11/CCR7/MYO1G/TBX21/ZAP70/CCR2/DOCK8/PIK3CG/CCL7/CCL13/SPN/STK10/CRTAM/ADAM8/CCL23/CCL19/ICAM1/CCL11/ITGA4/MSN/ITGB7/CH25H/CCL18/CCL20/PYCARD/FUT7/CD200R1/PIK3CD/HSD3B7/TNFRSF14/RIPK3/PTK2B/CCR6/CCL17/CXCL16/CCL22/GATA3/ECM1/CKLF/CX3CL1/CXCL12/CYP7B1/CD99/CCL26/S1PR1/CCL25/CCL21/S100A7/GPR15/CXCL14/CCL24/CCL1	61
BP	GO:0002824	positive regulation of adaptive immune response based on somatic recombination of immune receptors built from immunoglobulin superfamily domains	54/4029	99/18862	4.63562e-13	1.91494e-11	1.38619e-11	TNFSF13B/PTPRC/SASH3/HLA-E/HLA-F/BTK/HLA-B/NOD2/HLA-A/IL1B/B2M/IL6/TBX21/NLRP3/HLA-DRA/CCR2/IL12RB1/CD274/TNF/LTA/CD40/CD226/SLC11A1/C3/RIPK2/HLA-G/CD28/CD4/RSAD2/CD1E/CD1D/CD1C/CD1A/IL18/FOXP3/IL12B/TNFSF13/CD1B/NFKBIZ/MR1/GATA3/FCER2/IL12A/IL23A/IL18R1/IL2/TRAF2/TNFSF4/MSH2/AZGP1/ADA/TFRC/PRKCZ/TP53BP1	54
BP	GO:0031663	lipopolysaccharide-mediated signaling pathway	38/4029	58/18862	5.30648e-13	2.1706e-11	1.57126e-11	CCL5/PTPN22/TLR2/HCK/CCL2/CD14/LY96/IL1B/LYN/CD180/TNFAIP3/PTAFR/TNF/LY86/CARD16/RIPK2/IRAK2/LILRA2/NFKBIA/CD6/TLR4/TICAM1/IL18/MYD88/IRAK1/BCL10/CD55/TRIB1/CX3CL1/CD36/PRDX2/TRIM5/LBP/MTDH/LTF/CARD8/MAPK1/BMP6	38
BP	GO:0071887	leukocyte apoptotic process	55/4029	102/18862	5.32365e-13	2.1706e-11	1.57126e-11	CCL5/IL2RA/IL7R/BTK/FASLG/CD3G/NOD2/LILRB1/CD74/CCR7/IL6/LYN/IDO1/CD27/DOCK8/CD274/GIMAP8/HCLS1/LGALS9/PDCD1/ADAM8/IL10/CCL19/PLEKHO2/IRF7/JAK3/FAS/PIK3CD/PTCRA/RIPK3/ST3GAL1/CLC/BAK1/MEF2C/BCL10/ANXA1/ZC3H8/CXCL12/BLK/AXL/BCL6/RIPK1/CCL21/GPAM/SLC46A2/TNFRSF21/ARG2/EFNA1/IL2/CDKN2A/MERTK/LGALS3/SLC39A10/ADA/RAG1	55
BP	GO:0050764	regulation of phagocytosis	52/4029	94/18862	5.93572e-13	2.40454e-11	1.74061e-11	IL2RB/PTPRC/IL2RG/FCER1G/CD300LF/FGR/NCKAP1L/TLR2/HCK/CLEC7A/CCL2/NOD2/DOCK2/IL1B/FCGR2B/CD300A/IL15/IL15RA/SIRPG/TNF/FPR2/IFNG/C2/RAB27A/SLC11A1/STAP1/PLSCR1/C3/PYCARD/SIRPB1/CYBA/SIRPA/SPHK1/TREM2/RAB31/TUB/ITGAV/DYSF/PTPRJ/ABCA7/CD36/CD47/APPL2/SPACA3/PPARG/RAP1A/MERTK/ADIPOQ/PTX3/ANO6/APOA1/ATG3	52
BP	GO:0002708	positive regulation of lymphocyte mediated immunity	57/4029	108/18862	6.72703e-13	2.70763e-11	1.96001e-11	PTPRC/SH2D1A/SASH3/HLA-E/HLA-F/BTK/HLA-B/NOD2/IL18RAP/HLA-A/IL1B/B2M/IL6/TBX21/SLAMF6/NLRP3/HLA-DRA/IL12RB1/TNF/LTA/VAV1/CD40/KLRD1/CRTAM/CD226/NCR3/KIR2DL4/C3/HLA-G/LAG3/CD28/RSAD2/SH2D1B/CD1E/CD1D/CD1C/CD1A/RASGRP1/IL18/FOXP3/IL12B/TNFSF13/CD1B/MR1/GATA3/FCER2/IL12A/IL23A/IL18R1/IL2/TRAF2/TNFSF4/MSH2/AZGP1/TFRC/PRKCZ/TP53BP1	57
BP	GO:0030888	regulation of B cell proliferation	39/4029	61/18862	8.47386e-13	3.37197e-11	2.44091e-11	TNFSF13B/PTPRC/MNDA/NCKAP1L/SASH3/GPR183/CD38/BTK/CTLA4/TYROBP/CD74/FCGR2B/FCRL3/CD300A/LYN/IKZF3/CD40/IL10/INPP5D/IL7/TNFRSF4/TLR4/BST1/TICAM1/TNFRSF13B/MEF2C/CARD11/NFATC2/BLK/AHR/BCL6/VAV3/CDKN1A/TNFRSF21/CHRNB2/IL2/SLC39A10/ADA/TFRC	39
BP	GO:0050920	regulation of chemotaxis	95/4029	224/18862	8.48496e-13	3.37197e-11	2.44091e-11	CCL5/AIF1/CXCL13/NCKAP1L/GPR183/CCR1/CCL2/NOD2/CXCL10/RAC2/SLAMF8/CD74/CCR7/IL6/LYN/CCR2/GPSM3/C3AR1/CSF1R/FPR2/CSF1/LGALS9/CCL7/MPP1/CCL19/STAP1/CMKLR1/IL16/SUCNR1/C5AR1/BST1/RIN3/EDN3/SERPINE1/IL6R/SEMA4G/PTK2B/CCR4/CCR6/TREM2/CXCR4/GREM1/SEMA6B/DUSP1/STX4/PLA2G7/TUBB2B/TNFSF18/MEGF8/SEMA4A/TMSB4X/CXCL17/DUSP3/THBS4/CXCL12/THBS1/SEMA6D/PDGFB/CCL26/MOSPD2/NTF3/LGMN/KDR/NRP1/SEMA6C/P2RY12/NBL1/CA…	95
BP	GO:0002707	negative regulation of lymphocyte mediated immunity	32/4029	45/18862	1.17296e-12	4.63209e-11	3.35309e-11	PTPRC/IL7R/HAVCR2/HLA-E/HLA-F/HLA-B/NOD2/LILRB1/HLA-A/CD96/FCGR2B/TBX21/LILRB4/LGALS9/KLRD1/SERPINB9/KIR2DL4/HLA-G/ARRB2/FOXP3/CLEC12B/CR1/CEACAM1/HFE/PTPN6/PARP3/MICA/BCL6/CLEC4G/THOC1/IFNB1/SERPINB4	32
BP	GO:0050921	positive regulation of chemotaxis	67/4029	139/18862	1.79531e-12	7.04545e-11	5.10009e-11	CCL5/AIF1/CXCL13/NCKAP1L/CCR1/CXCL10/RAC2/CD74/CCR7/IL6/CCR2/GPSM3/C3AR1/CSF1R/FPR2/CSF1/LGALS9/CCL7/CCL19/CMKLR1/IL16/SUCNR1/C5AR1/EDN3/SERPINE1/IL6R/PTK2B/CCR4/CCR6/TREM2/CXCR4/STX4/PLA2G7/TNFSF18/MEGF8/TMSB4X/CXCL17/THBS4/CXCL12/THBS1/PDGFB/CCL26/MOSPD2/NTF3/LGMN/KDR/NRP1/P2RY12/CASR/S1PR1/CCL21/S100A7/EDN1/CXCL14/SWAP70/SCG2/IL12A/IL23A/LBP/VEGFA/PPM1F/FGFR1/MAPK1/CCL1/HSPB1/ANO6/ZNF580	67
BP	GO:0002287	alpha-beta T cell activation involved in immune response	41/4029	67/18862	1.83446e-12	7.11023e-11	5.14698e-11	GPR183/CD86/BATF/CD80/IL6/TBX21/SLAMF6/NLRP3/HLA-DRA/IL12RB1/EOMES/IL4R/LGALS9/IRF4/IFNG/SPN/CCL19/LY9/RIPK2/JAK3/PTGER4/HLX/RELB/IL18/FOXP3/IL12B/IL6R/NFKBIZ/GATA3/STAT3/TNFSF18/SEMA4A/ANXA1/TMEM98/BCL6/IL23A/IL18R1/IL2/TNFSF4/IL27/PRKCZ	41
BP	GO:0002293	alpha-beta T cell differentiation involved in immune response	41/4029	67/18862	1.83446e-12	7.11023e-11	5.14698e-11	GPR183/CD86/BATF/CD80/IL6/TBX21/SLAMF6/NLRP3/HLA-DRA/IL12RB1/EOMES/IL4R/LGALS9/IRF4/IFNG/SPN/CCL19/LY9/RIPK2/JAK3/PTGER4/HLX/RELB/IL18/FOXP3/IL12B/IL6R/NFKBIZ/GATA3/STAT3/TNFSF18/SEMA4A/ANXA1/TMEM98/BCL6/IL23A/IL18R1/IL2/TNFSF4/IL27/PRKCZ	41
BP	GO:0002573	myeloid leukocyte differentiation	88/4029	204/18862	1.88257e-12	7.25195e-11	5.24956e-11	LILRB3/GPR183/TLR2/CCR1/EVI2B/C1QC/LILRB1/SPI1/BATF/TYROBP/CD74/CCR7/IL15/LYN/HCLS1/SNX10/CSF1R/TNF/LILRB4/CSF1/MMP9/IRF4/IFNG/GAB3/IFI16/BATF2/CCL19/OSCAR/SBNO2/TCIRG1/INPP5D/CD4/TLR4/IRF7/LIF/CSF2/MAFB/RELB/PIK3CD/INHBA/IL12B/TNFRSF11A/BATF3/TLR3/GPR68/TREM2/OSTM1/CEBPB/CEBPE/CEACAM1/GPR137B/GATA3/JUNB/DHRS2/CAMK4/TRIB1/RASSF2/MYH9/PIAS3/MT1G/CBFA2T3/GNAS/RIPK1/INHA/KLF10/PDE1B/PPARG/IL23A/ATP6…	88
BP	GO:2000106	regulation of leukocyte apoptotic process	46/4029	80/18862	1.97281e-12	7.51854e-11	5.44255e-11	CCL5/IL7R/BTK/CD3G/NOD2/LILRB1/CD74/CCR7/LYN/IDO1/CD27/DOCK8/CD274/GIMAP8/HCLS1/LGALS9/PDCD1/ADAM8/IL10/CCL19/IRF7/JAK3/PIK3CD/PTCRA/RIPK3/ST3GAL1/MEF2C/BCL10/ANXA1/ZC3H8/CXCL12/BLK/AXL/BCL6/CCL21/GPAM/SLC46A2/ARG2/EFNA1/IL2/CDKN2A/MERTK/LGALS3/SLC39A10/ADA/RAG1	46
BP	GO:0070664	negative regulation of leukocyte proliferation	49/4029	88/18862	1.97573e-12	7.51854e-11	5.44255e-11	IL2RA/LILRB2/MNDA/HAVCR2/LST1/BTK/CTLA4/CCL8/LILRB1/CD86/TYROBP/CD80/FCGR2B/CD300A/LYN/IDO1/TNFAIP3/CD274/LILRB4/VSIG4/LGALS9/PDCD1LG2/SPN/CRTAM/IL10/INPP5D/HLA-G/GPNMB/TNFRSF14/FOXP3/TNFRSF13B/BTN2A2/PLA2G2D/CEBPB/CR1/GREM1/PTPN6/BLK/VTCN1/IL33/CLEC4G/GLMN/TNFRSF21/ARG2/CBLB/IL2/SOX11/ERBB2/LRRC32	49
BP	GO:0032675	regulation of interleukin-6 production	73/4029	158/18862	2.59029e-12	9.79786e-11	7.0925e-11	AIF1/PTPN22/LILRB2/HAVCR2/NCKAP1L/TLR2/CLEC7A/HLA-B/NOD2/SLAMF1/IL1B/TYROBP/CD74/TLR8/IL6/TNFAIP3/PTAFR/LILRA5/TNF/LILRB4/TLR1/TLR6/LGALS9/NLRC3/IFNG/TLR7/IL10/IFIH1/INPP5D/IRAK3/RIPK2/LILRA2/IL16/TLR4/PYCARD/ARRB1/TICAM1/CYBA/IL17RA/SIRPA/CD200R1/POU2F2/ARRB2/FOXP3/IL6R/EREG/IL1A/TLR3/TREM2/MYD88/HGF/CEBPB/DDX58/STAT3/BCL10/PTPN6/CX3CL1/KLF2/CD36/NLRP12/IL33/RAB7B/CD47/NOD1/TWIST1/LBP/F2R/DHX9/M…	73
BP	GO:0032729	positive regulation of interferon-gamma production	40/4029	65/18862	2.63729e-12	9.85686e-11	7.13521e-11	CD2/PTPN22/PDE4B/HAVCR2/SASH3/CLEC7A/CD14/HLA-A/IL1B/HLA-DPA1/TLR8/SLAMF6/CCR2/IL12RB1/HLA-DPB1/TNF/CD3E/LGALS9/LTA/CD244/TLR7/CRTAM/IRF8/CD226/SLC11A1/RIPK2/EBI3/TLR4/PYCARD/RASGRP1/IL18/IL12B/TLR3/IL12RB2/IL12A/IL23A/IL18R1/IL2/TNFSF4/IL27	40
BP	GO:0045824	negative regulation of innate immune response	40/4029	65/18862	2.63729e-12	9.85686e-11	7.13521e-11	HAVCR2/HLA-E/HLA-F/HLA-B/LILRB1/HLA-A/SLAMF8/CD96/TNFAIP3/VSIG4/LGALS9/NLRC3/NLRC5/IFI16/KLRD1/PARP14/DUSP10/MMP12/SERPINB9/TRIM21/KIR2DL4/IRAK3/HLA-G/NR1H3/NMI/A2M/ARRB2/SERPING1/CLEC12B/DHX58/CR1/CEACAM1/SAMHD1/RPS19/GRN/MICA/TYRO3/PPARG/SERPINB4/CNOT7	40
BP	GO:0002577	regulation of antigen processing and presentation	19/4029	20/18862	2.82487e-12	1.04955e-10	7.59751e-11	LILRB2/NOD2/CD74/FCGR2B/CCR7/FGL2/WAS/HLA-DOA/CCL19/SLC11A1/HLA-DOB/PYCARD/TREM2/TAPBPL/HFE/THBS1/CCL21/NOD1/YTHDF1	19
BP	GO:0042113	B cell activation	124/4029	326/18862	3.41735e-12	1.26221e-10	9.1369e-11	TNFSF13B/PTPRC/SAMSN1/IL7R/MNDA/NCKAP1L/SASH3/GPR183/CD38/LAPTM5/BTK/CTLA4/NOD2/CD86/BATF/SLAMF8/TYROBP/CD74/FCGR2B/FCRL3/CD300A/LAT2/IL6/LYN/TBX21/CD180/ZAP70/TNFAIP3/CD27/IKZF3/CD40/DOCK10/VCAM1/IL10/TCIRG1/CXCR5/LAX1/INPP5D/LYL1/IL7/ITGA4/CD28/TNFRSF4/LGALS1/MS4A1/TLR4/NFAM1/CD79A/JAK3/PRKCB/BST1/CD40LG/TICAM1/KLF6/GAPT/RASGRP1/PIK3CD/MFNG/INHBA/FOXP3/TNFRSF13B/TNFSF13/DOCK11/IGLL1/CD79B/HHEX/…	124
BP	GO:0035710	CD4-positive, alpha-beta T cell activation	53/4029	100/18862	3.45474e-12	1.26856e-10	9.18287e-11	NCKAP1L/SASH3/GPR183/CD86/BATF/CD80/IL6/TBX21/SLAMF6/NLRP3/HLA-DRA/IL12RB1/CD274/IL4R/LGALS9/IRF4/IFNG/SPN/CCL19/TCIRG1/LY9/RIPK2/RSAD2/FUT7/JAK3/PTGER4/HLX/CD83/RELB/IL18/FOXP3/SOCS1/IL12B/IL6R/NFKBIZ/PLA2G2D/RUNX3/GATA3/STAT3/TNFSF18/SEMA4A/CD55/ANXA1/TMEM98/BCL6/IL23A/ARG2/IL18R1/IL2/TGFBR2/TNFSF4/IL27/PRKCZ	53
BP	GO:0070555	response to interleukin-1	88/4029	206/18862	3.61546e-12	1.31985e-10	9.5542e-11	CCL5/CD38/GBP2/CCL2/CCL8/NOD2/IL1B/GBP1/PSMB9/IL6/ETS1/LGALS9/PSMB8/IL1RN/CCL7/CCL13/CD40/ZBP1/KMO/CCL23/CCL19/ICAM1/IRAK3/CCL11/RIPK2/NFKB1/IRAK2/PSMB10/CCL18/NFKBIA/CCL20/PYCARD/GBP3/CHI3L1/SIRPA/IL1A/TNFRSF11A/CCL17/MYD88/CEBPB/HNMT/SELE/CCL22/PSME1/IRAK1/ANXA1/OTUD4/CX3CL1/TANK/KLF2/SQSTM1/MAP3K8/IRAK4/TFPI/CCL26/MAPK11/EGR1/CD47/UBB/CCL25/CCL21/NOD1/RPS6KA4/EDN1/PCK1/VRK2/HAS2/RPS27A/MYLK3/T…	88
BP	GO:0032651	regulation of interleukin-1 beta production	54/4029	103/18862	3.82625e-12	1.38873e-10	1.00528e-10	NLRP2/AIM2/PYHIN1/MNDA/CLEC7A/NOD2/CASP1/TYROBP/CCR7/TLR8/IL6/NLRC4/NLRP3/TNFAIP3/LILRA5/CD33/TNF/LILRB4/LGALS9/IFNG/IFI16/CARD16/CCL19/P2RX7/RIPK2/LILRA2/MEFV/JAK2/TLR4/PYCARD/PML/SIRPA/ARRB2/SPHK1/GSDMD/SERPINB1/TREM2/NLRP1/STAT3/CX3CL1/NLRP12/EGR1/NOD1/GIT1/ARG2/CARD18/F2R/PYDC1/CARD8/CX3CR1/ORM1/HSPB1/CASP8/APOA1	54
BP	GO:1903038	negative regulation of leukocyte cell-cell adhesion	66/4029	138/18862	4.1125e-12	1.48405e-10	1.07428e-10	IL2RA/PTPN22/LILRB2/TIGIT/HAVCR2/LAPTM5/CTLA4/LILRB1/CD86/CD80/TNFAIP8L2/IRF1/CD74/FCGR2B/CD300A/TBX21/IDO1/FGL2/CD274/LILRB4/VSIG4/IL4R/LGALS9/PDCD1LG2/SPN/CRTAM/IL10/LAX1/HLA-G/LAG3/GPNMB/JAK3/HLX/TNFRSF14/FOXP3/SOCS1/PAG1/BTN2A2/PLA2G2D/CEBPB/CR1/RUNX3/CEACAM1/HFE/PTPN6/TNFSF18/ANXA1/DUSP3/ZC3H8/CXCL12/VTCN1/PRDX2/CCL25/BCL6/CCL21/CLEC4G/GLMN/TNFRSF21/ARG2/CBLB/IL2/IFNB1/TNFSF4/LGALS3/ERBB2/LR…	66
BP	GO:0002294	CD4-positive, alpha-beta T cell differentiation involved in immune response	40/4029	66/18862	5.31491e-12	1.89616e-10	1.3726e-10	GPR183/CD86/BATF/CD80/IL6/TBX21/SLAMF6/NLRP3/HLA-DRA/IL12RB1/IL4R/LGALS9/IRF4/IFNG/SPN/CCL19/LY9/RIPK2/JAK3/PTGER4/HLX/RELB/IL18/FOXP3/IL12B/IL6R/NFKBIZ/GATA3/STAT3/TNFSF18/SEMA4A/ANXA1/TMEM98/BCL6/IL23A/IL18R1/IL2/TNFSF4/IL27/PRKCZ	40
BP	GO:0046635	positive regulation of alpha-beta T cell activation	40/4029	66/18862	5.31491e-12	1.89616e-10	1.3726e-10	PTPRC/PTPN22/NCKAP1L/SASH3/HLA-E/CD86/HLA-A/CD80/RASAL3/ZAP70/NLRP3/HLA-DRA/CCR2/IL12RB1/LILRB4/CD3E/IL4R/LGALS9/IFNG/CCL19/RIPK2/CD28/EBI3/HLX/CD83/IL18/FOXP3/SOCS1/IL12B/NFKBIZ/RUNX3/CD55/ANXA1/ZBTB16/IL12A/IL23A/TGFBR2/TNFSF4/ADA/PRKCZ	40
BP	GO:0019882	antigen processing and presentation	96/4029	234/18862	6.64776e-12	2.35826e-10	1.70711e-10	FCER1G/LILRB2/NCF1/CTSS/HLA-E/HLA-F/NCF4/HLA-B/NCF2/NOD2/TAP1/FCGR1B/HLA-A/B2M/PSMB9/HLA-DPA1/CD74/CLEC4A/CD8A/FCGR2B/CCR7/CYBB/HLA-DRA/HLA-DPB1/FGL2/HLA-DMB/HLA-DMA/WAS/PSMB8/TAP2/HLA-DOA/TAPBP/CCL19/RAB27A/ICAM1/SLC11A1/HLA-C/HLA-DQA1/HLA-DOB/WDFY4/HLA-G/LAG3/PSMB10/HLA-DQB2/PYCARD/CD1E/CD1D/CYBA/CD1C/CD1A/HLA-DQB1/RELB/CD209/CD1B/RFTN1/RAB8B/CTSH/TREM2/MR1/AP1B1/RAB32/DCTN2/TAPBPL/PSME1/ITGAV/…	96
BP	GO:0002526	acute inflammatory response	55/4029	107/18862	6.82977e-12	2.40922e-10	1.74399e-10	CD163/HLA-E/BTK/IL1B/OSM/FCGR2B/CCR7/IL6/OSMR/NLRP3/PIK3CG/TNF/VCAM1/ADAM8/SERPINA1/ICAM1/S100A8/PLSCR1/C3/CD6/APOL2/VNN1/FUT7/TREM1/HP/NUPR1/FFAR2/IL6R/IL1A/TNFRSF11A/PLA2G2D/HAMP/FN1/CEBPB/PTGS2/B4GALT1/GATA3/PTGER3/HFE/C2CD4B/HPR/DNASE1/DNASE1L3/EDNRB/ACVR1/PPARG/MYLK3/LBP/SERPINA3/TNFSF11/EPO/TNFSF4/IL6ST/ORM1/ANO6	55
BP	GO:0006968	cellular defense response	35/4029	54/18862	7.0293e-12	2.45205e-10	1.775e-10	LILRB2/PRF1/NCF1/MNDA/SH2D1A/CCR5/GNLY/ITK/NCF2/LY96/TYROBP/TRAT1/CXCL9/LSP1/CCR2/SPN/CLEC5A/CD300C/TCIRG1/KIR2DL4/HLA-G/NCR1/KLRC3/FOSL1/C5AR1/PTK2B/CCR6/BCL10/CCR3/IL33/VEZF1/LBP/LGALS3BP/CX3CR1/RELA	35
BP	GO:0045071	negative regulation of viral genome replication	35/4029	54/18862	7.0293e-12	2.45205e-10	1.775e-10	CCL5/TNF/OASL/IFI16/APOBEC3G/PLSCR1/ISG20/OAS2/RSAD2/OAS1/OAS3/APOBEC3D/ZC3HAV1/TNIP1/TRIM28/IFITM1/ILF3/PARP10/IFIT1/MX1/ISG15/SETDB1/IFITM2/IFIT5/IFITM3/AICDA/BST2/APOBEC3C/APOBEC3F/SLPI/APOBEC3B/IFNB1/HMGA2/LTF/FAM111A	35
BP	GO:0060759	regulation of response to cytokine stimulus	82/4029	189/18862	7.38281e-12	2.56114e-10	1.85397e-10	CCL5/PTPRC/CD300LF/TLR2/LAPTM5/CASP1/CD74/IL6/TNFAIP3/BIRC3/TNF/CSF1/IFNG/IL1RN/NLRC5/GFI1/CARD16/PARP14/ZBP1/MMP12/IFIH1/PARP9/STAP1/IRAK3/RIPK2/IL7/IRAK2/CYLD/SH2B3/SOCS3/CASP4/TRAF1/JAK2/TLR4/STAT1/NR1H3/PYCARD/IRF7/IFNGR1/SPHK1/SOCS1/IFNAR2/TREM2/JAK1/CXCR4/DDX58/USP18/IFNGR2/SAMHD1/IRAK1/ECM1/PTPN6/SPPL2A/IKBKE/SPATA2/TRADD/OTUD4/LSM14A/AXL/CPNE1/RIPK1/EDN1/TNFRSF1A/VRK2/PPARG/RNF113A/IKBKG/…	82
BP	GO:0032732	positive regulation of interleukin-1 production	39/4029	64/18862	7.68304e-12	2.65065e-10	1.91876e-10	NLRP2/AIM2/PYHIN1/MNDA/HAVCR2/CLEC7A/NOD2/CASP1/TYROBP/TLR8/IL6/NLRC4/NLRP3/LILRA5/TNF/LGALS9/IFNG/IFI16/CCL19/P2RX7/RIPK2/LILRA2/JAK2/IL16/TLR4/PYCARD/GSDMD/NLRP1/STAT3/NLRP12/EGR1/NOD1/PYDC1/HDAC2/CARD8/PANX2/ORM1/HSPB1/CASP8	39
BP	GO:0002688	regulation of leukocyte chemotaxis	59/4029	119/18862	8.47776e-12	2.90884e-10	2.10566e-10	CCL5/AIF1/CXCL13/NCKAP1L/CCR1/CCL2/NOD2/CXCL10/RAC2/SLAMF8/CD74/CCR7/IL6/LYN/CCR2/GPSM3/C3AR1/CSF1R/FPR2/CSF1/LGALS9/CCL7/MPP1/CCL19/STAP1/CMKLR1/C5AR1/BST1/RIN3/EDN3/SERPINE1/IL6R/PTK2B/CCR6/GREM1/DUSP1/PLA2G7/TNFSF18/CXCL17/THBS4/CXCL12/THBS1/MOSPD2/LGMN/NBL1/CCL21/S100A7/EDN1/CXCL14/SWAP70/IL12A/IL23A/LBP/DPP4/VEGFA/MAPK1/CCL1/ANO6/ZNF580	59
BP	GO:0071347	cellular response to interleukin-1	79/4029	180/18862	8.76166e-12	2.98992e-10	2.16435e-10	CCL5/GBP2/CCL2/CCL8/NOD2/IL1B/GBP1/PSMB9/IL6/PSMB8/IL1RN/CCL7/CCL13/CD40/ZBP1/KMO/CCL23/CCL19/ICAM1/IRAK3/CCL11/RIPK2/NFKB1/IRAK2/PSMB10/CCL18/NFKBIA/CCL20/PYCARD/GBP3/CHI3L1/SIRPA/IL1A/CCL17/MYD88/CEBPB/CCL22/PSME1/IRAK1/OTUD4/CX3CL1/TANK/KLF2/SQSTM1/MAP3K8/IRAK4/TFPI/CCL26/MAPK11/EGR1/CD47/UBB/CCL25/CCL21/NOD1/RPS6KA4/EDN1/PCK1/VRK2/HAS2/RPS27A/MYLK3/TNIP2/IKBKG/UBC/UBE2N/NKX3-1/IL1R2/ST18/CCL2…	79
BP	GO:0051480	regulation of cytosolic calcium ion concentration	128/4029	344/18862	9.10978e-12	3.09191e-10	2.23818e-10	PTPRC/GPR65/FPR3/CXCL13/CCR5/CD38/CCR1/FASLG/CXCR6/CXCL10/CORO1A/CXCR3/CXCL11/CCR7/GNA15/CLIC2/FPR1/CXCL9/LYN/LCK/GPR18/CCR2/C3AR1/PIK3CG/CCRL2/P2RY10/FPR2/S1PR4/CD52/CCL19/P2RY8/GPR174/CXCR5/TRPV2/CYSLTR1/P2RX7/CD4/CMKLR1/MS4A1/JAK2/P2RY6/PTGDR/PML/C5AR1/PTGER4/PTGIR/TGM2/CCR8/PTK2B/CCR4/CCR6/BDKRB1/TRPM2/TRPC3/CXCR4/BAK1/ITGAV/GSTO1/PTGER3/GPR4/PLCG2/XCR1/AVPR1A/CCR3/PTPN6/ATP1A2/GJA1/RAMP3/ADM…	128
BP	GO:0031348	negative regulation of defense response	96/4029	236/18862	1.18939e-11	4.01515e-10	2.9065e-10	PTPRC/IL2RA/HAVCR2/HLA-E/HLA-F/HLA-B/NOD2/LILRB1/HLA-A/SLAMF8/TNFAIP8L2/CD96/FCGR2B/ALOX5/TNFRSF1B/NLRP3/TNFAIP3/CST7/FGL2/AOAH/FPR2/SIGLEC10/VSIG4/LGALS9/NLRC3/NLRC5/IFI16/KLRD1/PARP14/DUSP10/MMP12/IL10/SERPINB9/TRIM21/KIR2DL4/IRAK3/MICB/NFKB1/HLA-G/TNFAIP6/SOCS3/MEFV/NR1H3/NMI/A2M/PTGER4/IL22RA2/SIRPA/CD200R1/APOE/ARRB2/SERPING1/FOXP3/IL12B/CLEC12B/HAMP/DHX58/FOXF1/HGF/CR1/GPX1/SERPINF1/CEACAM1…	96
BP	GO:0050672	negative regulation of lymphocyte proliferation	45/4029	81/18862	1.74112e-11	5.84624e-10	4.232e-10	IL2RA/LILRB2/MNDA/HAVCR2/LST1/BTK/CTLA4/LILRB1/CD86/TYROBP/CD80/FCGR2B/CD300A/LYN/IDO1/CD274/LILRB4/VSIG4/LGALS9/PDCD1LG2/SPN/CRTAM/IL10/INPP5D/HLA-G/GPNMB/TNFRSF14/FOXP3/TNFRSF13B/BTN2A2/PLA2G2D/CEBPB/CR1/PTPN6/BLK/VTCN1/CLEC4G/GLMN/TNFRSF21/ARG2/CBLB/IL2/SOX11/ERBB2/LRRC32	45
BP	GO:0002715	regulation of natural killer cell mediated immunity	32/4029	48/18862	1.81875e-11	6.07444e-10	4.39718e-10	SH2D1A/HAVCR2/HLA-E/HLA-F/HLA-B/LILRB1/IL18RAP/HLA-A/CD96/SLAMF6/LGALS9/VAV1/KLRD1/CRTAM/SERPINB9/CD226/NCR3/KIR2DL4/HLA-G/LAG3/NCR1/PIK3R6/SH2D1B/RASGRP1/ARRB2/IL12B/CLEC12B/CEACAM1/MICA/LEP/IL12A/SERPINB4	32
BP	GO:0019058	viral life cycle	128/4029	348/18862	2.26979e-11	7.54074e-10	5.45862e-10	CCL5/CCR5/CXCR6/CCL2/CCL8/FCN1/SLAMF1/CD86/CD80/CD74/SELPLG/CIITA/TRIM22/TNF/LGALS9/SIGLEC1/OASL/IFI16/APOBEC3G/CLEC5A/TRIM21/ICAM1/PLSCR1/ISG20/CD28/TNFRSF4/LGALS1/CD4/ITGB7/OAS2/RSAD2/LAMP3/PML/ITGA5/STOM/OAS1/OAS3/APOE/CD209/TNFRSF14/ANPEP/MRC1/APOBEC3D/ZC3HAV1/TNIP1/RAB43/TRIM28/IFITM1/LY6E/TRIM14/IFI27/CR1/CXCR4/ILF3/PARP10/ITGAV/AAAS/IFIT1/MX1/ISG15/TRIM38/CD55/SETDB1/TOP2B/EFNB3/RAE1/IFITM…	128
BP	GO:1902106	negative regulation of leukocyte differentiation	52/4029	101/18862	2.3473e-11	7.75721e-10	5.61532e-10	LILRB3/CTLA4/C1QC/LILRB1/IRF1/CD74/FCGR2B/LYN/TBX21/FGL2/LILRB4/IL4R/INPP5D/HLA-G/LAG3/TMEM176B/TLR4/JAK3/MAFB/HLX/INHBA/FOXP3/SOCS1/TLR3/GPR68/TMEM176A/CR1/RUNX3/CEACAM1/GPR137B/TNFSF18/ANXA1/TRIB1/ZC3H8/PIAS3/PRDX2/BCL6/INHA/IL2/IFNB1/FSTL3/LTF/FBN1/UBASH3B/TNFSF4/CDK6/ERBB2/ADIPOQ/PGLYRP2/TCTA/FBXW7/FBXO7	52
BP	GO:0046633	alpha-beta T cell proliferation	27/4029	37/18862	2.61442e-11	8.59473e-10	6.22158e-10	PTPRC/PTPN22/HLA-E/DOCK2/HLA-A/IRF1/RASAL3/IL15/ZAP70/CCR2/CD274/CD3E/LGALS9/RIPK2/CD28/EBI3/TNFRSF14/IL18/IL12B/ELF4/CD55/MAPK8IP1/IL23A/ARG2/CBLB/TGFBR2/TNFSF4	27
BP	GO:0001959	regulation of cytokine-mediated signaling pathway	77/4029	177/18862	2.7169e-11	8.8851e-10	6.43177e-10	CCL5/PTPRC/CD300LF/LAPTM5/CASP1/CD74/IL6/TNFAIP3/BIRC3/TNF/CSF1/IFNG/IL1RN/NLRC5/GFI1/CARD16/PARP14/ZBP1/MMP12/PARP9/STAP1/IRAK3/RIPK2/IL7/IRAK2/CYLD/SH2B3/SOCS3/CASP4/TRAF1/JAK2/STAT1/NR1H3/PYCARD/IRF7/IFNGR1/SPHK1/SOCS1/IFNAR2/TREM2/JAK1/CXCR4/USP18/IFNGR2/SAMHD1/IRAK1/ECM1/PTPN6/SPPL2A/IKBKE/SPATA2/TRADD/OTUD4/LSM14A/AXL/CPNE1/RIPK1/EDN1/TNFRSF1A/VRK2/PPARG/RNF113A/IKBKG/SHARPIN/RFFL/PYDC1/CLI…	77
BP	GO:0032945	negative regulation of mononuclear cell proliferation	45/4029	82/18862	3.06236e-11	9.96298e-10	7.21204e-10	IL2RA/LILRB2/MNDA/HAVCR2/LST1/BTK/CTLA4/LILRB1/CD86/TYROBP/CD80/FCGR2B/CD300A/LYN/IDO1/CD274/LILRB4/VSIG4/LGALS9/PDCD1LG2/SPN/CRTAM/IL10/INPP5D/HLA-G/GPNMB/TNFRSF14/FOXP3/TNFRSF13B/BTN2A2/PLA2G2D/CEBPB/CR1/PTPN6/BLK/VTCN1/CLEC4G/GLMN/TNFRSF21/ARG2/CBLB/IL2/SOX11/ERBB2/LRRC32	45
BP	GO:0032731	positive regulation of interleukin-1 beta production	35/4029	56/18862	3.25359e-11	1.05305e-09	7.62289e-10	NLRP2/AIM2/PYHIN1/MNDA/CLEC7A/NOD2/CASP1/TYROBP/TLR8/IL6/NLRC4/NLRP3/LILRA5/TNF/LGALS9/IFNG/IFI16/CCL19/P2RX7/RIPK2/LILRA2/JAK2/TLR4/PYCARD/GSDMD/NLRP1/STAT3/NLRP12/EGR1/NOD1/PYDC1/CARD8/ORM1/HSPB1/CASP8	35
BP	GO:0042269	regulation of natural killer cell mediated cytotoxicity	30/4029	44/18862	3.27755e-11	1.05537e-09	7.63966e-10	SH2D1A/HAVCR2/HLA-E/HLA-F/HLA-B/LILRB1/IL18RAP/HLA-A/SLAMF6/LGALS9/VAV1/KLRD1/CRTAM/SERPINB9/CD226/NCR3/KIR2DL4/HLA-G/LAG3/NCR1/PIK3R6/RASGRP1/ARRB2/IL12B/CLEC12B/CEACAM1/MICA/LEP/IL12A/SERPINB4	30
BP	GO:0030198	extracellular matrix organization	140/4029	393/18862	3.79885e-11	1.21699e-09	8.80957e-10	CTSS/ITGAL/ITGB2/ITGAX/IL6/TNFRSF1B/ITGAM/ETS1/TNF/MMP9/LCP1/CD44/VCAM1/ADAM8/MMP12/ICAM1/PECAM1/ADAM19/SPP1/COL2A1/ITGA4/ITGB7/SULF1/ICAM3/TGFBI/ITGA5/MMP25/MMP19/A2M/SERPINE1/NFKB2/ADAMTS4/CFLAR/CTSK/ITGAD/FN1/FAP/POSTN/FOXF1/TPSAB1/COL9A3/FLOT1/LUM/LOX/ADAM12/DPT/B4GALT1/GREM1/HAS1/MMP13/KAZALD1/ITGAV/CYP1B1/SLC39A8/VCAN/MMP1/CCDC80/MMP3/COL4A5/CTSG/SERPINB5/MMP7/COL5A3/COL4A6/IBSP/ERCC2/TNC/T…	140
BP	GO:0097191	extrinsic apoptotic signaling pathway	89/4029	217/18862	3.92614e-11	1.25138e-09	9.05855e-10	PTPRC/FASLG/IL1B/BCL2A1/TNFRSF1B/TNFAIP3/CD27/TNFSF10/TNF/IFNG/ICAM1/TMC8/P2RX7/G0S2/HMOX1/IL7/CYLD/COL2A1/TRAF1/JAK2/PYCARD/PML/FAS/CSF2/SERPINE1/INHBA/IL6R/IL1A/CFLAR/TLR3/CD70/MCL1/BID/HGF/IFI27/SP100/GPX1/BAK1/ITGAV/PMAIP1/STX4/BCL10/EYA4/ITPRIP/TRADD/TNFRSF10A/BCL2L14/CASP9/ZC3HC1/THBS1/ITM2C/PRDX2/SGPP1/IFI6/PHIP/IL33/RIPK1/GCLM/PEA15/DIABLO/ACVR1/TNFRSF1A/TGFB2/BMPR1B/SCG2/IL12A/MOAP1/SFRP…	89
BP	GO:0050852	T cell receptor signaling pathway	85/4029	204/18862	4.05382e-11	1.28555e-09	9.30591e-10	LCP2/PTPRC/CD3D/PTPN22/PDE4B/SH2D1A/CD247/LAPTM5/CTLA4/ITK/CD3G/HLA-A/GBP1/TRAT1/PSMB9/HLA-DPA1/SLA2/CCR7/UBASH3A/CD300A/ZAP70/LCK/HLA-DRA/HLA-DPB1/WAS/LILRB4/GRAP2/CD3E/PSMB8/CD226/HLA-DQA1/INPP5D/RIPK2/NFKB1/BTN3A3/PSMB10/CD28/HLA-DQB2/CD4/BTN3A1/BTN3A2/HLA-DQB1/PIK3CD/FOXP3/NCK1/PAG1/RFTN1/BTN2A2/NFKBIZ/PVRIG/PSME1/CEACAM1/GATA3/LAT/PLCG2/BCL10/PIK3R2/PTPN6/CARD11/PTPRJ/DUSP3/PLCG1/KHDRBS1/VTC…	85
BP	GO:0052548	regulation of endopeptidase activity	149/4029	426/18862	4.26156e-11	1.34464e-09	9.73362e-10	NLRP2/AIM2/LAPTM5/CLEC7A/FASLG/CASP1/PSMB9/NLRC4/LYN/LCK/NLRP3/CD27/CST7/TNFSF10/BIRC3/TNF/LGALS9/MMP9/PSMB8/IFI16/CD44/S100A9/CARD16/PLAUR/SERPINA1/SERPINB9/S100A8/TNFAIP8/C3/RIPK2/RENBP/MEFV/JAK2/TNFSF14/SERPINB8/PYCARD/LAMP3/PML/A2M/FAS/ARRB1/RARRES1/ARRB2/SERPING1/SERPINE1/SERPINB1/CFLAR/ATP2A3/CASP10/CTSH/HERPUD1/BID/HGF/LXN/CSTA/CR1/GPX1/SERPINF1/BAK1/WDR35/PSME1/PMAIP1/HDAC1/TBC1D10A/NLRP1…	149
BP	GO:0007162	negative regulation of cell adhesion	112/4029	295/18862	4.3197e-11	1.35364e-09	9.79878e-10	PTPRC/IL2RA/PTPN22/LILRB2/ADAMDEC1/TIGIT/HAVCR2/LAPTM5/CTLA4/ARHGDIB/LILRB1/CD86/GBP1/CD80/TNFAIP8L2/IRF1/CD74/FCGR2B/CD300A/TBX21/IDO1/FGL2/CD274/LILRB4/VSIG4/IL4R/LGALS9/LPXN/IL1RN/PDCD1LG2/SPN/CRTAM/MMP12/IL10/LAX1/HLA-G/LAG3/GPNMB/SH2B3/LGALS1/JAK2/ACVRL1/TGFBI/JAK3/HLX/TNFRSF14/SERPINE1/FOXP3/SOCS1/PAG1/BTN2A2/PLA2G2D/POSTN/CEBPB/DUSP22/CR1/SIPA1/FXYD5/RUNX3/PLXNC1/CEACAM1/CYP1B1/MUC1/DUSP1/…	112
BP	GO:0042093	T-helper cell differentiation	38/4029	64/18862	4.3332e-11	1.35364e-09	9.79878e-10	GPR183/CD86/BATF/CD80/IL6/TBX21/SLAMF6/NLRP3/HLA-DRA/IL12RB1/IL4R/IRF4/SPN/CCL19/LY9/RIPK2/JAK3/PTGER4/HLX/RELB/IL18/FOXP3/IL12B/IL6R/NFKBIZ/GATA3/STAT3/TNFSF18/SEMA4A/ANXA1/TMEM98/BCL6/IL23A/IL18R1/IL2/TNFSF4/IL27/PRKCZ	38
BP	GO:0043062	extracellular structure organization	140/4029	394/18862	4.66854e-11	1.45118e-09	1.05048e-09	CTSS/ITGAL/ITGB2/ITGAX/IL6/TNFRSF1B/ITGAM/ETS1/TNF/MMP9/LCP1/CD44/VCAM1/ADAM8/MMP12/ICAM1/PECAM1/ADAM19/SPP1/COL2A1/ITGA4/ITGB7/SULF1/ICAM3/TGFBI/ITGA5/MMP25/MMP19/A2M/SERPINE1/NFKB2/ADAMTS4/CFLAR/CTSK/ITGAD/FN1/FAP/POSTN/FOXF1/TPSAB1/COL9A3/FLOT1/LUM/LOX/ADAM12/DPT/B4GALT1/GREM1/HAS1/MMP13/KAZALD1/ITGAV/CYP1B1/SLC39A8/VCAN/MMP1/CCDC80/MMP3/COL4A5/CTSG/SERPINB5/MMP7/COL5A3/COL4A6/IBSP/ERCC2/TNC/T…	140
BP	GO:0046637	regulation of alpha-beta T cell differentiation	39/4029	67/18862	5.62551e-11	1.74003e-09	1.25958e-09	NCKAP1L/SASH3/CD86/CD80/TBX21/ZAP70/NLRP3/HLA-DRA/IL12RB1/PRDM1/LILRB4/IL4R/ZNF683/LGALS9/IRF4/IFNG/CCL19/RIPK2/JAK3/HLX/CD83/IL18/FOXP3/SOCS1/IL12B/NFKBIZ/RUNX3/GATA3/TNFSF18/ANXA1/BCL6/ZBTB16/IL23A/IL2/TGFBR2/TNFSF4/ADA/IL27/PRKCZ	39
BP	GO:0032755	positive regulation of interleukin-6 production	46/4029	86/18862	6.0334e-11	1.85704e-09	1.34428e-09	AIF1/LILRB2/TLR2/CLEC7A/NOD2/IL1B/TYROBP/CD74/TLR8/IL6/PTAFR/LILRA5/TNF/TLR1/TLR6/LGALS9/IFNG/TLR7/IFIH1/RIPK2/LILRA2/IL16/TLR4/PYCARD/TICAM1/CYBA/IL17RA/POU2F2/IL6R/EREG/IL1A/TLR3/MYD88/DDX58/STAT3/BCL10/CD36/IL33/RAB7B/NOD1/TWIST1/LBP/F2R/DHX9/TNFSF4/IL1RAP	46
BP	GO:0006909	phagocytosis	136/4029	381/18862	6.15324e-11	1.88469e-09	1.3643e-09	IL2RB/PTPRC/IL2RG/FCER1G/AIF1/CD300LF/ITGAL/FGR/CD247/RHOH/NCKAP1L/BIN2/TLR2/FCGR2A/HCK/CLEC7A/ITGB2/NCF4/CCL2/CD3G/NCF2/NOD2/FCN1/SLAMF1/RAC2/DOCK2/CD14/CORO1A/IL1B/TYROBP/MARCO/FCGR2B/CD300A/MYO1G/MSR1/IL15/LYN/IL15RA/WIPF1/ITGAM/SIRPG/WAS/TNF/FPR2/VAV1/IFNG/C2/IRF8/RHOG/RAB27A/SLC11A1/PECAM1/STAP1/PLSCR1/C3/ARPC1B/P2RY6/TLR4/ELMO1/NR1H3/PYCARD/SIRPB1/ICAM3/ARHGAP25/CEACAM4/CYBA/SIRPA/TGM2/SPHK…	136
BP	GO:0019932	second-messenger-mediated signaling	115/4029	307/18862	6.34803e-11	1.93492e-09	1.40065e-09	PLEK/PTPRC/CCR5/CCR1/BTK/CXCR6/GBP1/TRAT1/SLA2/CXCR3/CCR7/LAT2/CLIC2/FPR1/ZAP70/CCR2/CCRL2/TNF/FPR2/CD3E/MCTP1/VCAM1/CXCR5/P2RX7/LRRK2/CD4/CMKLR1/CCL20/BST1/APOE/EDN3/SPHK1/CCR8/PTK2B/CCR4/CCR6/TBC1D10C/TREM2/PPP2R1A/TRPM2/SELE/RGS2/NFATC1/CXCR4/GSTO1/LAT/PLCG2/XCR1/AVPR1A/NUDT4/CCR3/ATP1A2/PTPRJ/SELP/DMPK/TRPM5/NR5A1/PPP3CC/PLCG1/CXCR1/NFATC2/RCAN1/THBS1/CD36/CHERP/PLCE1/AHR/MAPT/P2RX5/AQP1/PPP1…	115
BP	GO:0002886	regulation of myeloid leukocyte mediated immunity	33/4029	52/18862	6.53962e-11	1.98369e-09	1.43596e-09	CD84/FGR/HLA-E/ITGB2/BTK/RAC2/TYROBP/FCGR2B/CD300A/LYN/CCR2/PTAFR/ITGAM/IL4R/LGALS9/STAP1/CXCL6/C3/HMOX1/TICAM1/FOXF1/DDX58/STX4/DNASE1/SPHK2/BLK/PRAM1/DNASE1L3/UNC13D/VAMP8/VAMP7/STXBP1/STXBP2	33
BP	GO:0031295	T cell costimulation	35/4029	57/18862	6.69769e-11	2.01219e-09	1.45659e-09	TNFSF13B/ICOS/LILRB2/CTLA4/CD86/CD80/CCR7/LYN/LCK/CD274/LILRB4/GRAP2/CD3E/CD5/VAV1/PDCD1LG2/PDCD1/CCL19/CD28/LGALS1/TNFSF14/CD40LG/TNFRSF14/TMIGD2/BTLA/GRB2/PTPN6/CARD11/EFNB3/MAP3K8/CCL21/PIK3CA/DPP4/TNFSF4/ICOSLG	35
BP	GO:0032757	positive regulation of interleukin-8 production	35/4029	57/18862	6.69769e-11	2.01219e-09	1.45659e-09	CD2/TLR2/CLEC7A/NOD2/FCN1/CD14/IL1B/CD74/TLR8/IL6/TNF/TLR1/LGALS9/CD244/TLR7/TLR4/PYCARD/FFAR2/SERPINE1/TLR3/MYD88/DDX58/CD58/STAT3/BCL10/TLR5/RIPK1/NOD1/PLA2G1B/LBP/F2R/AFAP1L2/ADIPOQ/RELA/ZNF580	35
BP	GO:0048525	negative regulation of viral process	47/4029	89/18862	6.74443e-11	2.01659e-09	1.45977e-09	CCL5/FCN1/CIITA/TNF/OASL/IFI16/APOBEC3G/TRIM21/PLSCR1/ISG20/OAS2/STAT1/RSAD2/PML/OAS1/OAS3/APOBEC3D/ZC3HAV1/TNIP1/TRIM28/IFITM1/ZFP36/LY6E/TRIM14/ILF3/PARP10/IFIT1/MX1/ISG15/SETDB1/IFITM2/IFIT5/IFITM3/AICDA/BST2/APOBEC3C/TRIM5/TRIM13/APOBEC3F/SLPI/TRIM26/APOBEC3B/IFNB1/HMGA2/LTF/FAM111A/PTX3	47
BP	GO:0045229	external encapsulating structure organization	140/4029	396/18862	7.0214e-11	2.08945e-09	1.51252e-09	CTSS/ITGAL/ITGB2/ITGAX/IL6/TNFRSF1B/ITGAM/ETS1/TNF/MMP9/LCP1/CD44/VCAM1/ADAM8/MMP12/ICAM1/PECAM1/ADAM19/SPP1/COL2A1/ITGA4/ITGB7/SULF1/ICAM3/TGFBI/ITGA5/MMP25/MMP19/A2M/SERPINE1/NFKB2/ADAMTS4/CFLAR/CTSK/ITGAD/FN1/FAP/POSTN/FOXF1/TPSAB1/COL9A3/FLOT1/LUM/LOX/ADAM12/DPT/B4GALT1/GREM1/HAS1/MMP13/KAZALD1/ITGAV/CYP1B1/SLC39A8/VCAN/MMP1/CCDC80/MMP3/COL4A5/CTSG/SERPINB5/MMP7/COL5A3/COL4A6/IBSP/ERCC2/TNC/T…	140
BP	GO:0052547	regulation of peptidase activity	156/4029	455/18862	8.32236e-11	2.46491e-09	1.78431e-09	NLRP2/AIM2/LAPTM5/CLEC7A/FASLG/CASP1/PSMB9/NLRC4/LYN/LCK/NLRP3/CD27/CST7/TNFSF10/BIRC3/TNF/LGALS9/MMP9/PSMB8/IFI16/CD44/S100A9/CARD16/PLAUR/SERPINA1/SERPINB9/S100A8/TNFAIP8/C3/RIPK2/RENBP/MEFV/JAK2/TNFSF14/SERPINB8/PYCARD/LAMP3/PML/A2M/FAS/ARRB1/RARRES1/ARRB2/SERPING1/SERPINE1/SERPINB1/CFLAR/ATP2A3/CASP10/CTSH/HERPUD1/FN1/BID/HGF/LXN/CSTA/CR1/GPX1/SERPINF1/BAK1/WDR35/PSME1/PMAIP1/HDAC1/TBC1D10A/N…	156
BP	GO:0001776	leukocyte homeostasis	43/4029	79/18862	1.1957e-10	3.5248e-09	2.55154e-09	TNFSF13B/IL2RA/PDE4B/NCKAP1L/GPR183/SIT1/CORO1A/CD74/IL6/LYN/TNFAIP3/LGALS9/DOCK10/GPR174/TCIRG1/CXCL6/SH2B3/TNFSF14/TNFRSF17/JAK3/FAS/GAPT/PIK3CD/FOXP3/TNFRSF13B/DOCK11/RIPK3/BAK1/MEF2C/FLT3/PMAIP1/BCL10/ANXA1/ZC3H8/AXL/MPL/SPTA1/GPAM/SLC46A2/IL2/MERTK/ADA/RAG1	43
BP	GO:0001913	T cell mediated cytotoxicity	31/4029	48/18862	1.28691e-10	3.77593e-09	2.73334e-09	PTPRC/IL7R/PRF1/HLA-E/HLA-F/HLA-B/LILRB1/HLA-A/B2M/FCGR2B/HLA-DRA/IL12RB1/KLRD1/RAB27A/HLA-G/CTSC/GZMM/CD1E/CD1D/CD1C/CD1A/IL12B/CD1B/RIPK3/CTSH/MR1/CEACAM1/MICA/IL12A/IL23A/AZGP1	31
BP	GO:0042100	B cell proliferation	49/4029	96/18862	1.30787e-10	3.81959e-09	2.76493e-09	TNFSF13B/PTPRC/IL7R/MNDA/NCKAP1L/SASH3/GPR183/CD38/BTK/CTLA4/TYROBP/CD74/FCGR2B/FCRL3/CD300A/LYN/CD180/IKZF3/CD40/IL10/INPP5D/IL7/TNFRSF4/MS4A1/TLR4/CD79A/BST1/CD40LG/TICAM1/GAPT/RASGRP1/TNFRSF13B/CD70/MEF2C/CARD11/NFATC2/BLK/AHR/BCL6/VAV3/CDKN1A/TNFRSF21/CHRNB2/IL2/IFNB1/SLC39A10/ADA/PLCL2/TFRC	49
BP	GO:0001911	negative regulation of leukocyte mediated cytotoxicity	19/4029	22/18862	1.38517e-10	4.02662e-09	2.91481e-09	PTPRC/IL7R/HAVCR2/HLA-E/HLA-F/HLA-B/LILRB1/HLA-A/FCGR2B/LGALS9/KLRD1/SERPINB9/KIR2DL4/HLA-G/ARRB2/CLEC12B/CEACAM1/MICA/SERPINB4	19
BP	GO:1903707	negative regulation of hemopoiesis	52/4029	105/18862	1.51751e-10	4.39099e-09	3.17857e-09	LILRB3/CTLA4/C1QC/LILRB1/IRF1/CD74/FCGR2B/LYN/TBX21/FGL2/LILRB4/IL4R/INPP5D/HLA-G/LAG3/TMEM176B/TLR4/JAK3/MAFB/HLX/INHBA/FOXP3/SOCS1/TLR3/GPR68/TMEM176A/CR1/RUNX3/CEACAM1/GPR137B/TNFSF18/ANXA1/TRIB1/ZC3H8/PIAS3/PRDX2/BCL6/INHA/IL2/IFNB1/FSTL3/LTF/FBN1/UBASH3B/TNFSF4/CDK6/ERBB2/ADIPOQ/PGLYRP2/TCTA/FBXW7/FBXO7	52
BP	GO:0022408	negative regulation of cell-cell adhesion	79/4029	189/18862	1.62665e-10	4.6852e-09	3.39154e-09	IL2RA/PTPN22/LILRB2/TIGIT/HAVCR2/LAPTM5/CTLA4/LILRB1/CD86/CD80/TNFAIP8L2/IRF1/CD74/FCGR2B/CD300A/TBX21/IDO1/FGL2/CD274/LILRB4/VSIG4/IL4R/LGALS9/IL1RN/PDCD1LG2/SPN/CRTAM/IL10/LAX1/HLA-G/LAG3/GPNMB/SH2B3/JAK2/JAK3/HLX/TNFRSF14/FOXP3/SOCS1/PAG1/BTN2A2/PLA2G2D/CEBPB/CR1/FXYD5/RUNX3/CEACAM1/HFE/AKNA/PTPN6/TNFSF18/ANXA1/DUSP3/ZC3H8/CXCL12/VTCN1/PRDX2/ADAMTS18/CCL25/BCL6/CCL21/CLEC4G/SWAP70/GLMN/TNFRSF2…	79
BP	GO:0002507	tolerance induction	22/4029	28/18862	1.64394e-10	4.71338e-09	3.41193e-09	IL2RA/ICOS/LILRB2/HAVCR2/HLA-E/HLA-B/LYN/IDO1/TNFAIP3/CD274/LILRB4/CD3E/LGALS9/IRAK3/HLA-G/FOXP3/CCR4/CLC/BLK/CBLB/TGFBR2/PHLPP1	22
BP	GO:0048872	homeostasis of number of cells	97/4029	249/18862	1.66329e-10	4.74717e-09	3.4364e-09	TNFSF13B/IL2RA/IL7R/PDE4B/IKZF1/NCKAP1L/SASH3/GPR183/SIT1/SPI1/CORO1A/B2M/CD74/CCR7/IL6/LYN/TNFAIP3/ETS1/HCLS1/CSF1/LGALS9/DOCK10/GPR174/TCIRG1/INPP5D/CXCL6/HMOX1/IL7/SH2B3/JAK2/TNFSF14/STAT1/TNFRSF17/JAK3/FAS/MAFB/GAPT/PIK3CD/SMO/INHBA/FOXP3/TNFRSF13B/DOCK11/LIPA/RIPK3/EPAS1/CCR4/HAMP/ZFP36/BAK1/MEF2C/FLT3/PMAIP1/GATA3/STAT3/BCL10/ISG15/CARD11/ANXA1/RPS19/RASSF2/ZC3H8/ERCC2/KLF2/PRDX2/AXL/MPL/NL…	97
BP	GO:0019883	antigen processing and presentation of endogenous antigen	21/4029	26/18862	1.69719e-10	4.822e-09	3.49057e-09	HLA-E/HLA-F/HLA-B/TAP1/HLA-A/B2M/CD74/HLA-DRA/TAP2/TAPBP/HLA-C/HLA-G/CD1E/CD1D/CD1C/CD1A/CD1B/ERAP2/HFE/ERAP1/AZGP1	21
BP	GO:0070372	regulation of ERK1 and ERK2 cascade	112/4029	301/18862	1.7963e-10	5.08062e-09	3.67777e-09	CCL5/PTPRC/PTPN22/HAVCR2/GPR183/CCR1/CCL2/CCL8/NOD2/SLAMF1/IL1B/GBP1/CD74/MARCO/CCR7/LYN/CSF1R/TNF/FPR2/LGALS9/CCL7/CCL13/CD44/DUSP10/CCL23/CCL19/ICAM1/CCL11/RIPK2/GPNMB/CD4/P2RY6/CCL18/CCL20/TLR4/PYCARD/C5AR1/CHI3L1/LIF/ARRB1/GPBAR1/SIRPA/RASGRP1/APOE/ARRB2/TNFRSF11A/CFLAR/PTK2B/TBC1D10C/CCL17/TNIP1/TREM2/FN1/WNK2/CCL22/CEACAM1/DUSP1/FGF19/SHC1/PTPN6/DSTYK/GLIPR2/RAMP3/DUSP3/ABCA7/ZDHHC17/RPS6KA…	112
BP	GO:0002690	positive regulation of leukocyte chemotaxis	47/4029	91/18862	1.83863e-10	5.17701e-09	3.74755e-09	CCL5/AIF1/CXCL13/NCKAP1L/CCR1/CXCL10/RAC2/CD74/CCR7/IL6/CCR2/GPSM3/C3AR1/CSF1R/FPR2/CSF1/LGALS9/CCL7/CCL19/CMKLR1/C5AR1/EDN3/SERPINE1/IL6R/PTK2B/CCR6/PLA2G7/TNFSF18/CXCL17/THBS4/CXCL12/THBS1/MOSPD2/LGMN/CCL21/S100A7/EDN1/CXCL14/SWAP70/IL12A/IL23A/LBP/VEGFA/MAPK1/CCL1/ANO6/ZNF580	47
BP	GO:1903900	regulation of viral life cycle	66/4029	148/18862	1.91965e-10	5.38102e-09	3.89523e-09	CCL5/FCN1/CD74/CIITA/TRIM22/TNF/LGALS9/OASL/IFI16/APOBEC3G/TRIM21/PLSCR1/ISG20/CD28/LGALS1/CD4/OAS2/RSAD2/LAMP3/PML/OAS1/OAS3/CD209/APOBEC3D/ZC3HAV1/TNIP1/TRIM28/IFITM1/LY6E/TRIM14/ILF3/PARP10/IFIT1/MX1/ISG15/TRIM38/SETDB1/TOP2B/IFITM2/TARBP2/AXL/IFIT5/IFITM3/AICDA/BST2/APOBEC3C/TRIM5/TMPRSS2/CLEC4G/TRIM13/TYRO3/STAU1/APOBEC3F/VAPB/TMPRSS4/SLPI/TRIM26/APOBEC3B/DDB1/IFNB1/HMGA2/LTF/TRIM68/FAM111A/…	66
BP	GO:0043370	regulation of CD4-positive, alpha-beta T cell differentiation	32/4029	51/18862	1.96344e-10	5.4793e-09	3.96637e-09	NCKAP1L/SASH3/CD86/CD80/TBX21/NLRP3/HLA-DRA/IL12RB1/IL4R/LGALS9/IRF4/IFNG/CCL19/RIPK2/JAK3/HLX/CD83/IL18/FOXP3/SOCS1/IL12B/NFKBIZ/RUNX3/GATA3/TNFSF18/ANXA1/BCL6/IL23A/IL2/TNFSF4/IL27/PRKCZ	32
BP	GO:0070371	ERK1 and ERK2 cascade	117/4029	320/18862	2.49485e-10	6.93149e-09	5.01759e-09	CCL5/PTPRC/PTPN22/HAVCR2/GPR183/CCR1/CCL2/CCL8/NOD2/SLAMF1/IL1B/GBP1/CD74/MARCO/CCR7/LYN/CSF1R/TNF/FPR2/LGALS9/CCL7/CCL13/CD44/DUSP10/CCL23/CCL19/ICAM1/CCL11/RIPK2/GPNMB/CD4/P2RY6/CCL18/CCL20/TLR4/PYCARD/C5AR1/CHI3L1/LIF/ARRB1/GPBAR1/PTGER4/SIRPA/RASGRP1/APOE/ARRB2/TNFRSF11A/CFLAR/PTK2B/CTSH/TBC1D10C/CCL17/TNIP1/TREM2/FN1/WNK2/CCL22/ITGAV/CEACAM1/DUSP1/FGF19/SHC1/PTPN6/DSTYK/GLIPR2/RAMP3/DUSP3/AB…	117
BP	GO:0031294	lymphocyte costimulation	35/4029	59/18862	2.62157e-10	7.21966e-09	5.22619e-09	TNFSF13B/ICOS/LILRB2/CTLA4/CD86/CD80/CCR7/LYN/LCK/CD274/LILRB4/GRAP2/CD3E/CD5/VAV1/PDCD1LG2/PDCD1/CCL19/CD28/LGALS1/TNFSF14/CD40LG/TNFRSF14/TMIGD2/BTLA/GRB2/PTPN6/CARD11/EFNB3/MAP3K8/CCL21/PIK3CA/DPP4/TNFSF4/ICOSLG	35
BP	GO:0032663	regulation of interleukin-2 production	35/4029	59/18862	2.62157e-10	7.21966e-09	5.22619e-09	PTPRC/PDE4B/HAVCR2/SASH3/LAPTM5/CLEC7A/NOD2/CD86/IL1B/GBP1/CD80/TBX21/TNFAIP3/CCR2/LILRB4/VSIG4/CD3E/IRF4/RIPK2/LAG3/CD28/CD4/CD83/FOXP3/IL1A/ZFP36/CR1/CD34/GATA3/CARD11/ANXA1/GLMN/TRAF2/HOMER2/SPTBN1	35
BP	GO:0043405	regulation of MAP kinase activity	113/4029	307/18862	3.17731e-10	8.71192e-09	6.30642e-09	PTPRC/PTPN22/NOD2/MLKL/IL1B/CD74/CD300A/FPR1/LYN/PIK3CG/TNF/TLR6/CD40/DUSP10/ADAM8/CCL19/FGD2/LAX1/IRAK3/RIPK2/LRRK2/IRAK2/SH2B3/PIK3R5/TLR4/PIK3R6/C5AR1/ARRB1/CD40LG/RASGRP1/APOE/EDN3/S100A12/TNFRSF11A/FLT1/PTK2B/DUSP5/MDFIC/PPP2R1A/GADD45B/HGF/RGS2/CXCR4/BMP7/FLT3/DUSP1/IRAK1/MAP3K5/SHC1/IQGAP1/PTPN6/PTPRJ/RGS4/CXCL17/DUSP3/ERN1/TRIB1/THBS1/MAP4K3/DUSP2/MAPK8IP1/PDGFB/PLCE1/PRDX2/MAP3K6/NTF3/MA…	113
BP	GO:0002429	immune response-activating cell surface receptor signaling pathway	161/4029	481/18862	3.2441e-10	8.81806e-09	6.38325e-09	LCP2/PTPRC/FCER1G/CD3D/PTPN22/PDE4B/MNDA/SH2D1A/FPR3/FGR/CD247/NCKAP1L/CD38/FCGR2A/LAPTM5/HCK/BTK/CTLA4/ITK/CD3G/FCN1/HLA-A/GBP1/TYROBP/TRAT1/PSMB9/HLA-DPA1/SLA2/CLEC4A/CLEC4E/FCGR2B/FCRL3/CCR7/UBASH3A/CD300A/LAT2/MYO1G/FPR1/LYN/ZAP70/LCK/WIPF1/HLA-DRA/C3AR1/HLA-DPB1/WAS/FPR2/LILRB4/GRAP2/CD3E/PSMB8/VAV1/LPXN/KLRD1/CD226/NCR3/STAP1/HLA-DQA1/LAX1/KLHL6/INPP5D/PLSCR1/MICB/RIPK2/NFKB1/BTN3A3/PSMB10/…	161
BP	GO:0002757	immune response-activating signal transduction	161/4029	481/18862	3.2441e-10	8.81806e-09	6.38325e-09	LCP2/PTPRC/FCER1G/CD3D/PTPN22/PDE4B/MNDA/SH2D1A/FPR3/FGR/CD247/NCKAP1L/CD38/FCGR2A/LAPTM5/HCK/BTK/CTLA4/ITK/CD3G/FCN1/HLA-A/GBP1/TYROBP/TRAT1/PSMB9/HLA-DPA1/SLA2/CLEC4A/CLEC4E/FCGR2B/FCRL3/CCR7/UBASH3A/CD300A/LAT2/MYO1G/FPR1/LYN/ZAP70/LCK/WIPF1/HLA-DRA/C3AR1/HLA-DPB1/WAS/FPR2/LILRB4/GRAP2/CD3E/PSMB8/VAV1/LPXN/KLRD1/CD226/NCR3/STAP1/HLA-DQA1/LAX1/KLHL6/INPP5D/PLSCR1/MICB/RIPK2/NFKB1/BTN3A3/PSMB10/…	161
BP	GO:0032613	interleukin-10 production	36/4029	62/18862	3.38925e-10	9.17287e-09	6.64009e-09	TIGIT/SASH3/TLR2/CLEC7A/NOD2/LILRB1/TYROBP/FCGR2B/IL6/IDO1/LILRA5/CD274/LILRB4/LGALS9/IRF4/PDCD1LG2/CD28/TLR4/PYCARD/JAK3/CD40LG/CD83/FOXP3/IL12B/TREM2/HGF/CD34/STAT3/ISG15/CD47/TNFRSF21/PIBF1/IL23A/TNFSF4/TUSC2/PRKCZ	36
BP	GO:0030099	myeloid cell differentiation	144/4029	419/18862	3.67184e-10	9.89507e-09	7.16288e-09	LILRB3/IKZF1/NCKAP1L/GPR183/TLR2/CCR1/EVI2B/C1QC/LILRB1/SPI1/BATF/B2M/TYROBP/GPR171/CD74/CCR7/IL15/LYN/ETS1/HCLS1/SNX10/CSF1R/TNF/LILRB4/CSF1/MMP9/IRF4/FLI1/IFNG/GAB3/IFI16/IRF8/BATF2/CSF3R/CCL19/OSCAR/SBNO2/TCIRG1/INPP5D/SH2B3/CD4/JAK2/NFKBIA/TLR4/STAT1/PML/IRF7/JAK3/PRKCB/LIF/CSF2/MAFB/RELB/PIK3CD/INHBA/IL12B/TNFRSF11A/BATF3/TLR3/PTK2B/EPAS1/GPR68/TREM2/RASGRP4/ZFP36/OSTM1/CEBPB/LOX/PIP4K2A/CEB…	144
BP	GO:0001774	microglial cell activation	30/4029	47/18862	3.93099e-10	1.05482e-08	7.63564e-09	PTPRC/AIF1/TLR2/C1QA/ITGB2/TYROBP/TLR8/IL6/CST7/ITGAM/TNF/FPR2/TLR1/TLR6/IFNG/TLR7/STAP1/LRRK2/CTSC/JAK2/C5AR1/IFNGR1/SPHK1/TLR3/TREM2/GRN/CX3CL1/MAPT/IL33/LDLR	30
BP	GO:0002544	chronic inflammatory response	17/4029	19/18862	4.26492e-10	1.13472e-08	8.21406e-09	CCL5/CXCL13/IDO1/TNFAIP3/TNF/LTA/S100A9/VCAM1/IL10/S100A8/CCL11/VNN1/FOXP3/AHCY/GJA1/THBS1/UNC13D	17
BP	GO:0002716	negative regulation of natural killer cell mediated immunity	17/4029	19/18862	4.26492e-10	1.13472e-08	8.21406e-09	HAVCR2/HLA-E/HLA-F/HLA-B/LILRB1/HLA-A/CD96/LGALS9/KLRD1/SERPINB9/KIR2DL4/HLA-G/ARRB2/CLEC12B/CEACAM1/MICA/SERPINB4	17
BP	GO:0032735	positive regulation of interleukin-12 production	27/4029	40/18862	4.55184e-10	1.20595e-08	8.72967e-09	TLR2/LAPTM5/CLEC7A/NOD2/LTB/IRF1/CCR7/IDO1/LGALS9/IFNG/CD40/IRF8/CCL19/RIPK2/HLA-G/IL16/TLR4/CD40LG/IL12B/TLR3/IRF5/CD36/MAPK11/IL23A/TNFSF4/PLCB1/RELA	27
BP	GO:0032653	regulation of interleukin-10 production	35/4029	60/18862	4.99987e-10	1.31908e-08	9.54862e-09	TIGIT/SASH3/TLR2/CLEC7A/NOD2/LILRB1/TYROBP/FCGR2B/IL6/IDO1/LILRA5/CD274/LILRB4/LGALS9/IRF4/PDCD1LG2/CD28/TLR4/PYCARD/JAK3/CD40LG/CD83/FOXP3/IL12B/TREM2/HGF/CD34/STAT3/CD47/TNFRSF21/PIBF1/IL23A/TNFSF4/TUSC2/PRKCZ	35
BP	GO:0002312	B cell activation involved in immune response	42/4029	79/18862	5.23162e-10	1.37445e-08	9.94941e-09	PTPRC/GPR183/BATF/FCGR2B/IL6/TBX21/CD180/CD40/DOCK10/IL10/CD28/LGALS1/TLR4/CD40LG/GAPT/MFNG/FOXP3/TNFSF13/DOCK11/PTK2B/CCR6/ST3GAL1/CR1/PLCG2/PARP3/ITM2A/BCL6/MSH6/SWAP70/UNG/THOC1/ITFG2/IL2/IFNB1/TNFSF4/MSH2/ADA/ERCC1/PLCL2/NBN/TFRC/TP53BP1	42
BP	GO:0071675	regulation of mononuclear cell migration	53/4029	111/18862	5.61783e-10	1.46724e-08	1.06211e-08	CCL5/AIF1/CXCL13/CCR1/CCL2/CXCL10/SLAMF8/CCR7/LYN/CCR2/DOCK8/C3AR1/CSF1R/TNF/FPR2/CSF1/LGALS9/CCL7/SPN/STK10/ADAM8/ITGA4/MSN/CMKLR1/CCL20/PYCARD/C5AR1/CD200R1/TNFRSF14/SERPINE1/RIPK3/PTK2B/CCR6/GREM1/DUSP1/ECM1/PLA2G7/TNFSF18/CXCL17/CXCL12/THBS1/MOSPD2/LGMN/NBL1/CCL21/S100A7/CXCL14/IL12A/LGALS3/MAPK1/CCL1/PLCB1/ANO6	53
BP	GO:0046641	positive regulation of alpha-beta T cell proliferation	18/4029	21/18862	5.63154e-10	1.46724e-08	1.06211e-08	PTPRC/PTPN22/HLA-E/HLA-A/RASAL3/ZAP70/CCR2/CD3E/LGALS9/RIPK2/CD28/EBI3/IL18/IL12B/CD55/IL23A/TGFBR2/TNFSF4	18
BP	GO:0070227	lymphocyte apoptotic process	39/4029	71/18862	6.04769e-10	1.56915e-08	1.13588e-08	CCL5/IL2RA/IL7R/BTK/FASLG/CD3G/CD74/LYN/IDO1/CD27/DOCK8/CD274/GIMAP8/LGALS9/PDCD1/ADAM8/IL10/JAK3/FAS/PTCRA/RIPK3/ST3GAL1/CLC/BAK1/BCL10/ZC3H8/BLK/BCL6/RIPK1/GPAM/SLC46A2/TNFRSF21/ARG2/EFNA1/IL2/LGALS3/SLC39A10/ADA/RAG1	39
BP	GO:0090025	regulation of monocyte chemotaxis	21/4029	27/18862	6.09039e-10	1.57373e-08	1.13919e-08	CCL5/AIF1/CCR1/CXCL10/SLAMF8/LYN/CCR2/FPR2/SERPINE1/GREM1/DUSP1/PLA2G7/TNFSF18/CXCL17/CXCL12/MOSPD2/LGMN/NBL1/S100A7/CCL1/ANO6	21
BP	GO:0031343	positive regulation of cell killing	36/4029	63/18862	6.28367e-10	1.61243e-08	1.16721e-08	PTPRC/PRF1/SH2D1A/HLA-E/HLA-F/CLEC7A/HLA-B/IL18RAP/HLA-A/B2M/TYROBP/SLAMF6/HLA-DRA/IL12RB1/ITGAM/VAV1/IFNG/KLRD1/CRTAM/CD226/NCR3/STAP1/HLA-G/LAG3/CD1E/CD1D/CD1C/CD1A/RASGRP1/IL12B/CD1B/MR1/FCER2/IL12A/IL23A/AZGP1	36
BP	GO:0006979	response to oxidative stress	150/4029	444/18862	6.29152e-10	1.61243e-08	1.16721e-08	AIF1/NCF1/CD38/BTK/NCF4/NCF2/IL18RAP/SOD2/CCR7/ALOX5/CYBB/IL6/TNFAIP3/ETS1/TLR6/MMP9/MCTP1/IL10/CCL19/MICB/HMOX1/LRRK2/JAK2/TLR4/VNN1/FOSL1/PML/PLK3/GCH1/CYBA/HP/SIRPA/APOE/SPHK1/NOX4/GJB2/CHD6/CFLAR/RIPK3/PTK2B/EPAS1/MCL1/ATG7/TRPM2/HGF/PTGS2/CBX8/GPX1/BAK1/BMP7/CYP1B1/XRCC1/SGK2/DUSP1/NCOA7/DHRS2/STX4/MAP3K5/NR4A3/MMP3/ANXA1/ABCD1/RAD52/GPX3/LDHA/ERN1/ERCC2/KLF2/PRDX6/CD36/TRPA1/ARNTL/GATA4/PRD…	150
BP	GO:0033209	tumor necrosis factor-mediated signaling pathway	73/4029	174/18862	6.51594e-10	1.66315e-08	1.20393e-08	AIM2/TNFSF13B/LAPTM5/TNFRSF9/CASP1/LTB/PSMB9/TNFRSF1B/TNFAIP3/CD27/BIRC3/TNF/LTA/PSMB8/CD40/CARD16/CYLD/PSMB10/CASP4/TNFRSF4/TRAF1/JAK2/TNFSF14/NFKBIA/STAT1/PYCARD/TNFRSF17/FAS/CD40LG/TNFRSF14/SPHK1/TNFRSF18/TNFRSF13B/TNFSF13/TNFRSF11A/CD70/PTK2B/PSME1/TNFSF8/PLVAP/SPPL2A/TNFSF18/SPATA2/TMSB4X/TRADD/TNFRSF19/TNFRSF11B/PIAS3/TNFRSF8/CPNE1/RIPK1/LIMS1/TNFRSF1A/TNFSF9/IKBKG/SHARPIN/RFFL/PYDC1/CLIP3/…	73
BP	GO:0042092	type 2 immune response	25/4029	36/18862	8.00509e-10	2.03498e-08	1.47309e-08	NOD2/CD86/BATF/CD74/IL6/TBX21/IDO1/NLRP3/CCR2/IL4R/IL10/RSAD2/HLX/IL18/GATA3/ECM1/ANXA1/IL33/BCL6/ARG2/DENND1B/BCL6B/IFNB1/TNFSF4/PRKCZ	25
BP	GO:0002720	positive regulation of cytokine production involved in immune response	32/4029	53/18862	8.14419e-10	2.06199e-08	1.49264e-08	SASH3/HLA-E/LAPTM5/HLA-F/CLEC7A/NOD2/LILRB1/HLA-A/IL1B/B2M/CD74/IL6/NLRP3/CD226/KIR2DL4/HLA-G/TLR4/RSAD2/TICAM1/TNFRSF14/FFAR2/IL18/DDX58/GATA3/BCL10/NR4A3/CD36/IL18R1/TRAF2/TNFSF4/SEMA7A/PRKCZ	32
BP	GO:0032623	interleukin-2 production	35/4029	61/18862	9.32238e-10	2.35081e-08	1.70171e-08	PTPRC/PDE4B/HAVCR2/SASH3/LAPTM5/CLEC7A/NOD2/CD86/IL1B/GBP1/CD80/TBX21/TNFAIP3/CCR2/LILRB4/VSIG4/CD3E/IRF4/RIPK2/LAG3/CD28/CD4/CD83/FOXP3/IL1A/ZFP36/CR1/CD34/GATA3/CARD11/ANXA1/GLMN/TRAF2/HOMER2/SPTBN1	35
BP	GO:0046640	regulation of alpha-beta T cell proliferation	24/4029	34/18862	1.03605e-09	2.60214e-08	1.88364e-08	PTPRC/PTPN22/HLA-E/HLA-A/IRF1/RASAL3/ZAP70/CCR2/CD274/CD3E/LGALS9/RIPK2/CD28/EBI3/TNFRSF14/IL18/IL12B/CD55/MAPK8IP1/IL23A/ARG2/CBLB/TGFBR2/TNFSF4	24
BP	GO:0042088	T-helper 1 type immune response	27/4029	41/18862	1.06103e-09	2.65427e-08	1.92138e-08	HAVCR2/IL1B/CD80/IL18BP/CCR2/IL12RB1/IL4R/SPN/CCL19/SLC11A1/RIPK2/EBI3/TLR4/JAK3/HLX/RELB/IL18/IL12B/IL1RL1/SEMA4A/ANXA1/TMEM98/IL33/IL23A/IL18R1/TNFSF4/IL27	27
BP	GO:0032479	regulation of type I interferon production	58/4029	128/18862	1.12374e-09	2.79999e-08	2.02687e-08	PTPN22/HAVCR2/TLR2/LILRB1/CD14/IRF1/TLR8/TNFAIP3/NLRC3/NLRC5/IFI16/ZBP1/TLR7/IRF8/MMP12/IL10/TRIM21/IFIH1/UBE2L6/LILRA4/RIPK2/NFKB1/CYLD/TLR4/STAT1/PYCARD/IRF7/NMI/TICAM1/SIRPA/RELB/NFKB2/TLR3/HERC5/POLR3B/MYD88/DHX58/FLOT1/DDX58/ZCCHC3/IRAK1/PLCG2/ISG15/IKBKE/REL/IRF5/SETD2/XRCC5/PCBP2/POLR3F/RNF125/TRAF3IP1/DHX9/DHX33/LRRFIP1/TRAIP/RELA/YY1	58
BP	GO:2000107	negative regulation of leukocyte apoptotic process	29/4029	46/18862	1.18696e-09	2.94581e-08	2.13242e-08	CCL5/IL7R/NOD2/LILRB1/CD74/CCR7/IDO1/CD27/DOCK8/HCLS1/CCL19/IRF7/JAK3/PTCRA/ST3GAL1/BCL10/CXCL12/AXL/BCL6/CCL21/GPAM/SLC46A2/ARG2/EFNA1/IL2/MERTK/SLC39A10/ADA/RAG1	29
BP	GO:0043372	positive regulation of CD4-positive, alpha-beta T cell differentiation	23/4029	32/18862	1.31334e-09	3.24665e-08	2.35019e-08	NCKAP1L/SASH3/CD86/CD80/NLRP3/HLA-DRA/IL12RB1/IL4R/LGALS9/IFNG/CCL19/RIPK2/HLX/CD83/IL18/FOXP3/SOCS1/IL12B/NFKBIZ/ANXA1/IL23A/TNFSF4/PRKCZ	23
BP	GO:0030101	natural killer cell activation	43/4029	84/18862	1.55383e-09	3.82607e-08	2.76963e-08	PTPRC/IL21R/CD2/PTPN22/FGR/HAVCR2/HLA-E/HLA-F/ITGB2/CORO1A/TYROBP/IL15/PRDM1/ZNF683/SLAMF7/CD244/RAB27A/NCR3/NCR1/TICAM1/RASGRP1/PIK3CD/IL18/IL12B/FLT3LG/ELF4/MICA/AXL/UNC13D/ULBP3/LEP/TYRO3/IL12A/PIBF1/IL23A/IL18R1/VAMP7/IL2/IFNB1/MERTK/TUSC2/PGLYRP2/CASP8	43
BP	GO:2001056	positive regulation of cysteine-type endopeptidase activity	65/4029	151/18862	1.57721e-09	3.86849e-08	2.80033e-08	NLRP2/AIM2/LAPTM5/CLEC7A/FASLG/CASP1/NLRC4/LCK/NLRP3/TNFSF10/TNF/LGALS9/IFI16/S100A9/S100A8/RIPK2/MEFV/JAK2/PYCARD/PML/FAS/ARRB1/CFLAR/ATP2A3/CASP10/CTSH/BID/BAK1/WDR35/PMAIP1/TBC1D10A/NLRP1/MAP3K5/BCL10/EGLN3/TRADD/CTSD/TNFRSF10A/CASP9/NLRP12/FOXL2/MAPT/LGMN/P2RX1/TFAP4/RIPK1/NOD1/DIABLO/BCAP31/KHDC1/XDH/CIDEB/PPARG/F2R/TRAF2/NKX3-1/AIFM1/HSF1/ARL6IP5/IFT57/BCL2L13/ST18/CARD8/PPM1F/CASP8	65
BP	GO:0070228	regulation of lymphocyte apoptotic process	32/4029	54/18862	1.58952e-09	3.88349e-08	2.8112e-08	CCL5/IL7R/BTK/CD3G/CD74/LYN/IDO1/CD27/DOCK8/CD274/GIMAP8/LGALS9/PDCD1/ADAM8/IL10/JAK3/PTCRA/RIPK3/ST3GAL1/BCL10/ZC3H8/BLK/BCL6/GPAM/SLC46A2/ARG2/EFNA1/IL2/LGALS3/SLC39A10/ADA/RAG1	32
BP	GO:0032606	type I interferon production	58/4029	129/18862	1.61948e-09	3.94137e-08	2.85309e-08	PTPN22/HAVCR2/TLR2/LILRB1/CD14/IRF1/TLR8/TNFAIP3/NLRC3/NLRC5/IFI16/ZBP1/TLR7/IRF8/MMP12/IL10/TRIM21/IFIH1/UBE2L6/LILRA4/RIPK2/NFKB1/CYLD/TLR4/STAT1/PYCARD/IRF7/NMI/TICAM1/SIRPA/RELB/NFKB2/TLR3/HERC5/POLR3B/MYD88/DHX58/FLOT1/DDX58/ZCCHC3/IRAK1/PLCG2/ISG15/IKBKE/REL/IRF5/SETD2/XRCC5/PCBP2/POLR3F/RNF125/TRAF3IP1/DHX9/DHX33/LRRFIP1/TRAIP/RELA/YY1	58
BP	GO:0032695	negative regulation of interleukin-12 production	16/4029	18/18862	1.79506e-09	4.33507e-08	3.13809e-08	TIGIT/NOD2/SLAMF1/LILRB1/CCR7/TLR8/LILRA5/IL10/IRAK3/NFKB1/MEFV/CMKLR1/JAK3/ARRB2/THBS1/PIBF1	16
BP	GO:0045953	negative regulation of natural killer cell mediated cytotoxicity	16/4029	18/18862	1.79506e-09	4.33507e-08	3.13809e-08	HAVCR2/HLA-E/HLA-F/HLA-B/LILRB1/HLA-A/LGALS9/KLRD1/SERPINB9/KIR2DL4/HLA-G/ARRB2/CLEC12B/CEACAM1/MICA/SERPINB4	16
BP	GO:0002702	positive regulation of production of molecular mediator of immune response	48/4029	99/18862	1.89338e-09	4.55498e-08	3.29728e-08	PTPRC/PTPN22/SASH3/HLA-E/LAPTM5/HLA-F/CLEC7A/NOD2/LILRB1/HLA-A/IL1B/B2M/CD74/IL6/TBX21/NLRP3/IL4R/CD244/CD40/IL10/CD226/KIR2DL4/HLA-G/CD28/TNFRSF4/TLR4/RSAD2/TICAM1/TNFRSF14/FFAR2/IL18/TNFSF13/DDX58/GATA3/STX4/BCL10/NR4A3/CD36/IL33/IL18R1/IL2/TRAF2/TNFSF4/MSH2/TFRC/SEMA7A/PRKCZ/TP53BP1	48
BP	GO:0031342	negative regulation of cell killing	20/4029	26/18862	2.23383e-09	5.35352e-08	3.87533e-08	PTPRC/IL7R/HAVCR2/HLA-E/HLA-F/HLA-B/LILRB1/HLA-A/FCGR2B/LGALS9/KLRD1/SERPINB9/KIR2DL4/HLA-G/ARRB2/CLEC12B/CEACAM1/MICA/KRT6A/SERPINB4	20
BP	GO:0002711	positive regulation of T cell mediated immunity	31/4029	52/18862	2.32807e-09	5.55816e-08	4.02346e-08	PTPRC/SASH3/HLA-E/HLA-F/HLA-B/HLA-A/IL1B/B2M/IL6/NLRP3/HLA-DRA/IL12RB1/HLA-G/RSAD2/CD1E/CD1D/CD1C/CD1A/IL18/FOXP3/IL12B/CD1B/MR1/GATA3/IL12A/IL23A/IL18R1/TRAF2/TNFSF4/AZGP1/PRKCZ	31
BP	GO:0002755	MyD88-dependent toll-like receptor signaling pathway	24/4029	35/18862	2.62637e-09	6.24659e-08	4.5218e-08	CD300LF/TLR2/BTK/CD14/LY96/IRF1/TLR8/CD300A/TLR1/TLR6/IRAK3/IRAK2/TLR4/TLR10/IRF7/TNIP1/MYD88/IRAK1/TLR5/CD36/IRAK4/UBB/RPS27A/UBC	24
BP	GO:0030183	B cell differentiation	60/4029	137/18862	2.97428e-09	7.04735e-08	5.10146e-08	PTPRC/NCKAP1L/GPR183/BTK/SLAMF8/FCGR2B/FCRL3/IL6/CD27/IKZF3/DOCK10/VCAM1/IL10/TCIRG1/INPP5D/LYL1/IL7/ITGA4/LGALS1/MS4A1/NFAM1/CD79A/JAK3/CD40LG/KLF6/MFNG/INHBA/DOCK11/CD79B/HHEX/PTK2B/ST3GAL1/CR1/BAK1/FLT3/BLNK/PLCG2/PTPN6/CARD11/PTPRJ/ITM2A/AICDA/BCL6/INHA/MMP14/ATP11C/ITFG2/HDAC9/ZBTB7A/IL2/IFNB1/DNAJB9/TCF3/HDAC5/MSH2/ADA/YY1/PCID2/PLCL2/RAG1	60
BP	GO:0001912	positive regulation of leukocyte mediated cytotoxicity	32/4029	55/18862	3.02258e-09	7.13487e-08	5.16482e-08	PTPRC/SH2D1A/HLA-E/HLA-F/HLA-B/IL18RAP/HLA-A/B2M/TYROBP/SLAMF6/HLA-DRA/IL12RB1/ITGAM/VAV1/KLRD1/CRTAM/CD226/NCR3/STAP1/HLA-G/LAG3/CD1E/CD1D/CD1C/CD1A/RASGRP1/IL12B/CD1B/MR1/IL12A/IL23A/AZGP1	32
BP	GO:0050869	negative regulation of B cell activation	23/4029	33/18862	3.45425e-09	8.12331e-08	5.88033e-08	SAMSN1/MNDA/LAPTM5/BTK/CTLA4/TYROBP/FCGR2B/CD300A/LYN/TNFAIP3/IL10/INPP5D/INHBA/FOXP3/TNFRSF13B/TBC1D10C/CR1/PARP3/BLK/BCL6/INHA/TNFRSF21/THOC1	23
BP	GO:0002833	positive regulation of response to biotic stimulus	96/4029	258/18862	3.52132e-09	8.23471e-08	5.96097e-08	AIM2/CCL5/FCER1G/PYHIN1/GBP5/MNDA/SH2D1A/HAVCR2/HLA-E/HCK/HLA-F/NOD2/FCN1/IL18RAP/LY96/TYROBP/PSMB9/CLEC4A/CLEC4E/TLR8/NLRC4/LYN/CD180/SLAMF6/CD274/FPR2/LY86/PSMB8/VAV1/NLRC5/IFI16/KLRD1/ZBP1/CRTAM/IFI35/ADAM8/MMP12/CD226/NCR3/PARP9/KIR2DL4/PLSCR1/NFKB1/HLA-G/LAG3/PSMB10/LILRA2/TLR4/CLEC4D/PYCARD/SH2D1B/ICAM3/IRF7/CLEC10A/DDX60/NMI/CD1D/CYBA/RASGRP1/RELB/CD209/FFAR2/IL12B/EREG/POLR3B/MR1/DHX58/ZC…	96
BP	GO:2000117	negative regulation of cysteine-type endopeptidase activity	41/4029	80/18862	3.54862e-09	8.23471e-08	5.96097e-08	CD27/CST7/TNF/MMP9/IFI16/CD44/CARD16/PLAUR/SERPINB9/TNFAIP8/TNFSF14/LAMP3/ARRB2/HERPUD1/HGF/GPX1/MICAL1/NAIP/USP47/RPS6KA3/THBS1/IFI6/TRIAP1/AQP1/XIAP/NLE1/SFN/CARD18/SFRP2/RFFL/LTF/CSNK2A1/CAST/MT3/YWHAE/CARD8/VEGFA/PCID2/CRYAB/RAG1/RPS6KA1	41
BP	GO:0050854	regulation of antigen receptor-mediated signaling pathway	36/4029	66/18862	3.55408e-09	8.23471e-08	5.96097e-08	PTPRC/PTPN22/SH2D1A/LAPTM5/GBP1/TRAT1/SLA2/FCGR2B/FCRL3/CCR7/UBASH3A/CD300A/LYN/LCK/LILRB4/LPXN/CD226/STAP1/NFAM1/PRKCB/PVRIG/CEACAM1/BCL10/PTPN6/CARD11/PTPRJ/DUSP3/PRKCH/BLK/KCNN4/CBLB/LGALS3/SLC39A10/ADA/RELA/PLCL2	36
BP	GO:0072678	T cell migration	36/4029	66/18862	3.55408e-09	8.23471e-08	5.96097e-08	CCL5/AIF1/ITGAL/CXCL13/GPR183/CCL2/CXCL10/CXCR3/CXCL11/MYO1G/ZAP70/CCR2/DOCK8/PIK3CG/SPN/ADAM8/ICAM1/ITGA4/MSN/ITGB7/CCL20/PYCARD/CD200R1/PIK3CD/TNFRSF14/RIPK3/CCR6/CXCL16/ECM1/CXCL12/CD99/CCL26/S1PR1/CCL21/S100A7/GPR15	36
BP	GO:0045069	regulation of viral genome replication	42/4029	83/18862	3.77484e-09	8.71406e-08	6.30796e-08	CCL5/TNF/OASL/IFI16/APOBEC3G/PLSCR1/ISG20/CD28/OAS2/RSAD2/OAS1/OAS3/APOBEC3D/ZC3HAV1/TNIP1/TRIM28/IFITM1/ILF3/PARP10/IFIT1/MX1/ISG15/SETDB1/TOP2B/IFITM2/TARBP2/IFIT5/IFITM3/AICDA/BST2/APOBEC3C/STAU1/APOBEC3F/VAPB/SLPI/APOBEC3B/DDB1/IFNB1/HMGA2/LTF/FAM111A/CNOT7	42
BP	GO:0001914	regulation of T cell mediated cytotoxicity	25/4029	38/18862	4.57697e-09	1.04886e-07	7.59252e-08	PTPRC/IL7R/HLA-E/HLA-F/HLA-B/LILRB1/HLA-A/B2M/FCGR2B/HLA-DRA/IL12RB1/KLRD1/HLA-G/CD1E/CD1D/CD1C/CD1A/IL12B/CD1B/RIPK3/MR1/CEACAM1/IL12A/IL23A/AZGP1	25
BP	GO:0032733	positive regulation of interleukin-10 production	25/4029	38/18862	4.57697e-09	1.04886e-07	7.59252e-08	TIGIT/SASH3/TLR2/CLEC7A/NOD2/IL6/LILRA5/CD274/LGALS9/IRF4/CD28/TLR4/PYCARD/CD40LG/CD83/IL12B/TREM2/HGF/CD34/STAT3/PIBF1/IL23A/TNFSF4/TUSC2/PRKCZ	25
BP	GO:0045058	T cell selection	29/4029	48/18862	4.95716e-09	1.13185e-07	8.19331e-08	PTPRC/CD3D/CD3G/DOCK2/BATF/CD74/CCR7/IL6/IL15/TBX21/ZAP70/SLAMF6/IL12RB1/CD3E/IRF4/SPN/LY9/CD28/CD4/CD1D/FOXP3/IL12B/IL6R/GATA3/STAT3/CARD11/TNFSF18/BCL11B/IL23A	29
BP	GO:0048247	lymphocyte chemotaxis	35/4029	64/18862	5.33724e-09	1.21422e-07	8.78955e-08	CCL5/CXCL13/GPR183/CCL2/CCL8/CXCL10/CXCR3/CXCL11/CCR2/PIK3CG/CCL7/CCL13/ADAM8/CCL23/CCL19/CCL11/CH25H/CCL18/CCL20/PIK3CD/HSD3B7/PTK2B/CCL17/CXCL16/CCL22/CKLF/CX3CL1/CYP7B1/CCL26/CCL25/CCL21/S100A7/CXCL14/CCL24/CCL1	35
BP	GO:2000514	regulation of CD4-positive, alpha-beta T cell activation	36/4029	67/18862	6.10488e-09	1.38385e-07	1.00174e-07	NCKAP1L/SASH3/CD86/CD80/TBX21/NLRP3/HLA-DRA/IL12RB1/CD274/IL4R/LGALS9/IRF4/IFNG/CCL19/RIPK2/JAK3/HLX/CD83/IL18/FOXP3/SOCS1/IL12B/NFKBIZ/RUNX3/GATA3/TNFSF18/CD55/ANXA1/BCL6/IL23A/ARG2/IL2/TGFBR2/TNFSF4/IL27/PRKCZ	36
BP	GO:0002369	T cell cytokine production	24/4029	36/18862	6.2781e-09	1.41291e-07	1.02278e-07	SASH3/HLA-F/HLA-A/IL1B/B2M/IL6/TBX21/TNFRSF1B/NLRP3/CCR2/LILRB4/RSAD2/IL18/FOXP3/CLC/GATA3/HFE/CD55/IL18R1/DENND1B/IFNB1/TRAF2/TNFSF4/PRKCZ	24
BP	GO:0045066	regulatory T cell differentiation	24/4029	36/18862	6.2781e-09	1.41291e-07	1.02278e-07	IL2RA/LILRB2/CTLA4/IRF1/HLA-DRA/LILRB4/LGALS9/IFNG/DUSP10/HLA-G/LAG3/CD28/FUT7/TNFRSF18/FOXP3/SOCS1/PLA2G2D/CR1/SOX12/NFATC2/BCL6/KAT2A/IL2/TNFSF4	24
BP	GO:0002825	regulation of T-helper 1 type immune response	20/4029	27/18862	6.8761e-09	1.54197e-07	1.1162e-07	HAVCR2/IL1B/CD80/CCR2/IL12RB1/IL4R/CCL19/SLC11A1/RIPK2/JAK3/HLX/IL18/IL12B/IL1RL1/ANXA1/IL33/IL23A/IL18R1/TNFSF4/IL27	20
BP	GO:0007259	receptor signaling pathway via JAK-STAT	68/4029	166/18862	8.06788e-09	1.80278e-07	1.30501e-07	CCL5/PTPRC/CCL2/OSM/CD300A/IL6/IL15/LYN/IL10RA/STAT4/CCR2/HCLS1/CSF1R/TNF/IFNG/CD40/PARP14/IL10/PARP9/SH2B3/SOCS3/JAK2/STAT1/JAK3/IL24/NMI/LIF/CSF2/IL22RA2/IL18/TNFRSF18/SOCS1/IL12B/IL6R/IFNAR2/PTK2B/HAMP/PPP2R1A/STAT5A/FLT3/CYP1B1/STAT3/TNFSF18/CRLF3/PIGU/LEPROT/TNFRSF1A/LEP/IL12A/PIBF1/CTR9/IL23A/GADD45A/F2R/EGF/IL2/PWP1/IFNB1/HSF1/EPO/FGFR3/HDAC2/IL6ST/STAT2/AGT/CNOT7/PTK6/CENPJ	68
BP	GO:2001233	regulation of apoptotic signaling pathway	120/4029	348/18862	8.51264e-09	1.89542e-07	1.37206e-07	PTPRC/FASLG/SOD2/IL1B/CD74/LCK/TNFAIP3/TNFSF10/TNF/MMP9/CD44/S100A9/PLAUR/ICAM1/S100A8/TMC8/G0S2/HMOX1/LRRK2/IL7/CYLD/COL2A1/CTSC/TRAF1/VNN1/PYCARD/PML/FAS/CSF2/NUPR1/ARRB2/SERPINE1/INHBA/NCK1/IL1A/CFLAR/RIPK3/MCL1/HERPUD1/BID/HGF/SP100/GPX1/ITGAV/PMAIP1/HDAC1/MUC1/STX4/BCL10/EYA4/ITPRIP/RPL11/USP47/TRADD/MSX1/CX3CL1/GRINA/TNFRSF10A/BCL2L14/ZNF385A/ZC3HC1/CXCL12/THBS1/MAPK8IP1/RPS7/GATA4/ITM2C/PR…	120
BP	GO:0070374	positive regulation of ERK1 and ERK2 cascade	81/4029	210/18862	8.86851e-09	1.96768e-07	1.42437e-07	CCL5/PTPRC/PTPN22/HAVCR2/GPR183/CCR1/CCL2/CCL8/NOD2/SLAMF1/CD74/MARCO/CCR7/CSF1R/TNF/FPR2/LGALS9/CCL7/CCL13/CD44/CCL23/CCL19/ICAM1/CCL11/RIPK2/GPNMB/CD4/P2RY6/CCL18/CCL20/TLR4/PYCARD/C5AR1/CHI3L1/ARRB1/GPBAR1/RASGRP1/APOE/ARRB2/TNFRSF11A/CFLAR/PTK2B/CCL17/TREM2/CCL22/FGF19/SHC1/DSTYK/GLIPR2/RAMP3/ABCA7/CX3CL1/CD36/GATA4/PDGFB/CCL26/GNAI2/KDR/NRP1/CASR/DNAJC27/CCL25/CCL21/NOD1/S100A7/PLA2G2A/ATP6A…	81
BP	GO:0002664	regulation of T cell tolerance induction	12/4029	12/18862	8.90663e-09	1.96918e-07	1.42546e-07	IL2RA/LILRB2/HLA-B/IDO1/LILRB4/CD3E/HLA-G/FOXP3/CLC/CBLB/TGFBR2/PHLPP1	12
BP	GO:0046638	positive regulation of alpha-beta T cell differentiation	29/4029	49/18862	9.6649e-09	2.12189e-07	1.536e-07	NCKAP1L/SASH3/CD86/CD80/ZAP70/NLRP3/HLA-DRA/IL12RB1/LILRB4/IL4R/LGALS9/IFNG/CCL19/RIPK2/HLX/CD83/IL18/FOXP3/SOCS1/IL12B/NFKBIZ/RUNX3/ANXA1/ZBTB16/IL23A/TGFBR2/TNFSF4/ADA/PRKCZ	29
BP	GO:0070231	T cell apoptotic process	29/4029	49/18862	9.6649e-09	2.12189e-07	1.536e-07	CCL5/IL2RA/IL7R/FASLG/IDO1/CD27/DOCK8/CD274/GIMAP8/LGALS9/PDCD1/ADAM8/JAK3/FAS/PTCRA/RIPK3/ST3GAL1/CLC/BAK1/BCL10/ZC3H8/RIPK1/GPAM/SLC46A2/ARG2/EFNA1/LGALS3/ADA/RAG1	29
BP	GO:0002701	negative regulation of production of molecular mediator of immune response	25/4029	39/18862	1.01569e-08	2.20969e-07	1.59956e-07	HLA-F/LILRB1/CD96/FCGR2B/FCRL3/TBX21/TNF/LILRB4/IL10/IRAK3/HMOX1/JAK3/FOXP3/CR1/HFE/PARP3/IL33/BST2/BCL6/TGFB2/THOC1/IFNB1/SPINK5/ANGPT1/APOA1	25
BP	GO:2000516	positive regulation of CD4-positive, alpha-beta T cell activation	25/4029	39/18862	1.01569e-08	2.20969e-07	1.59956e-07	NCKAP1L/SASH3/CD86/CD80/NLRP3/HLA-DRA/IL12RB1/IL4R/LGALS9/IFNG/CCL19/RIPK2/HLX/CD83/IL18/FOXP3/SOCS1/IL12B/NFKBIZ/CD55/ANXA1/IL23A/TGFBR2/TNFSF4/PRKCZ	25
BP	GO:0002260	lymphocyte homeostasis	32/4029	57/18862	1.01704e-08	2.20969e-07	1.59956e-07	TNFSF13B/IL2RA/NCKAP1L/SIT1/CORO1A/CD74/LYN/TNFAIP3/LGALS9/DOCK10/GPR174/TCIRG1/TNFSF14/TNFRSF17/JAK3/FAS/GAPT/FOXP3/TNFRSF13B/DOCK11/RIPK3/BAK1/MEF2C/PMAIP1/BCL10/ZC3H8/SPTA1/GPAM/SLC46A2/IL2/ADA/RAG1	32
BP	GO:0007599	hemostasis	119/4029	346/18862	1.16233e-08	2.51664e-07	1.82176e-07	LCP2/PLEK/FCER1G/FERMT3/IRF1/GNA15/IL6/LYN/LCK/DOCK8/PIK3CG/WAS/VAV1/FLI1/CD40/PLAUR/SERPINA1/RAB27A/PLSCR1/P2RX7/MAFF/PLAU/SH2B3/PIK3R5/JAK2/HPSE/TLR4/PIK3R6/PRKCB/A2M/ARRB1/ENTPD1/CD40LG/APOE/RAP2B/ARRB2/GNG2/SERPING1/SERPINE1/DOCK11/THBD/IRF2/FN1/FAP/CLIC1/TRPC3/CD34/CEACAM1/GATA3/HDAC1/PLCG2/F13A1/MICAL1/PTPN6/SELP/MYH9/TSPAN8/PROCR/PRKCH/ZNF385A/CD59/THBS1/CD36/HGFAC/GATA4/PDGFB/BLK/PRDX2/AX…	119
BP	GO:0032722	positive regulation of chemokine production	33/4029	60/18862	1.20268e-08	2.59507e-07	1.87853e-07	AIF1/HAVCR2/TLR2/CLEC7A/NOD2/IL1B/CD74/IL6/CSF1R/TNF/IL4R/LGALS9/IFNG/TLR7/RIPK2/HMOX1/IL7/TLR4/PYCARD/TICAM1/IL17RA/FFAR2/IL6R/IL1RL1/TLR3/MYD88/POSTN/ALOX15B/IL33/EGR1/TWIST1/LBP/ADIPOQ	33
BP	GO:0002820	negative regulation of adaptive immune response	30/4029	52/18862	1.23604e-08	2.65791e-07	1.92402e-07	PTPRC/SAMSN1/IL7R/HAVCR2/HLA-F/NOD2/LILRB1/FCGR2B/TBX21/LILRB4/IL4R/KLRD1/HLA-G/JAK3/TNFRSF14/FOXP3/IL1RL1/CR1/CEACAM1/HFE/PTPN6/TNFSF18/PARP3/IL33/BCL6/CLEC4G/THOC1/IL2/IFNB1/TNFSF4	30
BP	GO:0071900	regulation of protein serine/threonine kinase activity	158/4029	492/18862	1.25e-08	2.67876e-07	1.93911e-07	PTPRC/PTPN22/NOD2/MLKL/CXCL10/IL1B/CD74/CD300A/FPR1/LYN/TNFAIP3/PIK3CG/CSF1R/TNF/TLR6/IFNG/CD40/DUSP10/ADAM8/CCL19/FGD2/LAX1/IRAK3/RIPK2/LRRK2/IRAK2/SH2B3/PIK3R5/TLR4/PIK3R6/PYCARD/C5AR1/ARRB1/CD40LG/ADRB2/RASGRP1/APOE/EDN3/S100A12/TNFRSF11A/FAM20A/FLT1/HHEX/HERC5/PTK2B/DUSP5/MDFIC/PPP2R1A/GADD45B/ACSL1/HGF/RGS2/CXCR4/IPO5/BMP7/FLT3/DUSP1/IRAK1/CDKN2B/KAT2B/MAP3K5/SHC1/IQGAP1/PTPN6/PTPRJ/RGS4/CXC…	158
BP	GO:0043280	positive regulation of cysteine-type endopeptidase activity involved in apoptotic process	58/4029	135/18862	1.27853e-08	2.73058e-07	1.97662e-07	NLRP2/LAPTM5/CLEC7A/FASLG/CASP1/NLRC4/LCK/NLRP3/TNFSF10/TNF/LGALS9/S100A9/S100A8/JAK2/PYCARD/PML/FAS/ARRB1/CFLAR/ATP2A3/CASP10/CTSH/BID/BAK1/WDR35/PMAIP1/NLRP1/MAP3K5/BCL10/EGLN3/TRADD/CTSD/TNFRSF10A/CASP9/NLRP12/FOXL2/MAPT/P2RX1/TFAP4/RIPK1/NOD1/DIABLO/BCAP31/KHDC1/XDH/PPARG/F2R/TRAF2/NKX3-1/AIFM1/HSF1/ARL6IP5/IFT57/BCL2L13/ST18/CARD8/PPM1F/CASP8	58
BP	GO:0071496	cellular response to external stimulus	107/4029	303/18862	1.28688e-08	2.73909e-07	1.98278e-07	PTPRC/CASP1/IL1B/IRF1/TLR8/IL15/LYN/CASP5/IFI16/CD40/VCAM1/TLR7/ICAM1/NFKB1/HMOX1/LRRK2/VDR/ITGA4/TNFSF14/TLR4/UPP1/FOSL1/FAS/PTGER4/TLR3/MYD88/POSTN/TFEB/FOLR2/ATG7/BAK1/SIPA1/CYP24A1/PMAIP1/HFE/CDKN2B/MAP3K5/BCL10/AVPR1A/PIM1/ATP1A2/GJA1/TLR5/SH3GLB1/MMP7/TNFRSF10A/WDR59/TNC/HNRNPA1/TNFRSF8/SLC39A5/AXL/ATF4/CNN2/GCGR/AQP1/SREBF1/PPP1R9B/KCNJ2/TSC1/GAS2L1/CPEB4/PRKAA2/CASR/KLF10/BRSK2/TNFRSF1A/P…	107
BP	GO:0001659	temperature homeostasis	69/4029	171/18862	1.31227e-08	2.7837e-07	2.01508e-07	IL1B/IL15/CCR2/TNF/IL4R/IRF4/TRPV2/G0S2/CMKLR1/JAK2/TLR4/NR1H3/ADRB2/IL18/IL1A/TNFRSF11A/EPAS1/LCN2/TRPM2/SLN/ACSL1/ZNF423/CEBPB/ACVR2B/PTGS2/CXCR4/GPX1/DIO2/PTGER3/STAT3/PRKAB1/PLAC8/GJA1/ALMS1/NOVA1/LAMA4/CD36/ARNTL/ATF4/PEMT/SLC27A1/EGR1/GNAS/NOVA2/EDNRB/APPL2/PRKAB2/THRA/LEP/IGF1R/IL18R1/HTR2A/EBF2/NPR3/TRPM8/TNFSF11/KSR2/HSF1/MAP2K6/CNOT3/DECR1/PPARGC1A/VEGFA/ADIPOR2/ADIPOQ/SCD/PLCL2/SIRT6/C…	69
BP	GO:0071677	positive regulation of mononuclear cell migration	34/4029	63/18862	1.38404e-08	2.92606e-07	2.11812e-07	CCL5/AIF1/CXCL13/CCR1/CXCL10/CCR7/CCR2/DOCK8/TNF/FPR2/LGALS9/CCL7/SPN/ADAM8/ITGA4/CCL20/PYCARD/TNFRSF14/SERPINE1/PTK2B/CCR6/PLA2G7/TNFSF18/CXCL17/CXCL12/MOSPD2/LGMN/CCL21/S100A7/CXCL14/IL12A/LGALS3/CCL1/ANO6	34
BP	GO:0002823	negative regulation of adaptive immune response based on somatic recombination of immune receptors built from immunoglobulin superfamily domains	28/4029	47/18862	1.4181e-08	2.97802e-07	2.15574e-07	PTPRC/IL7R/HAVCR2/HLA-F/NOD2/LILRB1/FCGR2B/TBX21/LILRB4/IL4R/KLRD1/HLA-G/JAK3/FOXP3/IL1RL1/CR1/CEACAM1/HFE/PTPN6/TNFSF18/PARP3/IL33/BCL6/CLEC4G/THOC1/IL2/IFNB1/TNFSF4	28
BP	GO:0097028	dendritic cell differentiation	28/4029	47/18862	1.4181e-08	2.97802e-07	2.15574e-07	LILRB2/HLA-B/LILRB1/SPI1/BATF/FCGR2B/CCR7/LYN/LGALS9/IRF4/IRF8/BATF2/CCL19/HLA-G/TMEM176B/CSF2/RELB/BATF3/TMEM176A/TREM2/TRPM2/CEBPB/FLT3/DHRS2/CAMK4/BLK/AXL/TGFBR2	28
BP	GO:0002828	regulation of type 2 immune response	21/4029	30/18862	1.49403e-08	3.12701e-07	2.26359e-07	NOD2/CD86/CD74/IL6/TBX21/IDO1/NLRP3/CCR2/IL4R/RSAD2/HLX/IL18/GATA3/ECM1/ANXA1/IL33/BCL6/ARG2/IFNB1/TNFSF4/PRKCZ	21
BP	GO:0097696	receptor signaling pathway via STAT	70/4029	175/18862	1.58125e-08	3.29857e-07	2.38778e-07	CCL5/PTPRC/IL7R/CCL2/OSM/CD300A/IL6/IL15/LYN/IL10RA/STAT4/CCR2/HCLS1/CSF1R/TNF/IFNG/CD40/PARP14/IL10/PARP9/SH2B3/SOCS3/JAK2/STAT1/JAK3/IL24/NMI/LIF/CSF2/IL22RA2/IL18/TNFRSF18/SOCS1/IL12B/IL6R/IFNAR2/PTK2B/HAMP/PPP2R1A/STAT5A/FLT3/CYP1B1/STAT3/TNFSF18/CRLF3/PIGU/LEPROT/PTPRT/TNFRSF1A/LEP/IL12A/PIBF1/CTR9/IL23A/GADD45A/F2R/EGF/IL2/PWP1/IFNB1/HSF1/EPO/FGFR3/HDAC2/IL6ST/STAT2/AGT/CNOT7/PTK6/CENPJ	70
BP	GO:0042493	response to drug	122/4029	359/18862	1.682e-08	3.49711e-07	2.5315e-07	AIM2/PDE4B/NCKAP1L/CD38/SLAMF8/SOD2/IL1B/B2M/CYBB/LYN/LCK/LTA/IL10/ICAM1/TDO2/NNMT/HMOX1/LGALS1/FOSL1/ARRB1/INHBA/TLR3/PTK2B/TSPO/ALDH3A1/ACSL1/LOX/FBP1/CXCR4/BAK1/MEF2C/LRP8/XRCC1/GATA3/CRHBP/RNF149/PTCH1/ANXA1/USP47/LDHA/PFAS/PLIN2/PPOX/TNFRSF11B/ABCB1/NFATC2/THBS1/TRPA1/GATA4/CDK4/PEMT/SREBF1/PPP1R9B/FZD3/STAR/PRKAA2/NR1I2/XRCC5/GNAS/ADCY1/CDH3/HSD11B2/GCLM/CYP2W1/EMX2/EDN1/VAV3/CCNO/CDKN1A/TG…	122
BP	GO:0010950	positive regulation of endopeptidase activity	72/4029	182/18862	1.71296e-08	3.52946e-07	2.55492e-07	NLRP2/AIM2/LAPTM5/CLEC7A/FASLG/CASP1/NLRC4/LYN/LCK/NLRP3/TNFSF10/TNF/LGALS9/IFI16/S100A9/S100A8/RIPK2/MEFV/JAK2/PYCARD/PML/FAS/ARRB1/CFLAR/ATP2A3/CASP10/CTSH/BID/CR1/BAK1/WDR35/PSME1/PMAIP1/TBC1D10A/NLRP1/MAP3K5/STAT3/BCL10/EGLN3/TRADD/CTSD/TNFRSF10A/CASP9/NLRP12/FOXL2/MAPT/LGMN/P2RX1/TFAP4/RIPK1/NOD1/DIABLO/BCAP31/KHDC1/XDH/CIDEB/PPARG/SFRP2/F2R/EFNA1/TRAF2/NKX3-1/AIFM1/PICALM/HSF1/ARL6IP5/IFT57…	72
BP	GO:0042531	positive regulation of tyrosine phosphorylation of STAT protein	36/4029	69/18862	1.71366e-08	3.52946e-07	2.55492e-07	CCL5/OSM/IL6/IL15/LYN/HCLS1/CSF1R/TNF/IFNG/CD40/PARP14/PARP9/SOCS3/JAK2/IL24/LIF/CSF2/IL18/TNFRSF18/IL12B/IL6R/FLT3/STAT3/TNFSF18/TNFRSF1A/LEP/IL12A/PIBF1/IL23A/IL2/HSF1/EPO/FGFR3/HDAC2/IL6ST/PTK6	36
BP	GO:0045089	positive regulation of innate immune response	84/4029	223/18862	1.71442e-08	3.52946e-07	2.55492e-07	AIM2/CCL5/FCER1G/PYHIN1/GBP5/MNDA/SH2D1A/HAVCR2/HLA-E/HCK/HLA-F/NOD2/FCN1/IL18RAP/TYROBP/PSMB9/CLEC4A/CLEC4E/TLR8/NLRC4/LYN/SLAMF6/FPR2/PSMB8/VAV1/NLRC5/IFI16/KLRD1/ZBP1/CRTAM/IFI35/ADAM8/MMP12/CD226/NCR3/PARP9/KIR2DL4/PLSCR1/NFKB1/HLA-G/LAG3/PSMB10/LILRA2/TLR4/CLEC4D/PYCARD/SH2D1B/ICAM3/IRF7/CLEC10A/NMI/CD1D/RASGRP1/RELB/CD209/FFAR2/IL12B/EREG/POLR3B/ZCCHC3/PSME1/MUC1/PLCG2/BCL10/CARD11/IKBKE/RP…	84
BP	GO:0050792	regulation of viral process	73/4029	186/18862	2.02539e-08	4.15601e-07	3.00847e-07	CCL5/FCN1/CD74/CIITA/TRIM22/TNF/LGALS9/OASL/IFI16/APOBEC3G/TRIM21/PLSCR1/ISG20/CD28/LGALS1/CD4/OAS2/STAT1/RSAD2/LAMP3/PML/OAS1/OAS3/CD209/APOBEC3D/ZC3HAV1/TNIP1/MDFIC/TRIM28/IFITM1/ZFP36/LY6E/TRIM14/CXCR4/ILF3/PARP10/IFIT1/MX1/ISG15/TRIM38/SETDB1/TOP2B/IFITM2/TARBP2/AXL/IFIT5/IFITM3/CCNT1/AICDA/BST2/APOBEC3C/TRIM5/TMPRSS2/CLEC4G/TRIM13/TYRO3/STAU1/POLR2I/APOBEC3F/VAPB/TMPRSS4/SLPI/TRIM26/APOBEC3B…	73
BP	GO:0062207	regulation of pattern recognition receptor signaling pathway	48/4029	105/18862	2.1006e-08	4.2963e-07	3.11002e-07	PTPN22/CD300LF/TLR2/NOD2/CD14/LY96/IRF1/FCRL3/CD300A/LYN/TNFAIP3/BIRC3/TLR1/TLR6/IRF4/GFI1/IFI35/SLC15A3/IRAK3/LILRA4/LILRA2/TLR4/NR1H3/RSAD2/IRF7/DDX60/TICAM1/CYBA/ARRB2/TLR3/DHX58/FLOT1/ZCCHC3/TSPAN6/TLR5/OTUD4/CD36/PUM1/XIAP/RAB7B/APPL2/SLC46A2/TYRO3/LBP/RNF125/LTF/SARM1/PUM2	48
BP	GO:0002517	T cell tolerance induction	13/4029	14/18862	2.13153e-08	4.33135e-07	3.13539e-07	IL2RA/ICOS/LILRB2/HLA-B/IDO1/LILRB4/CD3E/HLA-G/FOXP3/CLC/CBLB/TGFBR2/PHLPP1	13
BP	GO:0070672	response to interleukin-15	13/4029	14/18862	2.13153e-08	4.33135e-07	3.13539e-07	IL2RB/IL2RG/IL15/IL15RA/CD4/JAK3/JAK1/STAT5A/STAT3/SHC1/GRB2/ACSL4/PLCB1	13
BP	GO:0030890	positive regulation of B cell proliferation	25/4029	40/18862	2.15786e-08	4.35862e-07	3.15514e-07	TNFSF13B/PTPRC/NCKAP1L/SASH3/GPR183/CD38/CD74/FCRL3/CD40/IL7/TNFRSF4/TLR4/BST1/TICAM1/MEF2C/CARD11/NFATC2/BCL6/VAV3/CDKN1A/CHRNB2/IL2/SLC39A10/ADA/TFRC	25
BP	GO:0007596	blood coagulation	117/4029	342/18862	2.15883e-08	4.35862e-07	3.15514e-07	LCP2/PLEK/FCER1G/FERMT3/IRF1/GNA15/IL6/LYN/LCK/DOCK8/PIK3CG/WAS/VAV1/CD40/PLAUR/SERPINA1/RAB27A/PLSCR1/P2RX7/MAFF/PLAU/SH2B3/PIK3R5/JAK2/HPSE/TLR4/PIK3R6/PRKCB/A2M/ARRB1/ENTPD1/CD40LG/APOE/RAP2B/ARRB2/GNG2/SERPING1/SERPINE1/DOCK11/THBD/IRF2/FN1/FAP/CLIC1/TRPC3/CD34/CEACAM1/GATA3/HDAC1/PLCG2/F13A1/MICAL1/PTPN6/SELP/MYH9/TSPAN8/PROCR/PRKCH/CD59/THBS1/CD36/HGFAC/GATA4/PDGFB/BLK/PRDX2/AXL/F2RL2/TFPI/…	117
BP	GO:0043903	regulation of biological process involved in symbiotic interaction	76/4029	197/18862	2.49493e-08	5.02104e-07	3.63465e-07	CCL5/FCN1/CD74/CIITA/TRIM22/TNF/LGALS9/OASL/IFI16/APOBEC3G/TRIM21/CXCL6/PLSCR1/ISG20/CD28/LGALS1/CD4/OAS2/STAT1/RSAD2/LAMP3/PML/OAS1/OAS3/CD209/APOBEC3D/ZC3HAV1/TNIP1/MDFIC/TRIM28/IFITM1/ZFP36/LY6E/TRIM14/CXCR4/ILF3/PARP10/ITGAV/IFIT1/MX1/ISG15/TRIM38/SETDB1/TOP2B/IFITM2/TARBP2/AXL/IFIT5/IFITM3/CCNT1/AICDA/BST2/APOBEC3C/TRIM5/TMPRSS2/KRT6A/CLEC4G/TRIM13/TYRO3/STAU1/POLR2I/APOBEC3F/VAPB/TMPRSS4/SL…	76
BP	GO:0002724	regulation of T cell cytokine production	22/4029	33/18862	2.72137e-08	5.44187e-07	3.93928e-07	SASH3/HLA-F/HLA-A/IL1B/B2M/IL6/TBX21/TNFRSF1B/NLRP3/CCR2/LILRB4/RSAD2/IL18/FOXP3/CLC/GATA3/HFE/IL18R1/IFNB1/TRAF2/TNFSF4/PRKCZ	22
BP	GO:0045589	regulation of regulatory T cell differentiation	22/4029	33/18862	2.72137e-08	5.44187e-07	3.93928e-07	IL2RA/LILRB2/CTLA4/IRF1/HLA-DRA/LILRB4/LGALS9/IFNG/DUSP10/HLA-G/LAG3/CD28/TNFRSF18/FOXP3/SOCS1/CR1/SOX12/NFATC2/BCL6/KAT2A/IL2/TNFSF4	22
BP	GO:0002407	dendritic cell chemotaxis	18/4029	24/18862	2.90589e-08	5.79241e-07	4.19303e-07	CCL5/CCR5/GPR183/CCR1/SLAMF8/CCR7/CCR2/PIK3CG/LGALS9/CCL19/CCR6/TRPM2/CXCR4/TNFSF18/CXCR1/CCL21/IL12A/ANO6	18
BP	GO:2001236	regulation of extrinsic apoptotic signaling pathway	63/4029	154/18862	2.99189e-08	5.94496e-07	4.30346e-07	PTPRC/FASLG/IL1B/TNFAIP3/TNFSF10/TNF/ICAM1/TMC8/G0S2/HMOX1/IL7/CYLD/COL2A1/TRAF1/PYCARD/PML/FAS/CSF2/SERPINE1/INHBA/IL1A/CFLAR/MCL1/BID/HGF/SP100/GPX1/ITGAV/PMAIP1/STX4/BCL10/EYA4/ITPRIP/TRADD/TNFRSF10A/BCL2L14/ZC3HC1/THBS1/ITM2C/PRDX2/IFI6/PHIP/RIPK1/GCLM/PEA15/ACVR1/BMPR1B/SCG2/SFRP2/AR/DEDD2/RFFL/PPP1CA/ATF3/TRAF2/PF4/LGALS3/FGFR1/RELA/AGT/CASP8/PPP2R1B/BIRC6	63
BP	GO:0009595	detection of biotic stimulus	24/4029	38/18862	3.08032e-08	6.10137e-07	4.41668e-07	TLR2/CLEC7A/HLA-B/NOD2/HLA-A/LY96/NLRC4/NLRP3/TLR1/TLR6/CRTAM/TLR4/CD1D/SMO/TREM2/TSPO/FAP/DACH1/NAIP/PTPRJ/PGLYRP4/NOD1/LBP/PGLYRP2	24
BP	GO:0042509	regulation of tyrosine phosphorylation of STAT protein	41/4029	85/18862	3.38978e-08	6.69322e-07	4.84511e-07	CCL5/OSM/IL6/IL15/LYN/HCLS1/CSF1R/TNF/IFNG/CD40/PARP14/PARP9/SH2B3/SOCS3/JAK2/IL24/LIF/CSF2/IL22RA2/IL18/TNFRSF18/SOCS1/IL12B/IL6R/PPP2R1A/FLT3/STAT3/TNFSF18/TNFRSF1A/LEP/IL12A/PIBF1/IL23A/IL2/HSF1/EPO/FGFR3/HDAC2/IL6ST/CNOT7/PTK6	41
BP	GO:0007260	tyrosine phosphorylation of STAT protein	42/4029	88/18862	3.41023e-08	6.71248e-07	4.85905e-07	CCL5/OSM/IL6/IL15/LYN/HCLS1/CSF1R/TNF/IFNG/CD40/PARP14/PARP9/SH2B3/SOCS3/JAK2/JAK3/IL24/LIF/CSF2/IL22RA2/IL18/TNFRSF18/SOCS1/IL12B/IL6R/PPP2R1A/FLT3/STAT3/TNFSF18/TNFRSF1A/LEP/IL12A/PIBF1/IL23A/IL2/HSF1/EPO/FGFR3/HDAC2/IL6ST/CNOT7/PTK6	42
BP	GO:0002643	regulation of tolerance induction	15/4029	18/18862	3.60609e-08	7.07582e-07	5.12207e-07	IL2RA/LILRB2/HAVCR2/HLA-B/IDO1/CD274/LILRB4/CD3E/IRAK3/HLA-G/FOXP3/CLC/CBLB/TGFBR2/PHLPP1	15
BP	GO:0090026	positive regulation of monocyte chemotaxis	16/4029	20/18862	3.63807e-08	7.11634e-07	5.1514e-07	CCL5/AIF1/CCR1/CXCL10/CCR2/FPR2/SERPINE1/PLA2G7/TNFSF18/CXCL17/CXCL12/MOSPD2/LGMN/S100A7/CCL1/ANO6	16
BP	GO:0050851	antigen receptor-mediated signaling pathway	111/4029	323/18862	3.74772e-08	7.30805e-07	5.29018e-07	LCP2/PTPRC/CD3D/PTPN22/PDE4B/MNDA/SH2D1A/CD247/NCKAP1L/CD38/LAPTM5/BTK/CTLA4/ITK/CD3G/HLA-A/GBP1/TRAT1/PSMB9/HLA-DPA1/SLA2/FCGR2B/FCRL3/CCR7/UBASH3A/CD300A/LAT2/LYN/ZAP70/LCK/HLA-DRA/HLA-DPB1/WAS/LILRB4/GRAP2/CD3E/PSMB8/LPXN/CD226/STAP1/HLA-DQA1/LAX1/KLHL6/INPP5D/RIPK2/NFKB1/BTN3A3/PSMB10/CD28/HLA-DQB2/CD4/MS4A1/BTN3A1/NFAM1/CD79A/BTN3A2/PRKCB/HLA-DQB1/PIK3CD/FOXP3/NCK1/PAG1/IGLL1/RFTN1/CD79B/BTN…	111
BP	GO:0043406	positive regulation of MAP kinase activity	85/4029	230/18862	3.8936e-08	7.56902e-07	5.47909e-07	PTPRC/NOD2/MLKL/IL1B/CD74/FPR1/PIK3CG/TNF/TLR6/CD40/ADAM8/CCL19/FGD2/RIPK2/LRRK2/IRAK2/PIK3R5/TLR4/PIK3R6/C5AR1/ARRB1/CD40LG/RASGRP1/EDN3/S100A12/TNFRSF11A/FLT1/PTK2B/DUSP5/MDFIC/GADD45B/HGF/CXCR4/FLT3/IRAK1/MAP3K5/SHC1/IQGAP1/CXCL17/ERN1/THBS1/MAP4K3/PDGFB/PLCE1/PRDX2/MAP3K6/NTF3/MAPK11/TAOK3/UBB/PROK2/FGF1/MST1R/RIPK1/NOD1/PLA2G1B/PEA15/EDN1/DUSP19/DVL2/ERP29/RPS27A/PDCD10/GADD45A/EGF/IKBKG/HTR…	85
BP	GO:2000377	regulation of reactive oxygen species metabolic process	74/4029	192/18862	3.97002e-08	7.69374e-07	5.56937e-07	CLEC7A/ITGB2/RAC2/SOD2/IL1B/TYROBP/ALOX5/ITGAM/TNF/FPR2/TLR6/IFNG/IL10/RAB27A/ICAM1/JAK2/TLR4/BST1/TICAM1/GCH1/CYBA/HP/SIRPA/ABCD2/NOX4/CFLAR/RIPK3/PTK2B/TSPO/HVCN1/PTGS2/CD34/BMP7/WDR35/CYP1B1/GRB2/MMP3/ABCD1/KLF2/THBS1/SPHK2/CD36/PDGFB/GLA/PRDX2/MAPT/GNAI2/CD47/TFAP2A/RIPK1/DDAH1/EDN1/CDKN1A/LEP/XDH/TMEM106A/STK17A/SIRT3/NOXA1/ARG2/GADD45A/AGTR1/TGFBR2/RNF41/MT3/RGN/CX3CR1/TUSC2/G6PD/PTX3/DYNLL…	74
BP	GO:0034121	regulation of toll-like receptor signaling pathway	38/4029	77/18862	4.92554e-08	9.51615e-07	6.88858e-07	PTPN22/CD300LF/TLR2/NOD2/CD14/LY96/IRF1/FCRL3/CD300A/LYN/TNFAIP3/BIRC3/TLR1/TLR6/IRF4/GFI1/IFI35/IRAK3/LILRA4/LILRA2/TLR4/NR1H3/RSAD2/IRF7/TICAM1/CYBA/ARRB2/TLR3/FLOT1/TLR5/OTUD4/CD36/RAB7B/APPL2/TYRO3/LBP/LTF/SARM1	38
BP	GO:0036336	dendritic cell migration	20/4029	29/18862	4.94105e-08	9.51683e-07	6.88907e-07	CCL5/CCR5/GPR183/CCR1/SLAMF8/CCR7/ALOX5/CCR2/DOCK8/PIK3CG/LGALS9/CCL19/CCR6/TRPM2/CXCR4/TNFSF18/CXCR1/CCL21/IL12A/ANO6	20
BP	GO:0032602	chemokine production	44/4029	95/18862	4.98585e-08	9.57375e-07	6.93028e-07	AIF1/HAVCR2/TLR2/CLEC7A/NOD2/IL1B/CD74/IL6/CSF1R/TNF/LILRB4/IL4R/LGALS9/IFNG/S100A9/TLR7/IL10/S100A8/CXCL6/RIPK2/HMOX1/IL7/MEFV/TLR4/PYCARD/TICAM1/IL17RA/SIRPA/FFAR2/IL18/IL6R/IL1RL1/TLR3/TREM2/MYD88/POSTN/ALOX15B/IL33/EGR1/TWIST1/ARG2/LBP/TNFSF4/ADIPOQ	44
BP	GO:0030316	osteoclast differentiation	43/4029	92/18862	5.07465e-08	9.71456e-07	7.03221e-07	LILRB3/GPR183/CCR1/LILRB1/TYROBP/SNX10/CSF1R/TNF/LILRB4/CSF1/IFNG/OSCAR/SBNO2/TCIRG1/INPP5D/TLR4/MAFB/IL12B/TNFRSF11A/TLR3/GPR68/TREM2/OSTM1/CEBPB/GPR137B/JUNB/CAMK4/RASSF2/PIAS3/GNAS/KLF10/IL23A/ATP6AP1/FOS/FSTL3/LTF/FBN1/TNFSF11/UBASH3B/TCTA/TFRC/FBXW7/CA2	43
BP	GO:0010952	positive regulation of peptidase activity	76/4029	200/18862	5.2661e-08	1.00504e-06	7.27532e-07	NLRP2/AIM2/LAPTM5/CLEC7A/FASLG/CASP1/NLRC4/LYN/LCK/NLRP3/TNFSF10/TNF/LGALS9/IFI16/S100A9/S100A8/RIPK2/MEFV/JAK2/PYCARD/PML/FAS/ARRB1/CFLAR/ATP2A3/CASP10/CTSH/FN1/BID/CR1/BAK1/WDR35/PSME1/PMAIP1/TBC1D10A/NLRP1/MAP3K5/STAT3/BCL10/EGLN3/TRADD/GRN/CTSD/TNFRSF10A/TANK/CASP9/NLRP12/FOXL2/MAPT/LGMN/P2RX1/TFAP4/RIPK1/NOD1/DIABLO/BCAP31/KHDC1/XDH/CIDEB/PPARG/SFRP2/F2R/EFNA1/TRAF2/NKX3-1/AIFM1/PICALM/HSF1/…	76
BP	GO:0045576	mast cell activation	32/4029	60/18862	5.34688e-08	1.01456e-06	7.34422e-07	LCP2/CD300LF/CD84/FGR/RHOH/BTK/RAC2/CD300A/LAT2/LYN/PIK3CG/IL4R/LGALS9/CD226/PLSCR1/HMOX1/PTGDR/PIK3CD/NDRG1/S100A12/FOXF1/LAT/NR4A3/CNR2/SPHK2/BLK/UNC13D/VAMP8/VAMP7/STXBP1/S100A13/STXBP2	32
BP	GO:0050817	coagulation	117/4029	347/18862	5.34829e-08	1.01456e-06	7.34422e-07	LCP2/PLEK/FCER1G/FERMT3/IRF1/GNA15/IL6/LYN/LCK/DOCK8/PIK3CG/WAS/VAV1/CD40/PLAUR/SERPINA1/RAB27A/PLSCR1/P2RX7/MAFF/PLAU/SH2B3/PIK3R5/JAK2/HPSE/TLR4/PIK3R6/PRKCB/A2M/ARRB1/ENTPD1/CD40LG/APOE/RAP2B/ARRB2/GNG2/SERPING1/SERPINE1/DOCK11/THBD/IRF2/FN1/FAP/CLIC1/TRPC3/CD34/CEACAM1/GATA3/HDAC1/PLCG2/F13A1/MICAL1/PTPN6/SELP/MYH9/TSPAN8/PROCR/PRKCH/CD59/THBS1/CD36/HGFAC/GATA4/PDGFB/BLK/PRDX2/AXL/F2RL2/TFPI/…	117
BP	GO:0045670	regulation of osteoclast differentiation	33/4029	63/18862	5.91769e-08	1.11919e-06	8.10164e-07	LILRB3/CCR1/LILRB1/TYROBP/TNF/LILRB4/CSF1/IFNG/INPP5D/TLR4/MAFB/IL12B/TLR3/GPR68/TREM2/CEBPB/GPR137B/CAMK4/RASSF2/PIAS3/GNAS/KLF10/IL23A/ATP6AP1/FOS/FSTL3/LTF/FBN1/TNFSF11/UBASH3B/TCTA/FBXW7/CA2	33
BP	GO:0046718	viral entry into host cell	58/4029	140/18862	6.14205e-08	1.15276e-06	8.34467e-07	CCR5/FCN1/SLAMF1/CD86/CD80/CD74/SELPLG/CIITA/TRIM22/LGALS9/SIGLEC1/CLEC5A/TRIM21/ICAM1/PLSCR1/TNFRSF4/LGALS1/CD4/ITGB7/ITGA5/CD209/TNFRSF14/ANPEP/MRC1/IFITM1/LY6E/TRIM14/CR1/CXCR4/ITGAV/TRIM38/CD55/EFNB3/IFITM2/AXL/ITGB3/IFITM3/LDLR/NRP1/SLC20A2/TRIM5/GPR15/TMPRSS2/CLEC4G/VAMP8/TYRO3/CLDN9/TMPRSS4/HTR2A/TRIM26/CLDN1/SMPD1/DPP4/TRIM68/NCAM1/NPC1/PTX3/TFRC	58
BP	GO:0002756	MyD88-independent toll-like receptor signaling pathway	22/4029	34/18862	6.15028e-08	1.15276e-06	8.34467e-07	TNIP3/CD300LF/CD14/LY96/BIRC3/TLR6/CD40/TLR4/IRF7/TICAM1/TLR3/RAB11FIP2/IKBKE/TANK/UBB/RIPK1/RPS27A/IKBKG/UBC/UBE2D1/SARM1/CASP8	22
BP	GO:0070232	regulation of T cell apoptotic process	22/4029	34/18862	6.15028e-08	1.15276e-06	8.34467e-07	CCL5/IL7R/IDO1/CD27/DOCK8/CD274/GIMAP8/LGALS9/PDCD1/ADAM8/JAK3/PTCRA/RIPK3/ST3GAL1/ZC3H8/GPAM/SLC46A2/ARG2/EFNA1/LGALS3/ADA/RAG1	22
BP	GO:0045834	positive regulation of lipid metabolic process	61/4029	150/18862	6.37502e-08	1.18722e-06	8.5941e-07	FGR/NOD2/IL1B/CD74/CCR7/LYN/TNF/FPR2/APOC1/IFNG/CCL19/AGAP2/NR1H3/APOE/ABCD2/FLT1/PTK2B/APOC2/SIRT4/MLXIPL/PTGS2/SCAP/FLT3/AVPR1A/NR4A3/ADM/ANXA1/ABCD1/IRS1/SLC45A3/SPHK2/PDGFB/ABCG1/SREBF1/SLC27A1/LDLR/STAR/P2RY12/FGF1/CCL21/TNFRSF1A/VAV3/STARD4/SIRT3/TWIST1/PPARG/AADAC/RAB38/AGTR1/HTR2B/HTR2A/FGFR3/RGN/AKT2/PPARGC1A/ADIPOQ/AGT/APOA1/FABP3/CCDC3/BMP6	61
BP	GO:0045622	regulation of T-helper cell differentiation	24/4029	39/18862	6.38373e-08	1.18722e-06	8.5941e-07	CD86/CD80/TBX21/NLRP3/HLA-DRA/IL12RB1/IL4R/IRF4/CCL19/RIPK2/JAK3/HLX/IL18/FOXP3/IL12B/NFKBIZ/TNFSF18/ANXA1/BCL6/IL23A/IL2/TNFSF4/IL27/PRKCZ	24
BP	GO:0051051	negative regulation of transport	141/4029	438/18862	6.39084e-08	1.18722e-06	8.5941e-07	LILRB2/CD300LF/CD84/TLR2/HLA-F/LILRB1/CORO1A/IL1B/TRAT1/CD74/OSM/FCGR2B/CD300A/CLIC2/TNFRSF1B/CCR2/CD33/TNF/LGALS9/MMP9/APOC1/MCTP1/ICAM1/PLSCR1/NFKB1/HMOX1/LRRK2/NR1H3/RSAD2/DERL3/PRKCB/LIF/PIM3/RHBDF2/SIRPA/RIN3/APOE/GEM/INHBA/IL12B/PTK2B/APOC2/HAMP/MDFIC/SDCBP/WNK2/KLF7/FOXF1/SLN/SIRT4/RGS2/SP100/WDR54/OAZ1/ITGAV/CEACAM1/GSTO1/PTGER3/DYSF/ANKRD13B/CRHBP/ATP1A2/GJA1/SIAH3/FGF12/RGS4/ATXN2/ANXA1…	141
BP	GO:0045862	positive regulation of proteolysis	122/4029	367/18862	6.88298e-08	1.27487e-06	9.2286e-07	NLRP2/AIM2/PYHIN1/LAPTM5/CLEC7A/FASLG/CASP1/IL1B/NLRC4/LYN/TNFRSF1B/LCK/NLRP3/TNFSF10/TNF/LGALS9/IFNG/IFI16/S100A9/ADAM8/S100A8/RIPK2/LRRK2/CTSC/MEFV/JAK2/PYCARD/DAB2/PML/FAS/ARRB1/PLK3/APOE/NUPR1/CFLAR/ATP2A3/CASP10/PTK2B/CTSH/HERPUD1/TNIP1/TREM2/FN1/BID/RNF19B/HSPBP1/NUB1/CR1/BAK1/WDR35/PSME1/PMAIP1/TBC1D10A/NLRP1/MAP3K5/STAT3/BCL10/EGLN3/RNF19A/TRADD/GRN/TRIB1/CTSD/MYH9/TNFRSF10A/ARIH2/TANK/CA…	122
BP	GO:0051403	stress-activated MAPK cascade	93/4029	261/18862	6.94134e-08	1.2819e-06	9.27948e-07	PTPN22/NCF1/CLEC7A/NOD2/MLKL/SLAMF1/SPI1/IL1B/FCGR2B/CCR7/CD27/TNF/LGALS9/DUSP10/CCL19/ARHGEF6/RIPK2/NFKB1/IRAK2/CYLD/TRAF1/TLR4/PYCARD/FAS/CD40LG/PTGER4/SIRPA/RASGRP1/SPHK1/TLR3/PTK2B/MDFIC/SDCBP/MYD88/ZFP36/GADD45B/HGF/DUSP22/DUSP1/IRAK1/FGF19/MAP3K5/SH2D3C/DUSP3/ERN1/TNFRSF19/TRIB1/RASSF2/CCM2/MAP4K3/MAPK8IP1/MAP3K8/IRAK4/MAP3K6/DUSP15/MAPK11/TAOK3/ULK4/CASR/UBB/RIPK1/CCL21/NOD1/STK25/PRMT1/DU…	93
BP	GO:0030168	platelet activation	63/4029	157/18862	7.0486e-08	1.29789e-06	9.39524e-07	LCP2/PLEK/FCER1G/FERMT3/GNA15/IL6/LYN/LCK/PIK3CG/VAV1/CD40/PLSCR1/SH2B3/PIK3R5/TLR4/PIK3R6/PRKCB/ARRB1/CD40LG/APOE/RAP2B/ARRB2/GNG2/THBD/FN1/CLIC1/TRPC3/CEACAM1/PLCG2/PTPN6/SELP/MYH9/PRKCH/PDGFB/BLK/AXL/F2RL2/ITGB3/ADAMTS18/MPL/P2RY12/P2RX1/GNAS/GNA13/ITGA2B/ACTB/COL3A1/DGKA/VAV3/PIK3CA/TYRO3/F2R/TREML1/C1GALT1C1/STXBP1/MYL12A/PF4/UBASH3B/MERTK/FLNA/MAPK1/HSPB1/TRPC7	63
BP	GO:0097305	response to alcohol	85/4029	233/18862	7.62415e-08	1.39977e-06	1.01327e-06	CCR5/SPI1/CD14/SOD2/CCR7/CYBB/NLRP3/CD27/CCL7/VCAM1/CCL19/ICAM1/S100A8/KCNMB1/GRIN3A/FOSL1/PTGER4/GNG2/SMO/SGK1/INHBA/ADCY7/PTK2B/HAMP/LANCL2/RGS2/BAK1/LRP8/RGS19/GATA3/XRN1/CRHBP/PTCH1/AVPR1A/HTR3A/RGS4/SETDB1/KLF9/TNC/LRP6/KLF2/SPHK2/CDK4/AHR/PEMT/SREBF1/PPP1R9B/STAR/PRKAA2/GNAI1/ADCY1/ACTR2/CCL21/RPL15/PTGFR/CDKN1A/LEP/CAD/ADCY8/PPARG/FOS/CSF3/CLDN1/CHRNB2/IL2/TGFBR2/NR0B2/ADCY6/CYP8B1/TGFBR3/…	85
BP	GO:0006919	activation of cysteine-type endopeptidase activity involved in apoptotic process	41/4029	87/18862	7.73394e-08	1.41578e-06	1.02486e-06	LAPTM5/FASLG/NLRC4/LCK/TNFSF10/TNF/S100A9/S100A8/JAK2/PYCARD/PML/FAS/CFLAR/ATP2A3/CASP10/CTSH/BID/BAK1/PMAIP1/NLRP1/EGLN3/TRADD/TNFRSF10A/CASP9/NLRP12/MAPT/P2RX1/RIPK1/NOD1/DIABLO/KHDC1/XDH/PPARG/F2R/TRAF2/NKX3-1/AIFM1/IFT57/BCL2L13/CARD8/CASP8	41
BP	GO:0010743	regulation of macrophage derived foam cell differentiation	21/4029	32/18862	8.57902e-08	1.56592e-06	1.13354e-06	MSR1/CSF1/NFKB1/NFKBIA/NR1H3/CSF2/CETP/IL18/ABCA1/ITGAV/ALOX15B/PRKCH/CD36/ITGB3/ABCG1/PLA2G2A/PPARG/AGTR1/PF4/ADIPOQ/AGT	21
BP	GO:0035723	interleukin-15-mediated signaling pathway	12/4029	13/18862	9.30097e-08	1.68788e-06	1.22183e-06	IL2RB/IL2RG/IL15/IL15RA/CD4/JAK3/JAK1/STAT5A/STAT3/SHC1/GRB2/PLCB1	12
BP	GO:0071350	cellular response to interleukin-15	12/4029	13/18862	9.30097e-08	1.68788e-06	1.22183e-06	IL2RB/IL2RG/IL15/IL15RA/CD4/JAK3/JAK1/STAT5A/STAT3/SHC1/GRB2/PLCB1	12
BP	GO:0045766	positive regulation of angiogenesis	68/4029	175/18862	9.60786e-08	1.73356e-06	1.25489e-06	ITGB2/ITGAX/IL1B/CYBB/C3AR1/ETS1/CD40/IL10/CCL11/C3/HMOX1/PIK3R6/PRKCB/C5AR1/ITGA5/CHI3L1/LRG1/PIK3CD/SERPINE1/TMIGD2/SPHK1/IL1A/TLR3/FLT1/PTK2B/CTSH/HGF/JAK1/ADAM12/CXCR4/CD34/GREM1/CYP1B1/ECM1/CCR3/ADM/GRN/PLCG1/ANGPTL4/THBS1/SMAD1/GATA4/PAK4/AQP1/KDR/FGF1/DDAH1/RRAS/CDH5/TWIST1/SFRP2/AKT3/MTDH/TGFBR2/HMGA2/BTG1/S100A1/STIM1/TBXA2R/ADM2/ENG/VEGFA/CCL24/CX3CR1/HSPB1/ZNF304/SIRT6/FUT1	68
BP	GO:1904018	positive regulation of vasculature development	68/4029	175/18862	9.60786e-08	1.73356e-06	1.25489e-06	ITGB2/ITGAX/IL1B/CYBB/C3AR1/ETS1/CD40/IL10/CCL11/C3/HMOX1/PIK3R6/PRKCB/C5AR1/ITGA5/CHI3L1/LRG1/PIK3CD/SERPINE1/TMIGD2/SPHK1/IL1A/TLR3/FLT1/PTK2B/CTSH/HGF/JAK1/ADAM12/CXCR4/CD34/GREM1/CYP1B1/ECM1/CCR3/ADM/GRN/PLCG1/ANGPTL4/THBS1/SMAD1/GATA4/PAK4/AQP1/KDR/FGF1/DDAH1/RRAS/CDH5/TWIST1/SFRP2/AKT3/MTDH/TGFBR2/HMGA2/BTG1/S100A1/STIM1/TBXA2R/ADM2/ENG/VEGFA/CCL24/CX3CR1/HSPB1/ZNF304/SIRT6/FUT1	68
BP	GO:0032637	interleukin-8 production	46/4029	103/18862	9.81056e-08	1.76506e-06	1.2777e-06	PTPRC/CD2/PTPN22/TLR2/CLEC7A/NOD2/FCN1/CD14/IL1B/CD74/TLR8/IL6/CD33/TNF/TLR1/TLR6/LGALS9/CD244/TLR7/IL10/LILRA2/TLR4/PYCARD/CHI3L1/ARRB1/FFAR2/SERPINE1/TLR3/MYD88/DDX58/CD58/STAT3/BCL10/TLR5/ANXA1/TMSB4X/RIPK1/NOD1/PLA2G1B/LEP/LBP/F2R/AFAP1L2/ADIPOQ/RELA/ZNF580	46
BP	GO:0034599	cellular response to oxidative stress	103/4029	299/18862	1.00051e-07	1.7935e-06	1.29828e-06	AIF1/NCF1/BTK/NCF4/NCF2/IL18RAP/SOD2/ALOX5/CYBB/IL6/TNFAIP3/ETS1/TLR6/MMP9/IL10/HMOX1/LRRK2/JAK2/TLR4/VNN1/PML/GCH1/CYBA/SIRPA/SPHK1/NOX4/GJB2/CHD6/CFLAR/RIPK3/EPAS1/MCL1/ATG7/TRPM2/HGF/CBX8/GPX1/BMP7/CYP1B1/NCOA7/DHRS2/STX4/MAP3K5/NR4A3/MMP3/ANXA1/ABCD1/RAD52/GPX3/ERN1/KLF2/PRDX6/CD36/ARNTL/GATA4/PRDX2/AXL/ATF4/MAPT/AQP1/LANCL1/TSC1/CPEB2/PRKAA2/RIPK1/SFPQ/PPIF/DIABLO/PCGF2/STK25/APEX1/VRK2/STAU…	103
BP	GO:0007584	response to nutrient	65/4029	165/18862	1.00258e-07	1.7935e-06	1.29828e-06	NOD2/CXCL10/SOD2/KYNU/CYBB/IL15/CD3E/LTA/CD40/C2/VCAM1/SPP1/HMOX1/VDR/CD4/ARSB/HAMP/TSPO/POSTN/FOLR2/ALDH3A1/ACSL1/BMP7/CYP24A1/AHCY/CDKN2B/PIM1/ACSL4/LDHA/SETDB1/TNC/TNFRSF11B/GATA4/GCGR/PEMT/GNAI2/STAR/CASR/GCLM/STC1/LEP/PPARG/SFRP2/PDK2/AQP3/TGFBR2/TNKS/EEF2/CCND1/AACS/HSF1/TBXA2R/EPO/LIPG/ADA/ADIPOR2/FKBP1B/CYP27B1/ADIPOQ/RELA/ERCC1/PTH/APOA1/NQO1/USF1	65
BP	GO:0062197	cellular response to chemical stress	116/4029	347/18862	1.02494e-07	1.82829e-06	1.32347e-06	AIF1/NCF1/BTK/NCF4/NCF2/IL18RAP/SOD2/ALOX5/CYBB/IL6/TNFAIP3/ETS1/RCSD1/TLR6/MMP9/IL10/HMOX1/LRRK2/JAK2/TLR4/VNN1/PML/FAS/GCH1/CYBA/SIRPA/RELB/SPHK1/NOX4/GJB2/CHD6/CFLAR/RIPK3/EPAS1/MCL1/TSPO/ATG7/TRPM2/HGF/CBX8/GPX1/BMP7/CYP1B1/NCOA7/DHRS2/STX4/MAP3K5/NR4A3/MMP3/ANXA1/ABCD1/RAD52/GPX3/ERN1/KLF2/PRDX6/MYLK/CD36/ARNTL/GATA4/WNK3/PRDX2/AXL/ATF4/MAPT/AQP1/LANCL1/STOX1/TSC1/CPEB2/PRKAA2/XRCC5/BDKRB2/R…	116
BP	GO:0072677	eosinophil migration	17/4029	23/18862	1.0285e-07	1.82946e-06	1.32431e-06	CCL5/CCL2/CCL8/CD300A/CCL7/CCL13/ADAM8/CCL11/PTGER4/CX3CL1/CCL26/CCL21/SCG2/LGALS3/CCL24/HRH1/CCL1	17
BP	GO:0072593	reactive oxygen species metabolic process	98/4029	281/18862	1.03629e-07	1.8337e-06	1.32739e-06	NCF1/TLR2/CLEC7A/ITGB2/NCF4/NCF2/RAC2/SOD2/IL1B/TYROBP/ALOX5/CYBB/ITGAM/TNF/FPR2/TLR6/VAV1/IFNG/IL10/RAB27A/ICAM1/LRRK2/CYB5R4/JAK2/TLR4/BST1/TICAM1/GCH1/CYBA/HP/SIRPA/ABCD2/NOX4/CFLAR/RIPK3/PTK2B/TSPO/HVCN1/PTGS2/GPX1/CD34/BMP7/WDR35/PMAIP1/CYP1B1/GRB2/MMP3/DDIT4/ABCD1/GPX3/KLF2/THBS1/SPHK2/PRDX6/CD36/PDGFB/GLA/PREX1/PRDX2/MAPT/IFI6/GNAI2/CD47/TFAP2A/RIPK1/DDAH1/GLS2/EDN1/CDKN1A/PXDNL/LEP/XDH/TM…	98
BP	GO:1901224	positive regulation of NIK/NF-kappaB signaling	34/4029	67/18862	1.03673e-07	1.8337e-06	1.32739e-06	HAVCR2/TLR2/LAPTM5/NOD2/CD86/CD14/IL1B/CD27/TNF/LGALS9/TLR7/IFI35/CCL19/TNFSF14/TLR4/NMI/IL18/SPHK1/IL12B/TLR3/TREM2/GREM1/IRAK1/TRADD/NLRP12/PTP4A3/NOD1/LIMS1/EDN1/IL23A/IL18R1/PDCD4/RTKN2/RELA	34
BP	GO:0032743	positive regulation of interleukin-2 production	20/4029	30/18862	1.18351e-07	2.08743e-06	1.51106e-06	PTPRC/PDE4B/SASH3/CLEC7A/CD86/IL1B/CD80/CCR2/CD3E/IRF4/RIPK2/CD28/CD4/CD83/IL1A/CARD11/ANXA1/GLMN/TRAF2/SPTBN1	20
BP	GO:0050856	regulation of T cell receptor signaling pathway	24/4029	40/18862	1.27226e-07	2.23767e-06	1.61981e-06	PTPN22/SH2D1A/LAPTM5/GBP1/TRAT1/SLA2/CCR7/UBASH3A/CD300A/LCK/LILRB4/CD226/PVRIG/CEACAM1/BCL10/PTPN6/CARD11/PTPRJ/DUSP3/KCNN4/CBLB/LGALS3/ADA/RELA	24
BP	GO:0051770	positive regulation of nitric-oxide synthase biosynthetic process	13/4029	15/18862	1.28275e-07	2.24983e-06	1.62861e-06	TLR2/CCL2/NOD2/NAMPT/IFNG/LRRK2/JAK2/TLR4/IL33/FCER2/KDR/MAP2K4/MAP2K6	13
BP	GO:0002483	antigen processing and presentation of endogenous peptide antigen	15/4029	19/18862	1.37186e-07	2.39942e-06	1.7369e-06	HLA-E/HLA-F/HLA-B/TAP1/HLA-A/B2M/HLA-DRA/TAP2/TAPBP/HLA-C/HLA-G/ERAP2/HFE/ERAP1/AZGP1	15
BP	GO:0019885	antigen processing and presentation of endogenous peptide antigen via MHC class I	14/4029	17/18862	1.41532e-07	2.46856e-06	1.78695e-06	HLA-E/HLA-F/HLA-B/TAP1/HLA-A/B2M/TAP2/TAPBP/HLA-C/HLA-G/ERAP2/HFE/ERAP1/AZGP1	14
BP	GO:0031098	stress-activated protein kinase signaling cascade	96/4029	276/18862	1.60674e-07	2.79466e-06	2.02301e-06	PTPN22/NCF1/CLEC7A/NOD2/MLKL/SLAMF1/SPI1/IL1B/FCGR2B/CCR7/LYN/CD27/TNF/LGALS9/DUSP10/CCL19/ARHGEF6/RIPK2/NFKB1/IRAK2/CYLD/TRAF1/TLR4/PYCARD/FAS/CD40LG/PTGER4/SIRPA/RASGRP1/SPHK1/TLR3/PTK2B/MDFIC/SDCBP/MYD88/ZFP36/GADD45B/HGF/DUSP22/DUSP1/IRAK1/FGF19/MAP3K5/SH2D3C/DUSP3/ERN1/TNFRSF19/TRIB1/RASSF2/CCM2/MAP4K3/MAPK8IP1/MAP3K8/IRAK4/MAP3K6/PAK4/DUSP15/MAPK11/TAOK3/ULK4/RNF13/CASR/UBB/RIPK1/CCL21/NOD1…	96
BP	GO:0043300	regulation of leukocyte degranulation	25/4029	43/18862	1.65144e-07	2.86447e-06	2.07354e-06	CD84/FGR/HLA-F/ITGB2/RAC2/FCGR2B/CD300A/LYN/CCR2/PTAFR/ITGAM/IL4R/LGALS9/HMOX1/FOXF1/CEACAM1/STX4/SPHK2/BLK/PRAM1/UNC13D/VAMP8/VAMP7/STXBP1/STXBP2	25
BP	GO:0045765	regulation of angiogenesis	112/4029	335/18862	1.68066e-07	2.90713e-06	2.10442e-06	CXCL13/ITGB2/FASLG/CXCL10/ITGAX/IL1B/ALOX5/CYBB/IL6/TNFAIP3/CCR2/C3AR1/ETS1/TNF/CD40/IL10/STAB1/CCL11/C3/HMOX1/HLA-G/GPNMB/PIK3R6/STAT1/SULF1/PML/PRKCB/C5AR1/ITGA5/CHI3L1/LRG1/PIK3CD/SERPINE1/TMIGD2/SPHK1/IL1A/TLR3/FLT1/HHEX/HTATIP2/PTK2B/CTSH/GLUL/HGF/JAK1/ADAM12/CXCR4/SP100/THBS2/CD34/SERPINF1/GREM1/CEACAM1/CYP1B1/GPR4/ECM1/CCR3/SEMA4A/ADM/THBS4/PLXND1/GRN/PLCG1/ENPP2/ANGPTL4/KLF2/THBS1/SMAD1/E…	112
BP	GO:0014066	regulation of phosphatidylinositol 3-kinase signaling	53/4029	127/18862	1.6872e-07	2.91041e-06	2.1068e-06	CCL5/NCF1/FGR/HCST/OSM/LYN/PIK3CG/HCLS1/TNF/PIK3AP1/NLRC3/IER3/CD28/PIK3R5/JAK2/PIK3CD/IL18/FLT1/FN1/HGF/PIP4K2A/EPOR/CEACAM1/FLT3/PTPN6/SELP/DCN/PIK3IP1/PDGFB/NTF3/KDR/NEDD4/PIK3CA/PLXNB1/TGFB2/LEP/IGF1R/TWIST1/TSC2/CSF3/F2R/EGF/PIP4K2B/NKX3-1/PPP2R5B/EPO/FBXL2/FGFR1/MAPK1/ANGPT1/ROR1/AGT/SLC9A3R1	53
BP	GO:0010742	macrophage derived foam cell differentiation	23/4029	38/18862	1.86029e-07	3.19147e-06	2.31025e-06	MSR1/CSF1/NFKB1/NFKBIA/STAT1/NR1H3/CSF2/CETP/IL18/ABCA1/ITGAV/ALOX15B/PRKCH/SOAT1/CD36/ITGB3/ABCG1/PLA2G2A/PPARG/AGTR1/PF4/ADIPOQ/AGT	23
BP	GO:0090077	foam cell differentiation	23/4029	38/18862	1.86029e-07	3.19147e-06	2.31025e-06	MSR1/CSF1/NFKB1/NFKBIA/STAT1/NR1H3/CSF2/CETP/IL18/ABCA1/ITGAV/ALOX15B/PRKCH/SOAT1/CD36/ITGB3/ABCG1/PLA2G2A/PPARG/AGTR1/PF4/ADIPOQ/AGT	23
BP	GO:0014065	phosphatidylinositol 3-kinase signaling	61/4029	154/18862	1.94929e-07	3.33504e-06	2.41418e-06	CCL5/NCF1/FGR/HCST/OSM/LYN/PIK3CG/HCLS1/TNF/PIK3AP1/NLRC3/IER3/CD28/PIK3R5/JAK2/PIK3CD/IL18/FLT1/FN1/HGF/PIP4K2A/EPOR/CEACAM1/FLT3/GATA3/PIK3R2/PTPN6/SELP/IRS1/DCN/PIK3IP1/PDGFB/NTF3/KDR/EDN1/NEDD4/PIK3CA/PLXNB1/TGFB2/LEP/TYRO3/IGF1R/TWIST1/TSC2/CSF3/F2R/EGF/HTR2B/HTR2A/PIP4K2B/NKX3-1/PPP2R5B/EPO/ERBB2/FBXL2/FGFR1/MAPK1/ANGPT1/ROR1/AGT/SLC9A3R1	61
BP	GO:0002761	regulation of myeloid leukocyte differentiation	50/4029	118/18862	2.11907e-07	3.61567e-06	2.61732e-06	LILRB3/CCR1/EVI2B/C1QC/LILRB1/TYROBP/CD74/LYN/HCLS1/TNF/LILRB4/CSF1/IFNG/INPP5D/CD4/TLR4/IRF7/LIF/MAFB/INHBA/IL12B/TLR3/GPR68/TREM2/CEBPB/CEACAM1/GPR137B/CAMK4/TRIB1/RASSF2/PIAS3/GNAS/RIPK1/INHA/KLF10/IL23A/ATP6AP1/FOS/FSTL3/LTF/FBN1/TNFSF11/PF4/UBASH3B/CDK6/ADIPOQ/CASP8/TCTA/FBXW7/CA2	50
BP	GO:0002719	negative regulation of cytokine production involved in immune response	18/4029	26/18862	2.15469e-07	3.66648e-06	2.65411e-06	HLA-F/LILRB1/CD96/TBX21/TNF/LILRB4/IL10/IRAK3/HMOX1/JAK3/FOXP3/HFE/BST2/BCL6/TGFB2/IFNB1/ANGPT1/APOA1	18
BP	GO:0051924	regulation of calcium ion transport	85/4029	238/18862	2.22628e-07	3.77092e-06	2.72971e-06	CCL5/LILRB2/PDE4B/CD84/CCR1/CCL2/LILRB1/CXCL10/CORO1A/CXCL11/FCRL3/CLIC2/CXCL9/LYN/LILRA5/PIK3CG/CD33/ICAM1/TRPV2/P2RX7/LILRA2/CD4/IL16/P2RY6/PML/ARRB2/BEST1/GEM/PTK2B/TSPO/BDKRB1/SLN/TRPC3/CXCR4/BAK1/STAC3/CAMK2B/GSTO1/PLCG2/PTPN6/ATP1A2/GJA1/RAMP3/RGS4/PLCG1/CX3CL1/CXCL12/SPHK2/MYLK/JSRP1/PDGFB/WNK3/P2RX5/MCHR1/GNAI2/PLN/P2RY12/CASR/P2RX1/PLA2G1B/EFHB/STC1/TMEM38A/GSTM2/ANK2/F2R/EGF/NOS1/CACNA2…	85
BP	GO:0034113	heterotypic cell-cell adhesion	31/4029	60/18862	2.22808e-07	3.77092e-06	2.72971e-06	PTPRC/CD2/LILRB2/ITGB2/ITGAX/IL1B/LCK/TNF/IL1RN/CD44/VCAM1/IL10/ITGA4/ITGB7/ITGA5/CD1D/SIRPA/CD200R1/ITGAD/FLOT1/CD58/BMP7/ITGAV/PKP2/ITGB3/CD47/CEACAM6/ADIPOQ/CTNNA3/APOA1/DSG2	31
BP	GO:0071902	positive regulation of protein serine/threonine kinase activity	105/4029	311/18862	2.35382e-07	3.97302e-06	2.876e-06	PTPRC/NOD2/MLKL/IL1B/CD74/FPR1/PIK3CG/CSF1R/TNF/TLR6/IFNG/CD40/ADAM8/CCL19/FGD2/RIPK2/LRRK2/IRAK2/PIK3R5/TLR4/PIK3R6/C5AR1/ARRB1/CD40LG/ADRB2/RASGRP1/EDN3/S100A12/TNFRSF11A/FAM20A/FLT1/PTK2B/DUSP5/MDFIC/GADD45B/ACSL1/HGF/CXCR4/FLT3/IRAK1/MAP3K5/SHC1/IQGAP1/CXCL17/ERN1/ALS2/THBS1/MAP4K3/PDGFB/PLCE1/PRDX2/MAP3K6/MNAT1/SLC27A1/NTF3/MAPK11/CCNT1/TAOK3/CAB39L/UBB/PROK2/CCND3/FGF1/MST1R/RIPK1/NOD1/PLA2…	105
BP	GO:0090066	regulation of anatomical structure size	153/4029	493/18862	2.38197e-07	4.00976e-06	2.9026e-06	PLEK/IL7R/NCKAP1L/CD38/HCK/GMFG/CORO1A/SOD2/CCR7/PTAFR/HCLS1/WAS/VAV1/ICAM1/TRPV2/SPP1/P2RX7/CCL11/LRRK2/MSN/ARPC1B/SPIRE2/PYCARD/COTL1/ADRB2/GCH1/RIN3/APOE/EDN3/CAPG/NCK1/SEMA4G/PTK2B/WASF1/FN1/ARHGAP18/GJA5/RND2/RGS2/GPX1/SEMA6B/FSTL4/PRR16/AVPR1A/SLC12A7/GRB2/ACTR3/MEGF8/ATP1A2/GJA1/RILP/SEMA4A/ADM/TMSB4X/AQP11/USH1C/EDNRA/ARPC2/CXCL12/ALS2/KLF2/SEMA6D/ARHGAP4/WNK3/SLC12A8/PREX1/CDK4/WDR1/CCL2…	153
BP	GO:0014068	positive regulation of phosphatidylinositol 3-kinase signaling	41/4029	90/18862	2.47421e-07	4.15389e-06	3.00693e-06	CCL5/NCF1/FGR/HCST/OSM/LYN/PIK3CG/HCLS1/TNF/PIK3AP1/CD28/PIK3R5/JAK2/PIK3CD/IL18/FLT1/FN1/HGF/EPOR/FLT3/PTPN6/SELP/DCN/PDGFB/NTF3/KDR/NEDD4/PIK3CA/PLXNB1/TGFB2/LEP/IGF1R/CSF3/F2R/EGF/NKX3-1/EPO/FGFR1/ANGPT1/ROR1/AGT	41
BP	GO:0042130	negative regulation of T cell proliferation	33/4029	66/18862	2.49851e-07	4.18351e-06	3.02837e-06	IL2RA/LILRB2/HAVCR2/CTLA4/LILRB1/CD86/CD80/IDO1/CD274/LILRB4/VSIG4/LGALS9/PDCD1LG2/SPN/CRTAM/IL10/HLA-G/GPNMB/TNFRSF14/FOXP3/BTN2A2/PLA2G2D/CEBPB/CR1/PTPN6/VTCN1/CLEC4G/GLMN/TNFRSF21/ARG2/CBLB/ERBB2/LRRC32	33
BP	GO:0030001	metal ion transport	151/4029	486/18862	2.63988e-07	4.40197e-06	3.18651e-06	CCL5/PTPRC/LILRB2/PDE4B/CD84/CCR5/CCR1/FASLG/CCL2/CCL8/LILRB1/CXCL10/CORO1A/CXCL11/FCRL3/CCR7/CLIC2/CXCL9/LYN/LCK/LILRA5/PIK3CG/CD33/CCL19/ICAM1/SLC11A1/TRPV2/CYSLTR1/P2RX7/LILRA2/CD4/MS4A1/IL16/P2RY6/GRIN3A/PML/PRKCB/CATSPER1/CACNA2D2/ARRB2/BEST1/GEM/ATP2A3/PTK2B/TSPO/BDKRB1/TRPM2/SLN/TRPC3/CXCR4/CACNA2D4/BAK1/STAC3/CAMK2B/ITGAV/TMEM165/GSTO1/SLC39A8/PLCG2/XCR1/PTPN6/ATP1A2/GJA1/RAMP3/RGS4/TRPM5…	151
BP	GO:0002753	cytoplasmic pattern recognition receptor signaling pathway	35/4029	72/18862	2.643e-07	4.40197e-06	3.18651e-06	PTPN22/NOD2/TNFAIP3/BIRC3/IFIH1/SLC15A3/RIPK2/IRAK2/CYLD/NFKBIA/TLR4/IRF7/DDX60/ALPK1/DHX58/DDX58/ZCCHC3/IRAK1/TSPAN6/LSM14A/PUM1/XIAP/UBB/NOD1/SLC46A2/RPS27A/IKBKG/UBC/RNF125/UBE2N/TIFA/MAP2K6/PUM2/RELA/CASP8	35
BP	GO:0002440	production of molecular mediator of immune response	98/4029	286/18862	2.6897e-07	4.46789e-06	3.23423e-06	PTPRC/PTPN22/SASH3/HLA-E/LAPTM5/HLA-F/CLEC7A/BTK/NOD2/LILRB1/CD86/BATF/HLA-A/IL1B/B2M/CD74/CD96/FCGR2B/FCRL3/IL6/TBX21/TNFRSF1B/NLRP3/CCR2/TNF/LILRB4/IL4R/CD244/CD40/IL10/CD226/KIR2DL4/IRAK3/HMOX1/HLA-G/CD28/TNFRSF4/TLR4/RSAD2/JAK3/CD40LG/TICAM1/HLA-DQB1/GAPT/TNFRSF14/FFAR2/IL18/TMIGD2/FOXP3/TNFSF13/TLR3/CCR6/CR1/CLC/DDX58/SAMHD1/GATA3/HFE/STX4/BCL10/NR4A3/CD55/PARP3/SPHK2/CD36/CTNNBL1/IL33/AICDA…	98
BP	GO:0043368	positive T cell selection	22/4029	36/18862	2.71019e-07	4.49005e-06	3.25027e-06	PTPRC/CD3D/CD3G/DOCK2/BATF/CD74/IL6/TBX21/ZAP70/SLAMF6/IL12RB1/CD3E/IRF4/SPN/LY9/FOXP3/IL12B/IL6R/STAT3/TNFSF18/BCL11B/IL23A	22
BP	GO:0007229	integrin-mediated signaling pathway	46/4029	106/18862	2.77085e-07	4.57846e-06	3.31427e-06	PLEK/FERMT3/ITGAL/FGR/HCK/ITGB2/ITGAX/ITGAM/VAV1/ITGA4/ITGB7/ITGA5/BST1/CD40LG/PTK2B/ITGAD/FN1/ITGAV/CEACAM1/LAT/ISG15/MYH9/ADAM11/CCM2/CUL3/ITGB3/ITGBL1/PRAM1/ITGA11/ADAM9/NRP1/SLC2A10/CD47/TIMP1/ITGA2B/COL3A1/LIMS1/PTPRA/VAV3/ITGA9/ITGA3/FLNA/ZYX/ZNF304/APOA1/SEMA7A	46
BP	GO:0032753	positive regulation of interleukin-4 production	17/4029	24/18862	2.82059e-07	4.63625e-06	3.3561e-06	FCER1G/HAVCR2/SASH3/HLA-E/CD86/NLRP3/CD3E/LGALS9/IRF4/CD28/CD40LG/FOXP3/CEBPB/GATA3/IL33/TNFSF4/PRKCZ	17
BP	GO:0098581	detection of external biotic stimulus	17/4029	24/18862	2.82059e-07	4.63625e-06	3.3561e-06	TLR2/CLEC7A/HLA-B/NOD2/HLA-A/LY96/NLRC4/TLR1/TLR6/TLR4/CD1D/TREM2/NAIP/PGLYRP4/NOD1/LBP/PGLYRP2	17
BP	GO:0010959	regulation of metal ion transport	87/4029	247/18862	3.23331e-07	5.30077e-06	3.83714e-06	CCL5/LILRB2/PDE4B/CD84/CCR1/CCL2/LILRB1/CXCL10/CORO1A/CXCL11/FCRL3/CLIC2/CXCL9/LYN/LILRA5/PIK3CG/CD33/ICAM1/TRPV2/P2RX7/LILRA2/CD4/IL16/P2RY6/PML/ARRB2/BEST1/GEM/PTK2B/TSPO/BDKRB1/SLN/TRPC3/CXCR4/BAK1/STAC3/CAMK2B/GSTO1/PLCG2/PTPN6/ATP1A2/GJA1/RAMP3/RGS4/PLCG1/CX3CL1/CXCL12/SPHK2/MYLK/JSRP1/PDGFB/WNK3/P2RX5/MCHR1/GNAI2/PLN/P2RY12/CASR/P2RX1/PLA2G1B/EFHB/STC1/TMEM38A/GSTM2/ANK2/FXYD1/F2R/EGF/NOS1/…	87
BP	GO:0032677	regulation of interleukin-8 production	43/4029	97/18862	3.27219e-07	5.35055e-06	3.87317e-06	PTPRC/CD2/PTPN22/TLR2/CLEC7A/NOD2/FCN1/CD14/IL1B/CD74/TLR8/IL6/CD33/TNF/TLR1/TLR6/LGALS9/CD244/TLR7/IL10/TLR4/PYCARD/ARRB1/FFAR2/SERPINE1/TLR3/MYD88/DDX58/CD58/STAT3/BCL10/TLR5/ANXA1/TMSB4X/RIPK1/NOD1/PLA2G1B/LBP/F2R/AFAP1L2/ADIPOQ/RELA/ZNF580	43
BP	GO:0042326	negative regulation of phosphorylation	130/4029	407/18862	3.35543e-07	5.47239e-06	3.96137e-06	PTPRC/SAMSN1/PTPN22/RHOH/GMFG/IL1B/CD300A/LYN/TNFAIP3/LILRB4/IFNG/PARP14/DUSP10/STAP1/LAX1/IRAK3/LRRK2/MVP/SH2B3/SOCS3/PYCARD/ARRB1/SIRPA/APOE/NUPR1/ARRB2/INHBA/NCK1/SOCS1/HHEX/DUSP5/BDKRB1/PPP2R1A/HGF/DUSP22/MLXIPL/FBP1/RGS2/IPO5/PIP4K2A/GREM1/BAK1/BMP7/CEACAM1/DUSP1/CDKN2B/KAT2B/MICAL1/PTPN6/ZBED3/PTPRJ/ITPRIP/RGS4/DDIT4/DUSP3/TRIB1/RASSF2/PKIG/LRP6/PKIB/TARBP2/DUSP2/MAPK8IP1/NLRP12/PIK3IP1/COR…	130
BP	GO:0044409	entry into host	60/4029	153/18862	3.67847e-07	5.98372e-06	4.33151e-06	CCR5/FCN1/SLAMF1/CD86/CD80/CD74/SELPLG/CIITA/TRIM22/LGALS9/SIGLEC1/CLEC5A/TRIM21/ICAM1/PLSCR1/TNFRSF4/LGALS1/CD4/ITGB7/ITGA5/CD209/TNFRSF14/ANPEP/MRC1/IFITM1/LY6E/TRIM14/CR1/CXCR4/ITGAV/GRB2/TRIM38/CD55/EFNB3/IFITM2/AXL/ITGB3/IFITM3/LDLR/NRP1/SLC20A2/TRIM5/GPR15/TMPRSS2/KRT6A/CLEC4G/VAMP8/TYRO3/CLDN9/TMPRSS4/HTR2A/TRIM26/CLDN1/SMPD1/DPP4/TRIM68/NCAM1/NPC1/PTX3/TFRC	60
BP	GO:0002532	production of molecular mediator involved in inflammatory response	40/4029	88/18862	3.7137e-07	6.0254e-06	4.36169e-06	GBP5/CLEC7A/BTK/NOD2/SLAMF8/ALOX5/IL6/LYN/GPSM3/TNF/LILRB4/TLR6/IL4R/NLRC3/DUSP10/MEFV/CD6/TLR4/PYCARD/TICAM1/SIRPA/SERPINE1/ABCD2/ADCY7/MYD88/STAT3/ABCD1/PLD4/RPS19/GRN/CD36/PRDX2/P2RX1/APPL2/VAMP8/LEP/LBP/VAMP7/IL1R2/PDCD4	40
BP	GO:0001916	positive regulation of T cell mediated cytotoxicity	19/4029	29/18862	3.7319e-07	6.03933e-06	4.37177e-06	PTPRC/HLA-E/HLA-F/HLA-B/HLA-A/B2M/HLA-DRA/IL12RB1/HLA-G/CD1E/CD1D/CD1C/CD1A/IL12B/CD1B/MR1/IL12A/IL23A/AZGP1	19
BP	GO:0045123	cellular extravasation	34/4029	70/18862	4.00018e-07	6.45684e-06	4.674e-06	ITGAL/ITGB2/SELL/CCL2/SELPLG/CCR2/PTAFR/PIK3CG/TNF/VCAM1/SPN/ADAM8/ICAM1/PECAM1/ITGA4/ITGB7/FUT7/BST1/PTGER4/SIRPA/PIK3CD/RIPK3/SELE/PLVAP/SELP/CX3CL1/CXCL12/CD99/CD47/CCL25/CCL21/LEP/CX3CR1/PLCB1	34
BP	GO:0050673	epithelial cell proliferation	135/4029	428/18862	4.43862e-07	7.14618e-06	5.173e-06	CCL2/NOD2/B2M/ALOX5/IL6/TNFAIP3/TNF/NLRC3/DUSP10/MMP12/IL10/CCL11/HMOX1/VDR/ITGA4/TLR4/STAT1/SULF1/ACVRL1/C5AR1/LRG1/GPBAR1/APOE/PIK3CD/NUPR1/SMO/IL12B/EREG/SERPINB1/IFT52/CFLAR/FLT1/ZFP36/FAP/HGF/CEBPB/B4GALT1/GPX1/STAT5A/CD34/SERPINF1/RUNX3/MEF2C/CEACAM1/FGF7/GATA3/FGF9/CDKN2B/ECM1/PTCH1/CCR3/NR4A3/BCL11B/GJA1/AQP11/ERN1/THBS4/SERPINB5/KLF9/GRN/PLCG1/CXCL12/CYP7B1/KDM5B/THBS1/PDGFB/NRP2/CCL26/I…	135
BP	GO:1902622	regulation of neutrophil migration	24/4029	42/18862	4.55168e-07	7.30946e-06	5.29119e-06	RHOH/NCKAP1L/NOD2/RAC2/SLAMF8/CD74/CCR7/C3AR1/MPP1/ADAM8/RHOG/CCL19/FUT7/C5AR1/BST1/MYD88/THBS4/CD99/MOSPD2/CCL21/EDN1/IL23A/LBP/DPP4	24
BP	GO:1901342	regulation of vasculature development	112/4029	341/18862	4.63717e-07	7.42775e-06	5.37682e-06	CXCL13/ITGB2/FASLG/CXCL10/ITGAX/IL1B/ALOX5/CYBB/IL6/TNFAIP3/CCR2/C3AR1/ETS1/TNF/CD40/IL10/STAB1/CCL11/C3/HMOX1/HLA-G/GPNMB/PIK3R6/STAT1/SULF1/PML/PRKCB/C5AR1/ITGA5/CHI3L1/LRG1/PIK3CD/SERPINE1/TMIGD2/SPHK1/IL1A/TLR3/FLT1/HHEX/HTATIP2/PTK2B/CTSH/GLUL/HGF/JAK1/ADAM12/CXCR4/SP100/THBS2/CD34/SERPINF1/GREM1/CEACAM1/CYP1B1/GPR4/ECM1/CCR3/SEMA4A/ADM/THBS4/PLXND1/GRN/PLCG1/ENPP2/ANGPTL4/KLF2/THBS1/SMAD1/E…	112
BP	GO:0048015	phosphatidylinositol-mediated signaling	71/4029	192/18862	4.82578e-07	7.7102e-06	5.58128e-06	CCL5/NCF1/FGR/HCST/OSM/LYN/PTAFR/PIK3CG/HCLS1/CSF1R/TNF/PIK3AP1/NLRC3/IER3/CD28/PIK3R5/JAK2/PIK3CD/IL18/FLT1/FN1/HGF/PIP4K2A/EPOR/CEACAM1/FLT3/GATA3/PIK3R2/PTPN6/SELP/IRS1/DCN/PIK3IP1/PDGFB/PLCE1/PLCB2/NTF3/KDR/PLCH1/EDN1/NEDD4/PIK3CA/PLXNB1/TGFB2/LEP/TYRO3/IGF1R/TWIST1/TSC2/CSF3/F2R/EGF/HTR2B/HTR2A/PIP4K2B/NPR3/NKX3-1/PPP2R5B/EPO/PLCB4/ERBB2/FBXL2/FGFR1/MAPK1/PLCB1/ANGPT1/ROR1/AGT/PLCL2/PLCD4/SL…	71
BP	GO:0000302	response to reactive oxygen species	80/4029	224/18862	4.98717e-07	7.94783e-06	5.7533e-06	NCF1/BTK/IL18RAP/SOD2/CCR7/IL6/TNFAIP3/ETS1/MMP9/IL10/CCL19/HMOX1/LRRK2/FOSL1/PLK3/GCH1/HP/SIRPA/APOE/SPHK1/CFLAR/RIPK3/PTK2B/TRPM2/HGF/CBX8/GPX1/BAK1/BMP7/CYP1B1/DUSP1/MAP3K5/NR4A3/MMP3/ANXA1/LDHA/ERN1/KLF2/CD36/TRPA1/PRDX2/AXL/MAPT/AQP1/ADAM9/STAR/RIPK1/S100A7/PPIF/PCGF2/EDN1/STK25/APEX1/NUDT15/MMP2/IMPACT/PDCD10/SESN3/FOS/PDK2/MAPK8/SESN2/TRAF2/FANCC/MT3/SESN1/EEF2/GNAO1/HSF1/HDAC2/PPARGC1A/AD…	80
BP	GO:0045063	T-helper 1 cell differentiation	14/4029	18/18862	5.10683e-07	8.1097e-06	5.87048e-06	CD80/IL4R/SPN/CCL19/RIPK2/JAK3/HLX/RELB/SEMA4A/ANXA1/TMEM98/IL18R1/TNFSF4/IL27	14
BP	GO:0060760	positive regulation of response to cytokine stimulus	29/4029	56/18862	5.11457e-07	8.1097e-06	5.87048e-06	CD300LF/TLR2/LAPTM5/CASP1/CD74/CSF1/NLRC5/GFI1/PARP14/ZBP1/MMP12/IFIH1/PARP9/RIPK2/IL7/CASP4/TLR4/IRF7/TREM2/CXCR4/DDX58/IKBKE/LSM14A/AXL/CPNE1/RIPK1/EDN1/DHX9/TRAF2	29
BP	GO:0002675	positive regulation of acute inflammatory response	18/4029	27/18862	5.16802e-07	8.1738e-06	5.91687e-06	HLA-E/BTK/IL1B/OSM/CCR7/IL6/OSMR/PIK3CG/TNF/ADAM8/C3/FFAR2/TNFRSF11A/PTGS2/PTGER3/C2CD4B/TNFSF11/IL6ST	18
BP	GO:0072540	T-helper 17 cell lineage commitment	12/4029	14/18862	5.23177e-07	8.25383e-06	5.97481e-06	BATF/IL6/TBX21/SLAMF6/IL12RB1/IRF4/LY9/IL12B/IL6R/STAT3/TNFSF18/IL23A	12
BP	GO:0032642	regulation of chemokine production	40/4029	89/18862	5.36148e-07	8.43727e-06	6.1076e-06	AIF1/HAVCR2/TLR2/CLEC7A/NOD2/IL1B/CD74/IL6/CSF1R/TNF/LILRB4/IL4R/LGALS9/IFNG/TLR7/IL10/CXCL6/RIPK2/HMOX1/IL7/MEFV/TLR4/PYCARD/TICAM1/IL17RA/SIRPA/FFAR2/IL6R/IL1RL1/TLR3/TREM2/MYD88/POSTN/ALOX15B/IL33/EGR1/TWIST1/ARG2/LBP/ADIPOQ	40
BP	GO:0048017	inositol lipid-mediated signaling	72/4029	196/18862	5.39373e-07	8.46681e-06	6.12899e-06	CCL5/NCF1/FGR/HCST/OSM/LYN/PTAFR/PIK3CG/ADAP2/HCLS1/CSF1R/TNF/PIK3AP1/NLRC3/IER3/CD28/PIK3R5/JAK2/PIK3CD/IL18/FLT1/FN1/HGF/PIP4K2A/EPOR/CEACAM1/FLT3/GATA3/PIK3R2/PTPN6/SELP/IRS1/DCN/PIK3IP1/PDGFB/PLCE1/PLCB2/NTF3/KDR/PLCH1/EDN1/NEDD4/PIK3CA/PLXNB1/TGFB2/LEP/TYRO3/IGF1R/TWIST1/TSC2/CSF3/F2R/EGF/HTR2B/HTR2A/PIP4K2B/NPR3/NKX3-1/PPP2R5B/EPO/PLCB4/ERBB2/FBXL2/FGFR1/MAPK1/PLCB1/ANGPT1/ROR1/AGT/PLCL2/PL…	72
BP	GO:0002830	positive regulation of type 2 immune response	13/4029	16/18862	5.49116e-07	8.57687e-06	6.20865e-06	NOD2/CD86/CD74/IL6/IDO1/NLRP3/IL4R/RSAD2/IL18/GATA3/IL33/TNFSF4/PRKCZ	13
BP	GO:0045591	positive regulation of regulatory T cell differentiation	13/4029	16/18862	5.49116e-07	8.57687e-06	6.20865e-06	LILRB2/HLA-DRA/LILRB4/LGALS9/IFNG/DUSP10/HLA-G/FOXP3/SOCS1/CR1/SOX12/BCL6/IL2	13
BP	GO:0070304	positive regulation of stress-activated protein kinase signaling cascade	49/4029	118/18862	5.80519e-07	9.04486e-06	6.54742e-06	NCF1/CLEC7A/NOD2/SLAMF1/SPI1/IL1B/FCGR2B/CCR7/LYN/CD27/TNF/CCL19/RIPK2/TRAF1/TLR4/PYCARD/RASGRP1/SPHK1/TLR3/PTK2B/SDCBP/MYD88/GADD45B/DUSP22/FGF19/MAP3K5/TNFRSF19/RASSF2/MAPK8IP1/DUSP15/TAOK3/RNF13/RIPK1/CCL21/NOD1/STK25/PRMT1/DUSP19/TGFB2/LEP/XDH/PDCD10/GADD45A/MAP3K4/TRAF2/TNFSF11/ARL6IP5/VEGFA/PLCB1	49
BP	GO:0097193	intrinsic apoptotic signaling pathway	96/4029	283/18862	5.96863e-07	9.27649e-06	6.71509e-06	SOD2/CD74/BCL2A1/TNFRSF1B/LCK/TNF/MMP9/IFI16/CD44/S100A9/PLAUR/S100A8/HMOX1/LRRK2/CYLD/CASP4/JAK2/VNN1/PYCARD/PML/NUPR1/NCK1/ATP2A3/RIPK3/MCL1/HERPUD1/BID/CEBPB/GPX1/BAK1/PMAIP1/CYP1B1/HDAC1/MUC1/LGALS12/MAP3K5/IKBKE/DDIT4/RPL11/USP47/ERN1/MSX1/GRINA/ZNF385A/CASP9/CXCL12/MAPK8IP1/RPS7/ATF4/SGPP1/CUL3/IFI6/TRIAP1/PLEKHF1/UBB/SFN/BDKRB2/FNIP2/MSH6/SFPQ/SGMS1/PPIF/DIABLO/BRSK2/TNFRSF1A/BCAP31/TMEM10…	96
BP	GO:1901654	response to ketone	71/4029	193/18862	6.05524e-07	9.38786e-06	6.79571e-06	CD38/TLR2/CCR7/CYBB/PTAFR/CCL19/ICAM1/SPP1/MSN/NR1H3/NR3C1/FOSL1/CATSPER1/PTGER4/GNG2/FBXO32/SGK1/GJB2/CFLAR/TSPO/SERPINF1/XRN1/DUSP1/AVPR1A/DDIT4/KLF9/TNC/KLF2/THBS1/SPHK2/CDK4/AHR/AQP1/SREBF1/PPP1R9B/PSPH/PLN/STAR/PRKAA2/TFAP4/GNAI1/ADCY1/CCL21/PTGFR/EDN1/PCK1/CDKN1A/TGFB2/CAD/ADCY8/PPARG/FOS/AR/CLDN1/ADCY6/NKX3-1/TGFBR3/CCND1/AACS/HSF1/TBXA2R/EPO/TNFSF4/FIBIN/PTGER2/RELA/ABCB4/NQO1/DSG2/MAP4K1…	71
BP	GO:0002673	regulation of acute inflammatory response	26/4029	48/18862	6.32481e-07	9.78164e-06	7.08077e-06	HLA-E/BTK/IL1B/OSM/FCGR2B/CCR7/IL6/OSMR/NLRP3/PIK3CG/TNF/ADAM8/C3/FUT7/FFAR2/TNFRSF11A/PLA2G2D/PTGS2/PTGER3/C2CD4B/DNASE1/DNASE1L3/EDNRB/PPARG/TNFSF11/IL6ST	26
BP	GO:0007015	actin filament organization	136/4029	435/18862	6.98116e-07	1.07702e-05	7.79636e-06	PLEK/AIF1/GPR65/RHOH/NCKAP1L/HCK/GMFG/RAC2/CORO1A/CCR7/MYO1G/WIPF1/MYO1F/HCLS1/WAS/LCP1/RHOG/ICAM1/CCL11/ARPC1B/JAK2/ELMO1/SPIRE2/PSTPIP1/PYCARD/MYO5A/ARHGAP25/COTL1/ARRB1/PTGER4/PSTPIP2/NOX4/CAPG/NCK1/PTK2B/CASS4/WASF1/ENAH/ARHGAP18/RND2/MICAL2/SORBS2/GRB2/MICAL1/ZBED3/ACTR3/MARCKSL1/RGS4/TMSB4X/ALMS1/CX3CL1/TCAP/USH1C/XIRP1/ARPC2/CORO7/MYO7A/CXCL12/CORO1C/PREX1/ESPN/RHOBTB1/WDR1/CUL3/CCL26/MARC…	136
BP	GO:0001562	response to protozoan	17/4029	25/18862	7.05183e-07	1.0826e-05	7.83678e-06	CLEC7A/GBP2/GBP4/BATF/IL4R/IRF4/CD40/IRF8/BATF2/IL10/SLC11A1/IL12B/LYST/CCDC88B/MYD88/GBP6/PF4	17
BP	GO:0042832	defense response to protozoan	17/4029	25/18862	7.05183e-07	1.0826e-05	7.83678e-06	CLEC7A/GBP2/GBP4/BATF/IL4R/IRF4/CD40/IRF8/BATF2/IL10/SLC11A1/IL12B/LYST/CCDC88B/MYD88/GBP6/PF4	17
BP	GO:1903793	positive regulation of anion transport	147/4029	478/18862	7.36783e-07	1.12836e-05	8.16798e-06	GZMB/CD38/TLR2/ITGB2/FASLG/RAC2/IL1B/PTAFR/ITGAM/HCLS1/CD33/TNF/IFNG/KMO/ADAM8/S100A8/SPP1/C3/JAK2/NFKBIA/TLR4/NR1H3/STOM/PLK3/APOE/CETP/SMO/IL1A/TNFRSF11A/RAB8B/GPR68/TREM2/ACSL5/TRIM28/BID/ACSL1/CEBPB/ABCA1/EDEM1/IPO5/RETN/OAZ1/PMAIP1/CPSF6/HFE/STX4/FGF19/PCM1/DBI/PTCH1/AVPR1A/ABLIM3/PIK3R2/NR4A3/GJA1/ACSL4/SH3GLB1/PPP3CC/ABCA7/YWHAH/SAE1/KHDRBS1/ARIH2/CEP290/IRS1/ABCB1/CXCL12/BLK/LEPROT/TPR/AT…	147
BP	GO:0048002	antigen processing and presentation of peptide antigen	71/4029	194/18862	7.57539e-07	1.15732e-05	8.37765e-06	FCER1G/NCF1/CTSS/HLA-E/HLA-F/NCF4/HLA-B/NCF2/TAP1/FCGR1B/HLA-A/B2M/PSMB9/HLA-DPA1/CD74/CLEC4A/FCGR2B/CYBB/HLA-DRA/HLA-DPB1/HLA-DMB/HLA-DMA/PSMB8/TAP2/HLA-DOA/TAPBP/SLC11A1/HLA-C/HLA-DQA1/HLA-DOB/HLA-G/LAG3/PSMB10/HLA-DQB2/PYCARD/CYBA/HLA-DQB1/CD209/TREM2/MR1/AP1B1/DCTN2/TAPBPL/PSME1/ITGAV/ERAP2/HFE/RILP/ERAP1/CTSD/CTSE/CD36/SAR1B/LGMN/CAPZA1/KIF3A/SEC24A/OSBPL1A/BCAP31/VAMP8/SEC24D/ACE/IKBKG/AP1S…	71
BP	GO:1901222	regulation of NIK/NF-kappaB signaling	45/4029	106/18862	7.90099e-07	1.20413e-05	8.71653e-06	PTPN22/HAVCR2/TLR2/LAPTM5/NOD2/CD86/CD14/IL1B/NLRP3/CD27/TNF/LGALS9/NLRC3/TLR7/IFI35/CCL19/CYLD/TNFSF14/NFKBIA/TLR4/NMI/IL18/SPHK1/IL12B/TLR3/TREM2/LITAF/GREM1/BMP7/IRAK1/TSPAN6/TMSB4X/TRADD/RASSF2/NLRP12/CPNE1/PTP4A3/NOD1/LIMS1/EDN1/IL23A/IL18R1/PDCD4/RTKN2/RELA	45
BP	GO:0035666	TRIF-dependent toll-like receptor signaling pathway	19/4029	30/18862	8.13366e-07	1.23063e-05	8.90834e-06	CD300LF/CD14/LY96/BIRC3/TLR6/CD40/TLR4/IRF7/TICAM1/TLR3/IKBKE/TANK/UBB/RIPK1/RPS27A/IKBKG/UBC/UBE2D1/CASP8	19
BP	GO:0045577	regulation of B cell differentiation	19/4029	30/18862	8.13366e-07	1.23063e-05	8.90834e-06	NCKAP1L/BTK/SLAMF8/FCRL3/CD27/IKZF3/IL10/INPP5D/IL7/NFAM1/INHBA/CR1/PTPN6/CARD11/INHA/MMP14/ATP11C/IL2/PCID2	19
BP	GO:0050858	negative regulation of antigen receptor-mediated signaling pathway	19/4029	30/18862	8.13366e-07	1.23063e-05	8.90834e-06	PTPN22/SH2D1A/LAPTM5/GBP1/SLA2/FCGR2B/FCRL3/UBASH3A/CD300A/LILRB4/LPXN/PVRIG/CEACAM1/PTPN6/PTPRJ/DUSP3/CBLB/LGALS3/PLCL2	19
BP	GO:0043154	negative regulation of cysteine-type endopeptidase activity involved in apoptotic process	34/4029	72/18862	9.20579e-07	1.3895e-05	1.00584e-05	CD27/TNF/MMP9/CD44/CARD16/PLAUR/SERPINB9/TNFAIP8/TNFSF14/LAMP3/ARRB2/HERPUD1/HGF/GPX1/MICAL1/NAIP/USP47/RPS6KA3/THBS1/IFI6/TRIAP1/AQP1/XIAP/NLE1/SFN/SFRP2/RFFL/CSNK2A1/MT3/YWHAE/VEGFA/CRYAB/RAG1/RPS6KA1	34
BP	GO:0071622	regulation of granulocyte chemotaxis	26/4029	49/18862	1.074e-06	1.61718e-05	1.17065e-05	CCL5/NCKAP1L/NOD2/RAC2/CD74/CCR7/C3AR1/CSF1R/CSF1/MPP1/CCL19/CMKLR1/C5AR1/BST1/TNFSF18/CXCL17/THBS4/THBS1/MOSPD2/CCL21/S100A7/EDN1/IL23A/LBP/DPP4/MAPK1	26
BP	GO:0032814	regulation of natural killer cell activation	20/4029	33/18862	1.1503e-06	1.72792e-05	1.25081e-05	PTPN22/FGR/HAVCR2/HLA-E/HLA-F/TYROBP/IL15/PRDM1/ZNF683/TICAM1/IL18/IL12B/FLT3LG/MICA/AXL/LEP/IL12A/PIBF1/IL23A/PGLYRP2	20
BP	GO:0032607	interferon-alpha production	18/4029	28/18862	1.15714e-06	1.72992e-05	1.25226e-05	HAVCR2/TLR8/NLRC3/TLR7/MMP12/IL10/IFIH1/LILRA4/RIPK2/TLR4/STAT1/IRF7/NMI/TLR3/DDX58/IRF5/SETD2/DHX9	18
BP	GO:0032647	regulation of interferon-alpha production	18/4029	28/18862	1.15714e-06	1.72992e-05	1.25226e-05	HAVCR2/TLR8/NLRC3/TLR7/MMP12/IL10/IFIH1/LILRA4/RIPK2/TLR4/STAT1/IRF7/NMI/TLR3/DDX58/IRF5/SETD2/DHX9	18
BP	GO:0032147	activation of protein kinase activity	107/4029	328/18862	1.19156e-06	1.77715e-05	1.28645e-05	CCL5/PTPRC/NCKAP1L/NOD2/MLKL/CD86/IL1B/CD74/CD300A/FPR1/TNF/TLR6/CCL19/SLC11A1/RIPK2/LRRK2/IRAK2/JAK2/AGAP2/TLR4/C5AR1/CHI3L1/ARRB1/CD40LG/ADRB2/IL18/SOCS1/IL12B/IL6R/ADCY7/TLR3/RIPK3/PTK2B/DUSP5/MDFIC/GADD45B/HGF/CXCR4/GREM1/IRAK1/MAP3K5/SHC1/CXCL17/ERN1/TNFRSF10A/THBS1/MAP4K3/MAP3K8/PDGFB/PLCE1/PRDX2/MAP3K6/ITGB3/PAK4/NTF3/MAPK11/TAOK3/ADAM9/UBB/PROK2/ADCY1/FGF1/RIPK1/NOD1/PLA2G1B/PEA15/PIK3CA/…	107
BP	GO:1901214	regulation of neuron death	100/4029	302/18862	1.23852e-06	1.84281e-05	1.33398e-05	CCL5/C1QA/HLA-F/ITGB2/FASLG/CCL2/CORO1A/SOD2/TYROBP/FCGR2B/TNFRSF1B/ITGAM/TNF/CSF1/TLR6/IFNG/KMO/ADAM8/IL10/HMOX1/LRRK2/GPNMB/JAK2/AGAP2/TLR4/C5AR1/ARRB1/CD200R1/APOE/NUPR1/ARRB2/PTK2B/MCL1/ATG7/CEBPB/CD34/SERPINF1/MEF2C/GATA3/MAP3K5/EGLN3/NAIP/NR4A3/CTSZ/TOX3/REL/DDIT4/BHLHB9/CNTFR/GRN/CX3CL1/AXL/ATF4/MAPT/NTF3/LGMN/LANCL1/TSC1/CPEB4/STAR/EGR1/EPHA7/UBB/TFAP2A/GCLM/PIK3CA/TGFB2/TYRO3/GRIK5/NONO/…	100
BP	GO:0008360	regulation of cell shape	58/4029	151/18862	1.27186e-06	1.88794e-05	1.36665e-05	FGR/RHOH/LST1/HCK/ITGB2/CCL2/RAC2/CORO1A/EPB41L3/CSF1R/FMNL1/CCL7/CCL13/RHOG/ICAM1/FGD2/CCL11/MSN/PTK2B/FN1/ARHGAP18/FGD3/RND2/ATP10A/PLXNC1/FGD5/SEMA4A/ANXA1/PLXND1/PLEKHO1/MYH9/DNMBP/CDC42SE1/RHOBTB1/WDR1/ALDOA/PHIP/RHOU/HEXB/BAMBI/KDR/SPTA1/PARVB/CDC42SE2/WASF3/MYH10/PLXNB1/GAS2/CDC42EP1/BRWD1/RHOJ/VEGFA/S100A13/CCL24/CYFIP1/PLXNA4/ARAP1/SLC9A3R1	58
BP	GO:0031100	animal organ regeneration	34/4029	73/18862	1.37108e-06	2.03042e-05	1.46979e-05	IL6/LCP1/IL10/NNMT/HMOX1/C5AR1/HAMP/HGF/CEBPB/BAK1/WDR35/FLT3/HFE/PTCH1/NR4A3/ADM/CXCL12/AXL/CDK4/CDKN1A/CPB2/CAD/PPARG/GLI1/RAP1A/CLDN1/TGFBR2/NR0B2/TGFBR3/CCND1/RGN/CSNK2A2/PTPN3/APOA1	34
BP	GO:0150076	neuroinflammatory response	24/4029	44/18862	1.44153e-06	2.12974e-05	1.54168e-05	PTPRC/IL1B/IL6/TNFRSF1B/CST7/TNF/MMP9/IFNG/STAP1/LRRK2/CTSC/CD200R1/NUPR1/IL18/SPHK1/TREM2/PTGS2/MMP3/GRN/CX3CL1/IL33/LDLR/ADCY1/ADCY8	24
BP	GO:0048245	eosinophil chemotaxis	14/4029	19/18862	1.55647e-06	2.28878e-05	1.65681e-05	CCL5/CCL2/CCL8/CCL7/CCL13/CCL11/CX3CL1/CCL26/CCL21/SCG2/LGALS3/CCL24/HRH1/CCL1	14
BP	GO:0098543	detection of other organism	14/4029	19/18862	1.55647e-06	2.28878e-05	1.65681e-05	TLR2/CLEC7A/HLA-B/NOD2/HLA-A/NLRC4/TLR1/TLR6/TLR4/CD1D/NAIP/PGLYRP4/NOD1/PGLYRP2	14
BP	GO:0002448	mast cell mediated immunity	25/4029	47/18862	1.62656e-06	2.38069e-05	1.72334e-05	CD84/FGR/BTK/RAC2/CD300A/LAT2/LYN/PIK3CG/IL4R/LGALS9/SERPINB9/HMOX1/PTGDR/PIK3CD/FOXF1/LAT/NR4A3/SPHK2/BLK/UNC13D/VAMP8/VAMP7/STXBP1/S100A13/STXBP2	25
BP	GO:0032480	negative regulation of type I interferon production	25/4029	47/18862	1.62656e-06	2.38069e-05	1.72334e-05	HAVCR2/LILRB1/TNFAIP3/NLRC3/NLRC5/IL10/IFIH1/UBE2L6/LILRA4/CYLD/PYCARD/NMI/SIRPA/RELB/HERC5/DHX58/DDX58/ISG15/IKBKE/REL/PCBP2/RNF125/TRAF3IP1/TRAIP/YY1	25
BP	GO:0070229	negative regulation of lymphocyte apoptotic process	19/4029	31/18862	1.67948e-06	2.45244e-05	1.77528e-05	CCL5/IL7R/CD74/IDO1/CD27/DOCK8/JAK3/PTCRA/ST3GAL1/BCL10/BCL6/GPAM/SLC46A2/ARG2/EFNA1/IL2/SLC39A10/ADA/RAG1	19
BP	GO:0051235	maintenance of location	104/4029	319/18862	1.7252e-06	2.51335e-05	1.81937e-05	PTPRC/SRGN/CCR5/FASLG/CXCL10/CORO1A/IL1B/CXCL11/CCR7/IL6/CLIC2/CXCL9/MSR1/LYN/LCK/TNF/S100A9/IL10/CCL19/NFKBIE/S100A8/C3/NFKB1/FTH1/CD4/GM2A/P2RY6/NFKBIA/NR1H3/PML/PLA2G4C/APOE/FFAR2/PTK2B/FTL/TSPO/BDKRB1/LCN2/TRPM2/ABCA1/SP100/ITGAV/GSTO1/MEST/PLCG2/XCR1/PTPN6/IKBKE/ATP1A2/GJA1/TMSB4X/INSIG1/NR5A1/PLCG1/CX3CL1/PLIN2/SOAT1/CD36/CHCHD10/TRPA1/CHERP/JSRP1/ATP7B/ITGB3/ABCG1/CRY1/SREBF1/SUPT7L/HEXB/P…	104
BP	GO:0002604	regulation of dendritic cell antigen processing and presentation	10/4029	11/18862	1.73824e-06	2.52065e-05	1.82465e-05	NOD2/CD74/FCGR2B/CCR7/FGL2/CCL19/SLC11A1/THBS1/CCL21/NOD1	10
BP	GO:0002645	positive regulation of tolerance induction	10/4029	11/18862	1.73824e-06	2.52065e-05	1.82465e-05	LILRB2/IDO1/CD274/LILRB4/CD3E/IRAK3/HLA-G/FOXP3/CBLB/TGFBR2	10
BP	GO:0032648	regulation of interferon-beta production	26/4029	50/18862	1.78362e-06	2.5805e-05	1.86798e-05	TLR2/LILRB1/IRF1/TLR8/NLRC3/TLR7/IFIH1/RIPK2/TLR4/PYCARD/IRF7/NMI/TICAM1/SIRPA/RELB/TLR3/POLR3B/DHX58/FLOT1/DDX58/REL/IRF5/POLR3F/DHX9/TRAIP/YY1	26
BP	GO:0009991	response to extracellular stimulus	145/4029	477/18862	1.80494e-06	2.60533e-05	1.88596e-05	PTPRC/NOD2/CXCL10/SOD2/KYNU/CYBB/IL15/LYN/CD3E/LTA/IFI16/CD40/C2/VCAM1/ICAM1/SPP1/HMOX1/LRRK2/VDR/ITGA4/CD4/UPP1/FOSL1/FAS/ADRB2/APOE/ARSB/HAMP/TSPO/RASGRP4/ZFP36/POSTN/TFEB/FOLR2/ALDH3A1/ATG7/ACSL1/SIPA1/BMP7/CYP24A1/AHCY/PMAIP1/HFE/CDKN2B/MAP3K5/BCL10/AVPR1A/PIM1/ACSL4/ADM/SH3GLB1/LDHA/SETDB1/RPS19/MMP7/WDR59/TNC/TNFRSF11B/HNRNPA1/GATA4/SLC39A5/AXL/ATF4/GCGR/PEMT/SREBF1/PPP1R9B/PSPH/GNAI2/TSC1/…	145
BP	GO:0070997	neuron death	110/4029	342/18862	1.81638e-06	2.61584e-05	1.89357e-05	CCL5/C1QA/HLA-F/ITGB2/FASLG/CCL2/CORO1A/SOD2/TYROBP/FCGR2B/TNFRSF1B/ITGAM/TNF/CSF1/TLR6/IFNG/KMO/ADAM8/IL10/HMOX1/LRRK2/GPNMB/JAK2/AGAP2/TLR4/C5AR1/FAS/ARRB1/CD200R1/APOE/NUPR1/ARRB2/PTK2B/MCL1/BID/ATG7/CEBPB/CD34/SERPINF1/MEF2C/GATA3/NLRP1/MAP3K5/EGLN3/NAIP/NR4A3/CTSZ/TOX3/REL/DDIT4/BHLHB9/SLC25A27/CNTFR/GRN/CX3CL1/DIO3/AXL/ATF4/MAPT/NTF3/LGMN/XIAP/LANCL1/TSC1/CPEB4/STAR/EGR1/EPHA7/UBB/TFAP2A/GC…	110
BP	GO:0002295	T-helper cell lineage commitment	13/4029	17/18862	1.87376e-06	2.6923e-05	1.94891e-05	BATF/IL6/TBX21/SLAMF6/IL12RB1/IRF4/SPN/LY9/IL12B/IL6R/STAT3/TNFSF18/IL23A	13
BP	GO:0046209	nitric oxide metabolic process	35/4029	77/18862	1.95543e-06	2.80324e-05	2.02922e-05	TLR2/CLEC7A/ITGB2/IL1B/TNF/TLR6/IFNG/IL10/ICAM1/JAK2/TLR4/TICAM1/GCH1/SIRPA/PTK2B/TSPO/PTGS2/CD34/WDR35/CYP1B1/KLF2/CD36/GLA/CD47/DDAH1/EDN1/TMEM106A/ARG2/NOS1/RGN/CX3CR1/PTX3/DYNLL1/SPR/NQO1	35
BP	GO:0019079	viral genome replication	51/4029	129/18862	2.0224e-06	2.89264e-05	2.09393e-05	CCL5/CXCR6/CCL2/CCL8/TNF/OASL/IFI16/APOBEC3G/PLSCR1/ISG20/CD28/OAS2/RSAD2/STOM/OAS1/OAS3/CD209/APOBEC3D/ZC3HAV1/TNIP1/TRIM28/IFITM1/IFI27/ILF3/PARP10/IFIT1/MX1/ISG15/SETDB1/TOP2B/IFITM2/TARBP2/IFIT5/IFITM3/AICDA/BST2/APOBEC3C/PCBP2/STAU1/APOBEC3F/VAPB/SLPI/APOBEC3B/DDB1/IFNB1/HMGA2/LTF/FAM111A/NUCKS1/FBXL2/CNOT7	51
BP	GO:0043030	regulation of macrophage activation	29/4029	59/18862	2.06922e-06	2.95287e-05	2.13753e-05	PTPRC/HAVCR2/CD74/FCGR2B/IL6/CST7/VSIG4/TLR6/IL4R/IL10/STAP1/LRRK2/CTSC/TLR4/NR1H3/SPHK1/IL1RL1/HAMP/TREM2/GPR137B/GRN/CX3CL1/THBS1/IL33/LDLR/SPACA3/TNIP2/LBP/CEBPA	29
BP	GO:0002468	dendritic cell antigen processing and presentation	12/4029	15/18862	2.10278e-06	2.99396e-05	2.16728e-05	NOD2/CD74/CLEC4A/FCGR2B/CCR7/HLA-DRA/FGL2/CCL19/SLC11A1/THBS1/CCL21/NOD1	12
BP	GO:0070486	leukocyte aggregation	11/4029	13/18862	2.11098e-06	2.99884e-05	2.17081e-05	RAC2/IL1B/ZAP70/CD44/S100A9/STK10/S100A8/MSN/BMP7/NR4A3/HAS2	11
BP	GO:0032970	regulation of actin filament-based process	122/4029	389/18862	2.15474e-06	3.05409e-05	2.21081e-05	PLEK/PDE4B/GPR65/RHOH/NCKAP1L/HCK/GMFG/ARHGDIB/RAC2/CORO1A/CCR7/HCLS1/WAS/CSF1R/RHOG/ICAM1/STAP1/CCL11/ARPC1B/SPIRE2/PYCARD/BST1/COTL1/PTGER4/NOX4/CAPG/NCK1/PTK2B/WASF1/ARHGAP18/TRPM2/GJA5/RND2/GRB2/IQGAP1/PKP2/ACTR3/ATP1A2/MYBPC3/RGS4/TMSB4X/ALMS1/MYH9/CX3CL1/ARPC2/CXCL12/GATA4/TNNC1/PREX1/RHOBTB1/WDR1/CNN2/CCL26/NTF3/ARPC5/KCNJ2/TSC1/PPP1R9A/PLN/ARHGEF19/BST2/CAPZA1/NRP1/CORO2B/S1PR1/PFN1/SPTA1…	122
BP	GO:0006471	protein ADP-ribosylation	20/4029	34/18862	2.23197e-06	3.15643e-05	2.28489e-05	PARP15/IFNG/PARP14/PARP9/PARP12/SIRT4/PARP10/XRCC1/KAT2B/PARP8/PARP3/ART4/SIRT3/PNKP/ART5/TNKS/TINF2/SIRT6/PARP2/PARP11	20
BP	GO:0032874	positive regulation of stress-activated MAPK cascade	47/4029	116/18862	2.2445e-06	3.16702e-05	2.29255e-05	NCF1/CLEC7A/NOD2/SLAMF1/SPI1/IL1B/FCGR2B/CCR7/CD27/TNF/CCL19/RIPK2/TRAF1/TLR4/PYCARD/RASGRP1/SPHK1/TLR3/PTK2B/SDCBP/MYD88/GADD45B/DUSP22/FGF19/MAP3K5/TNFRSF19/RASSF2/MAPK8IP1/DUSP15/TAOK3/RIPK1/CCL21/NOD1/STK25/PRMT1/DUSP19/TGFB2/LEP/XDH/PDCD10/GADD45A/MAP3K4/TRAF2/TNFSF11/ARL6IP5/VEGFA/PLCB1	47
BP	GO:0007254	JNK cascade	68/4029	189/18862	2.57739e-06	3.62858e-05	2.62667e-05	PTPN22/NCF1/NOD2/MLKL/SLAMF1/IL1B/FCGR2B/CCR7/CD27/TNF/DUSP10/CCL19/ARHGEF6/RIPK2/IRAK2/CYLD/TRAF1/TLR4/PYCARD/CD40LG/PTGER4/SIRPA/RASGRP1/TLR3/PTK2B/MDFIC/SDCBP/MYD88/GADD45B/DUSP22/IRAK1/FGF19/MAP3K5/SH2D3C/DUSP3/ERN1/TNFRSF19/TRIB1/RASSF2/MAP4K3/MAPK8IP1/IRAK4/MAP3K6/DUSP15/TAOK3/ULK4/CASR/UBB/RIPK1/CCL21/NOD1/DUSP19/RPS27A/IGF1R/SFRP2/GADD45A/IKBKG/UBC/MAPK8/MAP2K4/UBE2N/TRAF2/TNFSF11/PDCD4/P…	68
BP	GO:0010038	response to metal ion	112/4029	352/18862	2.61427e-06	3.67226e-05	2.65829e-05	NCF1/C1QA/CD14/SOD2/B2M/CYBB/ALOX5AP/MMP9/VCAM1/ICAM1/S100A8/TCIRG1/PLSCR1/HMOX1/LRRK2/MT2A/SUCNR1/KCNMB1/NDRG1/AQP9/IL1A/ADCY7/PTK2B/HAMP/TNNT2/TSPO/HVCN1/RASGRP2/TRPM2/TRPC3/MT1X/FBP1/SERPINF1/MEF2C/JUNB/DUSP1/HFE/CLIC4/CRHBP/IQGAP1/S100A16/MT1M/TNFRSF11B/MT1G/THBS1/MT1H/ATP7B/TNNC1/CDK4/ATF4/SYT1/CPNE1/MAPT/MNAT1/MT1E/AQP1/LGMN/LOXL2/PLN/ADAM9/STAR/PRKAA2/CASR/ADCY1/TFAP2A/SYT13/KCNA1/CPNE2/PP…	112
BP	GO:0051897	positive regulation of protein kinase B signaling	64/4029	175/18862	2.67317e-06	3.73827e-05	2.70607e-05	ICOS/CD86/RAC2/CD80/TRAT1/OSM/CCR7/LCK/PIK3CG/HCLS1/TNF/PIK3AP1/VAV1/ADAM8/RHOG/CCL19/CD28/PIK3R5/HPSE/HBEGF/CHI3L1/PIK3CD/ARRB2/IL18/FGF17/EREG/CASS4/HGF/GPX1/FGF7/GATA3/FGF9/FGF19/GRB2/PIK3R2/PTPRJ/RAMP3/CX3CL1/IRS1/THBS1/PDGFB/AXL/CPNE1/BTC/P2RY12/AREG/FGF1/MST1R/CCL21/PIK3CA/LEP/IGF1R/CSF3/EGF/MTDH/TNFSF11/F10/ENG/FGFR3/FGF5/ERBB2/FGFR1/CX3CR1/ANGPT1	64
BP	GO:0052126	movement in host environment	64/4029	175/18862	2.67317e-06	3.73827e-05	2.70607e-05	CCR5/FCN1/SLAMF1/CD86/CD80/CD74/SELPLG/CIITA/TRIM22/LGALS9/SIGLEC1/CLEC5A/TRIM21/ICAM1/PLSCR1/TNFRSF4/LGALS1/CD4/ITGB7/PML/ITGA5/CD209/TNFRSF14/ANPEP/MRC1/TRIM28/IFITM1/LY6E/TRIM14/CR1/CXCR4/ITGAV/GRB2/TRIM38/CD55/EFNB3/IFITM2/AXL/ITGB3/IFITM3/LDLR/NRP1/SLC20A2/TRIM5/GPR15/TMPRSS2/KRT6A/CLEC4G/TRIM13/VAMP8/TYRO3/CLDN9/TMPRSS4/HTR2A/TRIM26/CLDN1/DDB1/SMPD1/DPP4/TRIM68/NCAM1/NPC1/PTX3/TFRC	64
BP	GO:0045807	positive regulation of endocytosis	41/4029	97/18862	2.74702e-06	3.833e-05	2.77465e-05	NCKAP1L/CD14/B2M/CCL19/STAP1/C3/LRRK2/DAB2/ARRB1/APOE/ARRB2/SERPINE1/TREM2/RAB31/FLOT1/SELE/GREM1/HFE/PLCG2/PPP3CC/ABCA7/CD36/AXL/AHI1/NTF3/SGIP1/CCL21/APPL2/NLGN1/PPARG/ITSN1/EGF/SFRP4/SMPD1/CLIP3/ARF1/MIB1/VPS28/VEGFA/ANGPT1/ANO6	41
BP	GO:2001057	reactive nitrogen species metabolic process	35/4029	78/18862	2.82233e-06	3.92936e-05	2.8444e-05	TLR2/CLEC7A/ITGB2/IL1B/TNF/TLR6/IFNG/IL10/ICAM1/JAK2/TLR4/TICAM1/GCH1/SIRPA/PTK2B/TSPO/PTGS2/CD34/WDR35/CYP1B1/KLF2/CD36/GLA/CD47/DDAH1/EDN1/TMEM106A/ARG2/NOS1/RGN/CX3CR1/PTX3/DYNLL1/SPR/NQO1	35
BP	GO:0106106	cold-induced thermogenesis	55/4029	144/18862	2.89724e-06	4.01584e-05	2.907e-05	IL15/CCR2/IL4R/IRF4/TRPV2/G0S2/CMKLR1/JAK2/TLR4/NR1H3/ADRB2/IL18/EPAS1/LCN2/SLN/ACSL1/ZNF423/CEBPB/ACVR2B/CXCR4/DIO2/PRKAB1/PLAC8/GJA1/ALMS1/NOVA1/LAMA4/CD36/ARNTL/ATF4/PEMT/GNAS/NOVA2/APPL2/PRKAB2/THRA/LEP/IGF1R/IL18R1/EBF2/NPR3/TRPM8/KSR2/HSF1/MAP2K6/CNOT3/DECR1/PPARGC1A/VEGFA/ADIPOR2/ADIPOQ/SCD/PLCL2/SIRT6/CIDEA	55
BP	GO:0120161	regulation of cold-induced thermogenesis	55/4029	144/18862	2.89724e-06	4.01584e-05	2.907e-05	IL15/CCR2/IL4R/IRF4/TRPV2/G0S2/CMKLR1/JAK2/TLR4/NR1H3/ADRB2/IL18/EPAS1/LCN2/SLN/ACSL1/ZNF423/CEBPB/ACVR2B/CXCR4/DIO2/PRKAB1/PLAC8/GJA1/ALMS1/NOVA1/LAMA4/CD36/ARNTL/ATF4/PEMT/GNAS/NOVA2/APPL2/PRKAB2/THRA/LEP/IGF1R/IL18R1/EBF2/NPR3/TRPM8/KSR2/HSF1/MAP2K6/CNOT3/DECR1/PPARGC1A/VEGFA/ADIPOR2/ADIPOQ/SCD/PLCL2/SIRT6/CIDEA	55
BP	GO:0000041	transition metal ion transport	50/4029	127/18862	2.92447e-06	4.04466e-05	2.92786e-05	B2M/SLC31A2/IFNG/SLC11A1/TCIRG1/FTH1/FLVCR2/FTL/HAMP/LCN2/TRPM2/ATP6V0E1/TRPC3/CP/TMEM165/SLC39A8/HFE/STEAP4/ATP6V1B2/ATP6V1E1/SLC22A17/ATP7B/SLC39A5/C1orf194/MMGT1/SLC39A14/STEAP2/ABCB6/ATP6V0D1/FKBP4/ATP6V0B/MCOLN1/SLC39A11/SLC30A3/ATP6AP1/SLC30A6/ATP6V0A1/LTF/ATOX1/MT3/TCN2/SLC39A10/SLC46A1/SLC30A7/ATP6V0D2/STEAP3/ARHGAP1/TFRC/TRPC7/ATP6V1C1	50
BP	GO:0001667	ameboidal-type cell migration	143/4029	473/18862	2.95084e-06	4.07216e-05	2.94777e-05	CXCL13/ITGB2/ARHGDIB/PIK3CG/ETS1/TNF/MMP9/IFNG/LPXN/CD40/DUSP10/ZEB2/HMOX1/ITGA4/ITGB7/HBEGF/ACVRL1/PML/APOE/PIK3CD/EDN3/SMO/ARSB/SEMA4G/PTK2B/CTSH/CCR6/FN1/FAP/GLUL/PTGS2/SP100/GPX1/STAT5A/SERPINF1/GREM1/BMP7/HAS1/NANOS1/MEF2C/CEACAM1/SEMA6B/CYP1B1/FGF7/GATA3/LGALS12/KRT16/PLCG2/MEGF8/GLIPR2/GJA1/SEMA4A/ANXA1/TMSB4X/CENPV/PLXND1/GRN/MYH9/PLCG1/ENPP2/CLEC14A/THBS1/NRTN/SEMA6D/ARHGAP4/DCN/PDGFB/NR…	143
BP	GO:0044706	multi-multicellular organism process	72/4029	204/18862	2.97207e-06	4.09247e-05	2.96247e-05	HAVCR2/CD38/ARHGDIB/IL1B/IDO1/PTAFR/ETS1/LGALS9/MMP9/SPP1/MAFF/VDR/APOL2/FUT7/FOSL1/ITGA5/LIF/PLA2G4C/GJB2/ADCY7/THBD/TRIM28/TRO/RGS2/B4GALT1/EPOR/TPPP3/JUNB/HFE/CRHBP/AVPR1A/MAGED2/GJA1/ACSL4/ADM/MMP7/PAPPA/TEKT3/HEXB/P2RX1/RPL29/TIMP1/HSD11B2/PTGFR/EDN1/PTHLH/STC1/LEP/CAD/UBE2A/MMP2/FOS/POLR1B/TAC3/AR/PGR/STOX2/TGFBR2/ACVR1B/SLC38A3/ITGA3/EPO/PAM/DKKL1/VEGFA/EPYC/MAPK1/ADIPOR2/CYP27B1/DDO/KALRN…	72
BP	GO:0033627	cell adhesion mediated by integrin	33/4029	72/18862	3.0389e-06	4.17533e-05	3.02245e-05	CCL5/FERMT3/CXCL13/NCKAP1L/ITGB2/LYN/PIK3CG/CD3E/LPXN/ICAM1/PLAU/ITGA4/ITGB7/ITGA5/LIF/SERPINE1/ITGAV/CYP1B1/MUC1/PTPN6/ITGB3/ITGBL1/ITGA11/ADAM9/P2RY12/CCL21/TGFB2/SWAP70/SFRP2/EFNA1/DPP4/FBN1/ADA	33
BP	GO:0002710	negative regulation of T cell mediated immunity	15/4029	22/18862	3.10579e-06	4.24864e-05	3.07552e-05	PTPRC/IL7R/HLA-F/NOD2/LILRB1/FCGR2B/TBX21/LILRB4/KLRD1/HLA-G/FOXP3/CEACAM1/HFE/CLEC4G/IFNB1	15
BP	GO:0045624	positive regulation of T-helper cell differentiation	15/4029	22/18862	3.10579e-06	4.24864e-05	3.07552e-05	CD86/CD80/NLRP3/IL12RB1/IL4R/CCL19/RIPK2/HLX/IL18/IL12B/NFKBIZ/ANXA1/IL23A/TNFSF4/PRKCZ	15
BP	GO:0010518	positive regulation of phospholipase activity	29/4029	60/18862	3.19052e-06	4.35506e-05	3.15255e-05	CCL5/ITK/CD86/GNA15/PTAFR/S1PR4/P2RY6/C5AR1/FLT1/APOC2/RASGRP4/SELE/AVPR1A/PLCG1/EDNRA/PLCB2/NTF3/P2RY12/ARL1/GNA13/PLA2G1B/AGTR1/HTR2B/HTR2A/FGFR3/FGFR1/PTH/PRKCZ/NMUR1	29
BP	GO:0070423	nucleotide-binding oligomerization domain containing signaling pathway	22/4029	40/18862	3.28525e-06	4.47464e-05	3.23912e-05	PTPN22/NOD2/TNFAIP3/BIRC3/SLC15A3/RIPK2/IRAK2/CYLD/NFKBIA/TLR4/IRAK1/XIAP/UBB/NOD1/SLC46A2/RPS27A/IKBKG/UBC/UBE2N/MAP2K6/RELA/CASP8	22
BP	GO:2000379	positive regulation of reactive oxygen species metabolic process	42/4029	101/18862	3.46476e-06	4.70893e-05	3.40871e-05	CLEC7A/ITGB2/SOD2/IL1B/TYROBP/ITGAM/TNF/FPR2/TLR6/IFNG/RAB27A/ICAM1/JAK2/TLR4/TICAM1/CYBA/NOX4/RIPK3/PTK2B/TSPO/HVCN1/PTGS2/GRB2/KLF2/THBS1/CD36/PDGFB/MAPT/GNAI2/RIPK1/DDAH1/EDN1/CDKN1A/LEP/XDH/TMEM106A/GADD45A/AGTR1/TGFBR2/RNF41/PTX3/AGT	42
BP	GO:0036037	CD8-positive, alpha-beta T cell activation	17/4029	27/18862	3.52297e-06	4.7777e-05	3.4585e-05	PTPN22/NCKAP1L/HLA-E/LILRB1/HLA-A/IRF1/CLEC4A/CD274/LILRB4/EOMES/CRTAM/WDFY4/SOCS1/RUNX3/HFE/TNFSF8/MAPK8IP1	17
BP	GO:0034142	toll-like receptor 4 signaling pathway	23/4029	43/18862	3.73418e-06	5.05322e-05	3.65794e-05	PTPN22/TNIP3/ITGB2/CD14/LY96/LYN/TNFAIP3/ITGAM/PIK3AP1/IFI35/RIPK2/LILRA2/NFKBIA/TLR4/NR1H3/NMI/RAB11FIP2/IRAK1/RAB7B/APPL2/LBP/LTF/TRIL	23
BP	GO:0022604	regulation of cell morphogenesis	99/4029	305/18862	3.75189e-06	5.06626e-05	3.66738e-05	FGR/RHOH/LST1/HCK/ITGB2/CCL2/RAC2/CORO1A/GBP1/EPB41L3/CSF1R/FMNL1/CCL7/CCL13/CD44/RHOG/ICAM1/FGD2/CCL11/MSN/PTK2B/CASS4/FN1/POSTN/ARHGAP18/FGD3/RND2/ATP10A/CXCR4/PLXNC1/CAMK2B/LRP8/FGD5/ZNF135/CUX2/CAPRIN2/SEMA4A/ANXA1/BHLHB9/PLXND1/PLEKHO1/MYH9/ENPP2/ARPC2/DNMBP/CORO1C/PREX1/CDC42SE1/RHOBTB1/WDR1/SYT1/ALDOA/PHIP/MPL/RHOU/HEXB/BAMBI/KDR/NRP1/SPTA1/PARVB/FITM2/FBXW8/ACTR2/UNC13D/CDC42SE2/ZMYM4/SS1…	99
BP	GO:0002576	platelet degranulation	50/4029	128/18862	3.8121e-06	5.13652e-05	3.71824e-05	PLEK/SRGN/FERMT3/CTSW/LYN/SERPINA1/PECAM1/LHFPL2/CFD/A2M/SERPING1/SERPINE1/FN1/HGF/ECM1/F13A1/MAGED2/SELP/TMSB4X/TAGLN2/THBS1/CD36/PDGFB/BLK/WDR1/ITGB3/ALDOA/F5/P2RX1/TIMP1/ITGA2B/PCDH7/TGFB2/TUBA4A/RAB27B/EGF/STXBP1/OLA1/SERPINA3/PF4/PPBP/LGALS3BP/PSAP/FLNA/VEGFA/GTPBP2/ORM1/NHLRC2/STXBP2/APOA1	50
BP	GO:0043303	mast cell degranulation	24/4029	46/18862	4.11064e-06	5.52692e-05	4.00084e-05	CD84/FGR/BTK/RAC2/CD300A/LAT2/LYN/PIK3CG/IL4R/LGALS9/HMOX1/PTGDR/PIK3CD/FOXF1/LAT/NR4A3/SPHK2/BLK/UNC13D/VAMP8/VAMP7/STXBP1/S100A13/STXBP2	24
BP	GO:0043373	CD4-positive, alpha-beta T cell lineage commitment	14/4029	20/18862	4.16251e-06	5.54912e-05	4.01692e-05	BATF/IL6/TBX21/SLAMF6/IL12RB1/IRF4/SPN/LY9/FOXP3/IL12B/IL6R/STAT3/TNFSF18/IL23A	14
BP	GO:0051767	nitric-oxide synthase biosynthetic process	14/4029	20/18862	4.16251e-06	5.54912e-05	4.01692e-05	TLR2/CCL2/NOD2/NAMPT/IFNG/LRRK2/JAK2/TLR4/IL33/FCER2/KDR/EDN1/MAP2K4/MAP2K6	14
BP	GO:0051769	regulation of nitric-oxide synthase biosynthetic process	14/4029	20/18862	4.16251e-06	5.54912e-05	4.01692e-05	TLR2/CCL2/NOD2/NAMPT/IFNG/LRRK2/JAK2/TLR4/IL33/FCER2/KDR/EDN1/MAP2K4/MAP2K6	14
BP	GO:0070233	negative regulation of T cell apoptotic process	14/4029	20/18862	4.16251e-06	5.54912e-05	4.01692e-05	CCL5/IL7R/IDO1/CD27/DOCK8/JAK3/PTCRA/ST3GAL1/GPAM/SLC46A2/ARG2/EFNA1/ADA/RAG1	14
BP	GO:2001234	negative regulation of apoptotic signaling pathway	77/4029	224/18862	4.28246e-06	5.69694e-05	4.12392e-05	FASLG/SOD2/IL1B/CD74/TNFAIP3/TNFSF10/TNF/MMP9/CD44/PLAUR/ICAM1/HMOX1/LRRK2/IL7/COL2A1/VNN1/FAS/CSF2/ARRB2/SERPINE1/IL1A/CFLAR/MCL1/HERPUD1/BID/HGF/GPX1/ITGAV/HDAC1/MUC1/EYA4/ITPRIP/USP47/TRADD/CX3CL1/GRINA/TNFRSF10A/ZNF385A/ZC3HC1/CXCL12/THBS1/MAPK8IP1/GATA4/PRDX2/IFI6/TRIAP1/PHIP/GNAI2/NLE1/BDKRB2/RIPK1/GCLM/PPIF/PEA15/PCGF2/ACVR1/SCG2/SNAI1/NONO/SFRP2/NME5/NR4A2/AR/TMEM161A/RFFL/CSNK2A1/TRAF2/P…	77
BP	GO:0006809	nitric oxide biosynthetic process	33/4029	73/18862	4.41486e-06	5.86066e-05	4.24243e-05	CLEC7A/ITGB2/IL1B/TNF/TLR6/IFNG/IL10/ICAM1/JAK2/TLR4/TICAM1/GCH1/SIRPA/PTK2B/TSPO/PTGS2/CD34/WDR35/CYP1B1/KLF2/CD36/GLA/CD47/DDAH1/EDN1/ARG2/NOS1/RGN/CX3CR1/PTX3/DYNLL1/SPR/NQO1	33
BP	GO:0019216	regulation of lipid metabolic process	124/4029	402/18862	4.49066e-06	5.9487e-05	4.30616e-05	FGR/NOD2/IL1B/CD74/CCR7/LYN/PIK3CG/LACTB/TNF/FPR2/APOC1/IFNG/GFI1/CCL19/G0S2/C3/NFKB1/AGAP2/NR1H3/GLIPR1/APOE/ABCD2/SPHK1/FLT1/PTK2B/APOC2/TSPO/ACSL1/ABCA1/SIRT4/MLXIPL/PTGS2/SCAP/PIP4K2A/CEACAM1/FLT3/LGALS12/FGF19/AVPR1A/NR4A3/BCL11B/ADM/ANXA1/ABCD1/INSIG1/NR5A1/ABCA7/PLIN2/IRS1/ANGPTL4/SLC45A3/SPHK2/HMGCR/CD36/PIK3IP1/PDGFB/TM7SF2/CDK4/ABCG1/SREBF1/SLC27A1/LDLR/ME1/STAR/P2RY12/PRKAA2/EGR1/FITM2…	124
BP	GO:0032608	interferon-beta production	26/4029	52/18862	4.62604e-06	6.11514e-05	4.42665e-05	TLR2/LILRB1/IRF1/TLR8/NLRC3/TLR7/IFIH1/RIPK2/TLR4/PYCARD/IRF7/NMI/TICAM1/SIRPA/RELB/TLR3/POLR3B/DHX58/FLOT1/DDX58/REL/IRF5/POLR3F/DHX9/TRAIP/YY1	26
BP	GO:0045620	negative regulation of lymphocyte differentiation	27/4029	55/18862	4.76733e-06	6.28867e-05	4.55226e-05	CTLA4/IRF1/CD74/TBX21/FGL2/LILRB4/IL4R/LAG3/JAK3/HLX/INHBA/FOXP3/SOCS1/CR1/RUNX3/TNFSF18/ANXA1/ZC3H8/PRDX2/BCL6/INHA/IL2/IFNB1/TNFSF4/ERBB2/PGLYRP2/FBXO7	27
BP	GO:0016445	somatic diversification of immunoglobulins	30/4029	64/18862	4.79874e-06	6.31683e-05	4.57265e-05	PTPRC/BATF/TBX21/CD40/IL10/CD28/CD40LG/FOXP3/TNFSF13/CCR6/SAMHD1/PARP3/CTNNBL1/AICDA/BCL6/MSH6/SWAP70/UNG/THOC1/MSH3/IL2/TCF3/TNFSF4/MSH2/ERCC1/YY1/POLL/NBN/TFRC/TP53BP1	30
BP	GO:0043393	regulation of protein binding	69/4029	196/18862	5.23174e-06	6.8724e-05	4.97482e-05	B2M/MMP9/CARD16/IL10/TRIM21/CCL23/TMC8/RIPK2/LRRK2/ITGA4/DTX3L/DAB2/TICAM1/ADRB2/IFIT2/APOE/ARRB2/MFNG/ATP2A3/FLOT1/LOX/IFIT1/HFE/CTSZ/CTHRC1/CAPRIN2/RPL11/PLXND1/DERL1/CRMP1/SYMPK/XIRP1/GAS8/PDGFB/PRMT8/RUVBL2/BAMBI/NRP1/SPTA1/DTNBP1/ACTB/EFHB/WFIKKN2/SPPL3/DZIP1/CDON/CDKN1A/ACE/PHLDA2/CARD18/CSF3/CBLB/SLPI/SPON1/MAPK8/RALB/RAN/PPP1CA/NKX3-1/TNFSF11/HDAC5/TGFBR3/UBASH3B/HSF1/DDX11/PPP2CB/ANGPT1/…	69
BP	GO:0002281	macrophage activation involved in immune response	13/4029	18/18862	5.41777e-06	7.05517e-05	5.10712e-05	HAVCR2/TYROBP/IFNG/IFI35/SBNO2/SUCNR1/NMI/TICAM1/TREM2/DYSF/GRN/IL33/LBP	13
BP	GO:0002523	leukocyte migration involved in inflammatory response	13/4029	18/18862	5.41777e-06	7.05517e-05	5.10712e-05	ITGB2/SLAMF8/ALOX5/NLRP3/S100A9/ADAM8/S100A8/FUT7/FFAR2/CCR6/SELE/CX3CL1/LBP	13
BP	GO:0032740	positive regulation of interleukin-17 production	13/4029	18/18862	5.41777e-06	7.05517e-05	5.10712e-05	NOD2/OSM/IL6/IL15/SLAMF6/LY9/IL18/SPHK1/IL12B/MYD88/IL23A/IL2/CCL1	13
BP	GO:0070269	pyroptosis	13/4029	18/18862	5.41777e-06	7.05517e-05	5.10712e-05	GZMB/AIM2/CASP1/GZMA/NLRC4/ZBP1/GSDMC/CASP4/GSDMD/NLRP1/NAIP/DHX9/CASP8	13
BP	GO:0016049	cell growth	141/4029	470/18862	5.42705e-06	7.05517e-05	5.10712e-05	CD38/EPB41L3/S100A9/S100A8/TMC8/TRPV2/SPP1/ITGA4/HBEGF/ACVRL1/PML/APOE/SGK1/SPHK1/INHBA/SEMA4G/PTK2B/WASF1/HAMP/SDCBP/FN1/BDKRB1/POSTN/PPP2R1A/CXCL16/RASGRP2/RND2/FBP1/RGS2/CXCR4/GREM1/LTBP4/SIPA1/NANOS1/KAZALD1/CEACAM1/SEMA6B/SGK2/FSTL4/PRDM11/FLRT1/IP6K2/AVPR1A/SORBS2/IQGAP1/TMEM97/MEGF8/PTPRJ/GJA1/RGS4/CAPRIN2/SEMA4A/USP47/RPS6KA3/SLC9A6/MSX1/CRLF3/PTCH2/ARIH2/TNN/CXCL12/SPHK2/SEMA6D/ARHGAP4/G…	141
BP	GO:0051098	regulation of binding	112/4029	357/18862	5.44077e-06	7.05839e-05	5.10945e-05	PYHIN1/GZMA/B2M/CLIC2/MMP9/IRF4/IFNG/IFI16/CARD16/PLAUR/IL10/TRIM21/CCL23/PARP9/TMC8/RIPK2/HMOX1/LRRK2/ITGA4/DTX3L/JAK2/NFKBIA/DAB2/LIF/TICAM1/ADRB2/IFIT2/APOE/ARRB2/SMO/MFNG/ATP2A3/TRIM28/FLOT1/SLN/LOX/SP100/IFIT1/GATA3/HFE/MED25/CTSZ/CTHRC1/CAPRIN2/RPL11/TMSB4X/PLXND1/DERL1/MSX1/CRMP1/ERCC2/SYMPK/XIRP1/GAS8/PEX19/PDGFB/PRMT8/RUVBL2/ZFP90/CPNE1/PLN/BAMBI/NRP1/TFAP4/SPTA1/DTNBP1/ACTB/KDM4D/EFHB/W…	112
BP	GO:0035872	nucleotide-binding domain, leucine rich repeat containing receptor signaling pathway	22/4029	41/18862	5.66067e-06	7.31345e-05	5.29408e-05	PTPN22/NOD2/TNFAIP3/BIRC3/SLC15A3/RIPK2/IRAK2/CYLD/NFKBIA/TLR4/IRAK1/XIAP/UBB/NOD1/SLC46A2/RPS27A/IKBKG/UBC/UBE2N/MAP2K6/RELA/CASP8	22
BP	GO:0050691	regulation of defense response to virus by host	22/4029	41/18862	5.66067e-06	7.31345e-05	5.29408e-05	AIM2/PTPN22/LILRB1/IL15/TNFAIP3/IL12RB1/APOBEC3G/MMP12/PARP9/MICB/DTX3L/STAT1/PYCARD/IL12B/DDX58/TARBP2/ZDHHC1/ZDHHC11/IL23A/APOBEC3F/DHX9/IL27	22
BP	GO:0048771	tissue remodeling	63/4029	175/18862	5.78513e-06	7.4589e-05	5.39937e-05	CD38/RAC2/IL6/IL15/TNFAIP3/CCR2/SNX10/CSF1R/ADAM8/TCIRG1/INPP5D/SPP1/P2RX7/IL7/GPNMB/ACVRL1/LIF/ADRB2/ACP5/IL18/TGM2/IL12B/IL1A/TNFRSF11A/LIPA/PTK2B/EPAS1/HAMP/ACVR2B/GREM1/BAK1/MEF2C/TPP1/CEACAM1/GPR137B/CTHRC1/GJA1/THBS4/RASSF2/TNFRSF11B/LRP6/AXL/ITGB3/S1PR1/TIMP1/MMP14/LEP/ACE/MMP2/IL23A/ATP6AP1/F2R/IL2/CHD7/RSPO3/ELF3/TNFSF11/UBASH3B/FLNA/AGT/PTH/TFRC/CA2	63
BP	GO:0032481	positive regulation of type I interferon production	34/4029	77/18862	6.03168e-06	7.76085e-05	5.61795e-05	PTPN22/TLR2/CD14/IRF1/TLR8/IFI16/ZBP1/TLR7/MMP12/IFIH1/RIPK2/NFKB1/TLR4/STAT1/IRF7/TICAM1/NFKB2/TLR3/POLR3B/MYD88/DHX58/FLOT1/DDX58/ZCCHC3/IRAK1/PLCG2/IRF5/SETD2/XRCC5/POLR3F/DHX9/DHX33/LRRFIP1/RELA	34
BP	GO:0032633	interleukin-4 production	19/4029	33/18862	6.22931e-06	7.99874e-05	5.79015e-05	FCER1G/HAVCR2/SASH3/HLA-E/CD86/NLRP3/CD3E/LGALS9/IRF4/CLECL1/CD28/CD40LG/CD83/FOXP3/CEBPB/GATA3/IL33/TNFSF4/PRKCZ	19
BP	GO:0001933	negative regulation of protein phosphorylation	113/4029	362/18862	6.40659e-06	8.20959e-05	5.94278e-05	PTPRC/SAMSN1/PTPN22/GMFG/IL1B/CD300A/LYN/TNFAIP3/LILRB4/IFNG/PARP14/DUSP10/LAX1/IRAK3/LRRK2/MVP/SH2B3/SOCS3/PYCARD/ARRB1/SIRPA/APOE/ARRB2/NCK1/SOCS1/HHEX/DUSP5/BDKRB1/PPP2R1A/HGF/DUSP22/MLXIPL/RGS2/IPO5/GREM1/BAK1/BMP7/CEACAM1/DUSP1/CDKN2B/KAT2B/MICAL1/PTPN6/ZBED3/PTPRJ/ITPRIP/RGS4/DDIT4/DUSP3/TRIB1/RASSF2/PKIG/LRP6/PKIB/TARBP2/DUSP2/MAPK8IP1/NLRP12/CORO1C/PTPRT/NTF3/TAOK3/TFAP4/TARDBP/SFN/DTNBP1…	113
BP	GO:0002279	mast cell activation involved in immune response	24/4029	47/18862	6.70272e-06	8.57157e-05	6.20481e-05	CD84/FGR/BTK/RAC2/CD300A/LAT2/LYN/PIK3CG/IL4R/LGALS9/HMOX1/PTGDR/PIK3CD/FOXF1/LAT/NR4A3/SPHK2/BLK/UNC13D/VAMP8/VAMP7/STXBP1/S100A13/STXBP2	24
BP	GO:0050678	regulation of epithelial cell proliferation	116/4029	374/18862	6.78357e-06	8.65732e-05	6.26689e-05	CCL2/NOD2/B2M/ALOX5/TNFAIP3/TNF/NLRC3/DUSP10/MMP12/IL10/CCL11/HMOX1/VDR/ITGA4/TLR4/STAT1/SULF1/ACVRL1/C5AR1/LRG1/GPBAR1/APOE/PIK3CD/NUPR1/SMO/IL12B/EREG/IFT52/CFLAR/FLT1/ZFP36/B4GALT1/GPX1/STAT5A/SERPINF1/RUNX3/MEF2C/CEACAM1/FGF7/GATA3/FGF9/CDKN2B/ECM1/PTCH1/CCR3/NR4A3/BCL11B/GJA1/AQP11/THBS4/SERPINB5/KLF9/GRN/PLCG1/CXCL12/CYP7B1/KDM5B/THBS1/PDGFB/NRP2/CCL26/ITGB3/WNT2/KDR/NRP1/AREG/SFN/FGF1/CDH3…	116
BP	GO:0006816	calcium ion transport	125/4029	409/18862	6.80218e-06	8.66346e-05	6.27134e-05	CCL5/PTPRC/LILRB2/PDE4B/CD84/CCR5/CCR1/FASLG/CCL2/CCL8/LILRB1/CXCL10/CORO1A/CXCL11/FCRL3/CCR7/CLIC2/CXCL9/LYN/LCK/LILRA5/PIK3CG/CD33/CCL19/ICAM1/TRPV2/CYSLTR1/P2RX7/LILRA2/CD4/MS4A1/IL16/P2RY6/GRIN3A/PML/PRKCB/CATSPER1/CACNA2D2/ARRB2/BEST1/GEM/ATP2A3/PTK2B/TSPO/BDKRB1/TRPM2/SLN/TRPC3/CXCR4/CACNA2D4/BAK1/STAC3/CAMK2B/ITGAV/TMEM165/GSTO1/PLCG2/XCR1/PTPN6/ATP1A2/GJA1/RAMP3/RGS4/TRPM5/SLC24A4/PLCG1/C…	125
BP	GO:0070741	response to interleukin-6	25/4029	50/18862	7.0328e-06	8.93906e-05	6.47084e-05	SPI1/IL6/SELPLG/GFI1/ICAM1/SBNO2/NFKB1/SOCS3/JAK2/STAT1/CHI3L1/IL6R/HAMP/JAK1/STAT3/PTPRT/RIPK1/PCK1/CTR9/ST3GAL6/CEBPA/ST18/PPARGC1A/IL6ST/RELA	25
BP	GO:0002291	T cell activation via T cell receptor contact with antigen bound to MHC molecule on antigen presenting cell	9/4029	10/18862	7.42837e-06	9.38486e-05	6.79354e-05	ITGAL/HAVCR2/LILRB1/APBB1IP/FGL2/HLA-DMB/LGALS9/ICAM1/LGALS3	9
BP	GO:0043301	negative regulation of leukocyte degranulation	9/4029	10/18862	7.42837e-06	9.38486e-05	6.79354e-05	CD84/HLA-F/FCGR2B/CD300A/CCR2/LGALS9/HMOX1/FOXF1/CEACAM1	9
BP	GO:0045625	regulation of T-helper 1 cell differentiation	9/4029	10/18862	7.42837e-06	9.38486e-05	6.79354e-05	CD80/IL4R/CCL19/RIPK2/JAK3/HLX/ANXA1/TNFSF4/IL27	9
BP	GO:0045730	respiratory burst	20/4029	36/18862	7.48414e-06	9.42313e-05	6.82125e-05	NCF1/HCK/CLEC7A/NCF4/NCF2/RAC2/SLAMF8/CYBB/PIK3CG/CD52/DUSP10/SLC11A1/CYBA/PIK3CD/CD55/RPS19/GRN/PRDX2/NOXA1/LBP	20
BP	GO:0120162	positive regulation of cold-induced thermogenesis	40/4029	97/18862	7.48868e-06	9.42313e-05	6.82125e-05	CCR2/IL4R/IRF4/TRPV2/G0S2/CMKLR1/JAK2/ADRB2/IL18/EPAS1/LCN2/SLN/ACSL1/CEBPB/CXCR4/DIO2/PRKAB1/PLAC8/GJA1/ALMS1/CD36/PEMT/GNAS/APPL2/PRKAB2/THRA/LEP/IGF1R/EBF2/TRPM8/KSR2/HSF1/CNOT3/DECR1/PPARGC1A/VEGFA/ADIPOR2/ADIPOQ/SCD/SIRT6	40
BP	GO:0002475	antigen processing and presentation via MHC class Ib	11/4029	14/18862	7.93294e-06	9.96218e-05	7.21146e-05	HLA-E/HLA-F/B2M/TAP2/HLA-G/CD1E/CD1D/CD1C/CD1A/CD1B/AZGP1	11
BP	GO:0032660	regulation of interleukin-17 production	21/4029	39/18862	8.58399e-06	0.000107583	7.78772e-05	NCKAP1L/NOD2/OSM/IL6/IL15/SLAMF6/IFNG/LY9/TLR4/IL18/SPHK1/FOXP3/IL12B/MYD88/IL12A/IL23A/ARG2/IL2/TNFSF4/CCL1/TUSC2	21
BP	GO:0002335	mature B cell differentiation	18/4029	31/18862	9.31116e-06	0.000116464	8.43061e-05	GPR183/SLAMF8/FCGR2B/IL6/DOCK10/IL10/LGALS1/MFNG/DOCK11/PTK2B/ST3GAL1/CR1/PLCG2/ITM2A/ITFG2/IL2/ADA/PLCL2	18
BP	GO:0043491	protein kinase B signaling	89/4029	273/18862	9.34595e-06	0.000116647	8.44391e-05	CCL5/ICOS/CCL2/CD86/RAC2/IL1B/CD80/TRAT1/OSM/CCR7/LCK/PIK3CG/HCLS1/TNF/PIK3AP1/VAV1/CD40/ADAM8/RHOG/CCL19/HLA-G/SH2B3/CD28/PIK3R5/HPSE/HBEGF/CHI3L1/PLK3/PIK3CD/ARRB2/IL18/FGF17/EREG/CASS4/HGF/LOX/GPX1/FGF7/GATA3/FGF9/FGF19/GRB2/PIK3R2/PTPRJ/RAMP3/CX3CL1/IRS1/THBS1/GATA4/PDGFB/AXL/CPNE1/BTC/KDR/P2RY12/AREG/FGF1/MST1R/CCL21/RRAS/PIK3CA/LEP/TYRO3/XDH/IGF1R/TSC2/SESN3/CSF3/EGF/THEM4/MTDH/RNF41/SESN2/…	89
BP	GO:0043434	response to peptide hormone	131/4029	435/18862	9.363e-06	0.000116647	8.44391e-05	TLR2/IL1B/CYBB/LYN/STAT4/TNFSF10/IL10/ICAM1/TCIRG1/NFKB1/SOCS3/JAK2/STAT1/FUT7/MYO5A/JAK3/PRKCB/PTPRE/NCK1/SOCS1/GJB2/EREG/ADCY7/CFLAR/HHEX/RAB8B/RAB31/ATP6V0E1/SCAP/STAT5A/PIP4K2A/RETN/NCOA5/BMP7/CEACAM1/KAT2B/CRHBP/SMARCC1/STAT3/SHC1/GRB2/IQGAP1/PIK3R2/ZBED3/EGR2/NR4A3/GJA1/ADM/CYP11A1/ANXA1/INSIG1/NR5A1/ATP6V1B2/ATP6V1E1/LRP6/IRS1/CXCL12/LEPROT/CDK4/GCGR/CRY1/SREBF1/SLC27A1/PHIP/GNAI2/TSC1/PLN…	131
BP	GO:0042542	response to hydrogen peroxide	51/4029	135/18862	9.38671e-06	0.000116711	8.44853e-05	IL18RAP/SOD2/IL6/TNFAIP3/ETS1/IL10/HMOX1/LRRK2/FOSL1/HP/SIRPA/SPHK1/RIPK3/PTK2B/TRPM2/HGF/CBX8/GPX1/BAK1/CYP1B1/DUSP1/MAP3K5/NR4A3/ANXA1/LDHA/ERN1/KLF2/TRPA1/AXL/AQP1/ADAM9/STAR/RIPK1/PPIF/PCGF2/STK25/APEX1/IMPACT/PDCD10/EEF2/GNAO1/HSF1/HDAC2/ADA/PPP2CB/FKBP1B/RELA/ZNF580/SETX/CRYAB/NQO1	51
BP	GO:0050688	regulation of defense response to virus	31/4029	69/18862	9.96262e-06	0.000123627	8.94916e-05	AIM2/IL2RA/PTPN22/LILRB1/IL15/TNFAIP3/IL12RB1/FGL2/APOBEC3G/MMP12/PARP9/MICB/DTX3L/STAT1/PYCARD/IL12B/HERC5/DHX58/DDX58/IFIT1/TSPAN6/TARBP2/ZDHHC1/PCBP2/ZDHHC11/IL23A/APOBEC3F/RNF125/TRAF3IP1/DHX9/IL27	31
BP	GO:0002363	alpha-beta T cell lineage commitment	14/4029	21/18862	1.00217e-05	0.000123871	8.96678e-05	BATF/IL6/TBX21/SLAMF6/IL12RB1/IRF4/SPN/LY9/FOXP3/IL12B/IL6R/STAT3/TNFSF18/IL23A	14
BP	GO:0035455	response to interferon-alpha	14/4029	21/18862	1.00217e-05	0.000123871	8.96678e-05	PYHIN1/IFIT3/LAMP3/IFIT2/IFNAR2/IFITM1/GATA3/MX2/IFITM2/TPR/AXL/IFITM3/STAR/BST2	14
BP	GO:0046890	regulation of lipid biosynthetic process	70/4029	203/18862	1.01269e-05	0.000124925	9.04311e-05	IL1B/CD74/TNF/APOC1/IFNG/GFI1/C3/NFKB1/NR1H3/APOE/ABCD2/SPHK1/APOC2/TSPO/SIRT4/MLXIPL/PTGS2/SCAP/CEACAM1/FGF19/AVPR1A/ADM/ANXA1/ABCD1/INSIG1/NR5A1/SLC45A3/SPHK2/HMGCR/PDGFB/TM7SF2/CDK4/ABCG1/SREBF1/SLC27A1/LDLR/STAR/PRKAA2/EGR1/FITM2/FGF1/GPAM/TNFRSF1A/PCK1/PRKAB2/SEC14L2/LEP/STARD4/SIRT3/SNAI1/PIBF1/RAB38/HTR2B/HTR2A/RAN/DKK3/PRKAG2/DKKL1/RGN/PPARGC1A/ADIPOR2/CYP27B1/ADIPOQ/SCD/FBXW7/APOA1/FABP3…	70
BP	GO:0034109	homotypic cell-cell adhesion	36/4029	85/18862	1.0324e-05	0.000126858	9.18307e-05	CCL5/PLEK/FERMT3/LYN/PIK3CG/PLAUR/SH2B3/LGALS1/RAP2B/FN1/CLIC1/JAK1/CEACAM1/PTPN6/PKP2/MYH9/CD99/BLK/ITGB3/ADAMTS18/MPL/P2RY12/GNAS/ITGA2B/ACTB/TYRO3/MEGF10/STXBP1/MYL12A/TNFSF11/UBASH3B/ANK3/FLNA/HSPB1/CTNNA3/DSG2	36
BP	GO:0046889	positive regulation of lipid biosynthetic process	36/4029	85/18862	1.0324e-05	0.000126858	9.18307e-05	IL1B/CD74/TNF/IFNG/NR1H3/APOE/ABCD2/APOC2/SIRT4/MLXIPL/PTGS2/SCAP/AVPR1A/ADM/ANXA1/ABCD1/SLC45A3/SPHK2/ABCG1/SREBF1/SLC27A1/LDLR/STAR/FGF1/TNFRSF1A/STARD4/SIRT3/RAB38/HTR2B/HTR2A/RGN/PPARGC1A/APOA1/FABP3/CCDC3/BMP6	36
BP	GO:0019884	antigen processing and presentation of exogenous antigen	65/4029	185/18862	1.03996e-05	0.000127538	9.23224e-05	FCER1G/NCF1/CTSS/HLA-E/HLA-F/NCF4/HLA-B/NCF2/TAP1/FCGR1B/HLA-A/B2M/PSMB9/HLA-DPA1/CD74/CLEC4A/FCGR2B/CYBB/HLA-DRA/HLA-DPB1/HLA-DMB/HLA-DMA/PSMB8/TAP2/HLA-DOA/TAPBP/HLA-C/HLA-DQA1/HLA-DOB/HLA-G/LAG3/PSMB10/HLA-DQB2/CD1E/CD1D/CYBA/CD1C/CD1A/HLA-DQB1/CD1B/MR1/AP1B1/DCTN2/PSME1/ITGAV/RILP/CTSD/CTSE/CD36/SAR1B/LGMN/CAPZA1/KIF3A/SEC24A/OSBPL1A/VAMP8/SEC24D/IKBKG/AP1S2/ARF1/CAPZB/PSMA4/DYNLL1/KLC1/PSMA5	65
BP	GO:0002313	mature B cell differentiation involved in immune response	16/4029	26/18862	1.05144e-05	0.000128694	9.31593e-05	GPR183/FCGR2B/IL6/DOCK10/IL10/LGALS1/MFNG/DOCK11/PTK2B/ST3GAL1/CR1/PLCG2/ITM2A/ITFG2/IL2/ADA	16
BP	GO:0002762	negative regulation of myeloid leukocyte differentiation	24/4029	48/18862	1.06984e-05	0.000130602	9.45409e-05	LILRB3/C1QC/LILRB1/LYN/LILRB4/INPP5D/TLR4/MAFB/INHBA/TLR3/GPR68/CEACAM1/GPR137B/TRIB1/PIAS3/INHA/FSTL3/LTF/FBN1/UBASH3B/CDK6/ADIPOQ/TCTA/FBXW7	24
BP	GO:0010803	regulation of tumor necrosis factor-mediated signaling pathway	29/4029	63/18862	1.07119e-05	0.000130602	9.45409e-05	LAPTM5/CASP1/TNFAIP3/BIRC3/TNF/CARD16/CYLD/CASP4/TRAF1/PYCARD/SPHK1/SPPL2A/SPATA2/TRADD/CPNE1/RIPK1/TNFRSF1A/IKBKG/SHARPIN/RFFL/PYDC1/CLIP3/TRAF2/CARD8/TRAIP/ADIPOQ/CASP8/APOA1/CCDC3	29
BP	GO:0030522	intracellular receptor signaling pathway	89/4029	274/18862	1.09769e-05	0.000133573	9.66912e-05	PTPN22/NOD2/TNFAIP3/BIRC3/IFIH1/SLC15A3/RIPK2/VDR/IRAK2/CYLD/JAK2/NFKBIA/TLR4/NR1H3/NR3C1/DAB2/PML/IRF7/DDX60/ALPK1/DHX58/DDX58/ZCCHC3/CYP24A1/HDAC1/IRAK1/STAT3/PIM1/TSPAN6/NR4A3/ZNF366/ALOX15B/NR2F6/NR5A1/LSM14A/YWHAH/CYP7B1/KLF2/DDX54/ARNTL/FAM120B/AHR/NR2C1/CRY1/PUM1/SREBF1/XIAP/SMARCA4/RORB/ESRRB/NR1I2/UBB/ZMIZ1/NOD1/GPAM/NEDD4/ESRRA/SLC46A2/THRA/LEP/RPS27A/TWIST1/PPARG/IKBKG/UBC/NR4A2/RNF125…	89
BP	GO:0001503	ossification	122/4029	401/18862	1.10606e-05	0.000133983	9.69882e-05	SRGN/FGR/CCR1/ALOX5/IL6/SNX10/TNF/CSF1/MMP9/CLEC5A/SBNO2/TCIRG1/ASGR2/SPP1/P2RX7/COL2A1/OSTF1/ADRB2/ACP5/PTGER4/SMO/BMP2K/IL6R/TNFRSF11A/PTK2B/LRP4/IFITM1/FBL/CLIC1/HGF/CEBPB/LOX/ACVR2B/GREM1/RUNX3/BMP7/CYP24A1/MEF2C/KAZALD1/JUNB/VCAN/ECM1/PTCH1/ISG15/EGR2/CTHRC1/NELL1/SGMS2/RASSF2/IBSP/ERCC2/TNC/LRP6/TNN/SNRNP200/SMAD1/ATF4/ITGA11/BAMBI/COL5A2/RORB/CASR/S1PR1/GNAS/HNRNPC/BCAP29/CHRDL2/TFAP2A/SHO…	122
BP	GO:0043551	regulation of phosphatidylinositol 3-kinase activity	27/4029	57/18862	1.11185e-05	0.000133983	9.69882e-05	FGR/NOD2/SLA2/CCR7/LYN/FPR2/CCL19/SOCS3/PIK3R5/AGAP2/PIK3R6/SOCS1/FLT1/PTK2B/FLT3/PIK3R2/IRS1/SOCS7/PIK3IP1/PDGFB/P2RY12/CCL21/VAV3/CISH/WDR81/FGFR3/CCKBR	27
BP	GO:0002381	immunoglobulin production involved in immunoglobulin-mediated immune response	26/4029	54/18862	1.11386e-05	0.000133983	9.69882e-05	PTPRC/BTK/BATF/TBX21/CD40/IL10/CD28/CD40LG/HLA-DQB1/GAPT/FOXP3/TNFSF13/CCR6/PARP3/BCL6/MSH6/SWAP70/UNG/THOC1/IL2/TNFSF4/MSH2/ERCC1/NBN/TFRC/TP53BP1	26
BP	GO:0002712	regulation of B cell mediated immunity	26/4029	54/18862	1.11386e-05	0.000133983	9.69882e-05	PTPRC/HLA-E/BTK/NOD2/FCGR2B/TBX21/TNF/LTA/CD40/IL10/CD226/C3/CD28/FOXP3/TNFSF13/CR1/PTPN6/PARP3/FCER2/BCL6/THOC1/IL2/TNFSF4/MSH2/TFRC/TP53BP1	26
BP	GO:0002889	regulation of immunoglobulin mediated immune response	26/4029	54/18862	1.11386e-05	0.000133983	9.69882e-05	PTPRC/HLA-E/BTK/NOD2/FCGR2B/TBX21/TNF/LTA/CD40/IL10/CD226/C3/CD28/FOXP3/TNFSF13/CR1/PTPN6/PARP3/FCER2/BCL6/THOC1/IL2/TNFSF4/MSH2/TFRC/TP53BP1	26
BP	GO:0016447	somatic recombination of immunoglobulin gene segments	26/4029	54/18862	1.11386e-05	0.000133983	9.69882e-05	PTPRC/BATF/TBX21/CD40/IL10/CD28/CD40LG/FOXP3/TNFSF13/CCR6/PARP3/BCL6/MSH6/SWAP70/UNG/THOC1/MSH3/IL2/TCF3/TNFSF4/MSH2/ERCC1/YY1/NBN/TFRC/TP53BP1	26
BP	GO:0032535	regulation of cellular component size	114/4029	370/18862	1.13362e-05	0.000136099	9.852e-05	PLEK/IL7R/NCKAP1L/HCK/GMFG/CORO1A/CCR7/HCLS1/WAS/VAV1/ICAM1/TRPV2/SPP1/P2RX7/CCL11/MSN/ARPC1B/SPIRE2/PYCARD/COTL1/RIN3/APOE/CAPG/NCK1/SEMA4G/PTK2B/WASF1/FN1/ARHGAP18/RND2/SEMA6B/FSTL4/PRR16/SLC12A7/GRB2/ACTR3/MEGF8/RILP/SEMA4A/TMSB4X/AQP11/USH1C/ARPC2/CXCL12/ALS2/SEMA6D/ARHGAP4/WNK3/SLC12A8/PREX1/CDK4/WDR1/CCL26/MAPT/AQP1/ARPC5/TSC1/PPP1R9A/CAPZA1/NRP1/SEMA6C/EPHA7/PFN1/SPTA1/SPTB/ZFYVE27/ACTR2/C…	114
BP	GO:2001185	regulation of CD8-positive, alpha-beta T cell activation	13/4029	19/18862	1.37839e-05	0.00016517	0.000119564	PTPN22/NCKAP1L/HLA-E/LILRB1/HLA-A/IRF1/CD274/LILRB4/CRTAM/SOCS1/RUNX3/HFE/MAPK8IP1	13
BP	GO:0001773	myeloid dendritic cell activation	17/4029	29/18862	1.38933e-05	0.000165848	0.000120054	CD2/HAVCR2/SLAMF1/SPI1/DOCK2/BATF/IRF4/BATF2/IL10/CLEC4D/PYCARD/CSF2/RELB/BATF3/DHRS2/CAMK4/TGFBR2	17
BP	GO:0043032	positive regulation of macrophage activation	17/4029	29/18862	1.38933e-05	0.000165848	0.000120054	HAVCR2/TLR6/IL4R/IL10/STAP1/LRRK2/CTSC/TLR4/IL1RL1/HAMP/TREM2/THBS1/IL33/SPACA3/TNIP2/LBP/CEBPA	17
BP	GO:0010517	regulation of phospholipase activity	31/4029	70/18862	1.42449e-05	0.000169722	0.000122859	CCL5/ITK/CD86/GNA15/PTAFR/S1PR4/P2RY6/C5AR1/FLT1/APOC2/RASGRP4/SELE/RGS2/AVPR1A/ANXA1/PLCG1/EDNRA/PLCB2/NTF3/P2RY12/ARL1/GNA13/PLA2G1B/AGTR1/HTR2B/HTR2A/FGFR3/FGFR1/PTH/PRKCZ/NMUR1	31
BP	GO:0150077	regulation of neuroinflammatory response	21/4029	40/18862	1.44405e-05	0.000171727	0.00012431	PTPRC/IL1B/IL6/TNFRSF1B/CST7/TNF/MMP9/STAP1/LRRK2/CTSC/CD200R1/NUPR1/IL18/SPHK1/TREM2/PTGS2/MMP3/GRN/CX3CL1/IL33/LDLR	21
BP	GO:1905523	positive regulation of macrophage migration	15/4029	24/18862	1.53098e-05	0.000181721	0.000131545	CCL5/C3AR1/CSF1R/CSF1/CMKLR1/C5AR1/TREM2/TNFSF18/CXCL17/CX3CL1/THBS1/P2RY12/MMP14/CX3CR1/MAPK1	15
BP	GO:0032620	interleukin-17 production	22/4029	43/18862	1.55272e-05	0.000183606	0.00013291	NCKAP1L/NOD2/OSM/IL6/IL15/SLAMF6/IFNG/LY9/TLR4/IL18/SPHK1/FOXP3/IL12B/RFTN1/MYD88/IL12A/IL23A/ARG2/IL2/TNFSF4/CCL1/TUSC2	22
BP	GO:0046006	regulation of activated T cell proliferation	22/4029	43/18862	1.55272e-05	0.000183606	0.00013291	IL2RA/IL12RB1/CD274/LILRB4/LGALS9/PDCD1LG2/CRTAM/PYCARD/IL18/TMIGD2/FOXP3/IL12B/RIPK3/BTN2A2/CLC/GPAM/TNFSF9/IL23A/IL2/EPO/LRRC32/ICOSLG	22
BP	GO:2001237	negative regulation of extrinsic apoptotic signaling pathway	41/4029	103/18862	1.61541e-05	0.000190419	0.000137841	FASLG/IL1B/TNFAIP3/TNFSF10/TNF/ICAM1/HMOX1/IL7/COL2A1/FAS/CSF2/SERPINE1/IL1A/CFLAR/MCL1/HGF/GPX1/ITGAV/EYA4/ITPRIP/TRADD/TNFRSF10A/ZC3HC1/THBS1/PRDX2/IFI6/PHIP/RIPK1/GCLM/PEA15/ACVR1/SCG2/SFRP2/AR/RFFL/TRAF2/PF4/LGALS3/RELA/CASP8/BIRC6	41
BP	GO:0080164	regulation of nitric oxide metabolic process	28/4029	61/18862	1.61639e-05	0.000190419	0.000137841	CLEC7A/ITGB2/IL1B/TNF/TLR6/IFNG/IL10/ICAM1/JAK2/TLR4/TICAM1/SIRPA/PTK2B/TSPO/PTGS2/CD34/WDR35/KLF2/CD36/GLA/CD47/DDAH1/EDN1/TMEM106A/RGN/CX3CR1/PTX3/DYNLL1	28
BP	GO:0006953	acute-phase response	23/4029	46/18862	1.62855e-05	0.000190778	0.000138101	CD163/IL1B/IL6/TNF/SERPINA1/PLSCR1/APOL2/HP/IL6R/IL1A/TNFRSF11A/HAMP/FN1/CEBPB/PTGS2/PTGER3/HFE/EDNRB/LBP/SERPINA3/TNFSF11/EPO/ORM1	23
BP	GO:0050798	activated T cell proliferation	23/4029	46/18862	1.62855e-05	0.000190778	0.000138101	IL2RA/IL12RB1/CD274/LILRB4/LGALS9/PDCD1LG2/CRTAM/BTN3A1/PYCARD/IL18/TMIGD2/FOXP3/IL12B/RIPK3/BTN2A2/CLC/GPAM/TNFSF9/IL23A/IL2/EPO/LRRC32/ICOSLG	23
BP	GO:0071354	cellular response to interleukin-6	23/4029	46/18862	1.62855e-05	0.000190778	0.000138101	SPI1/IL6/SELPLG/GFI1/ICAM1/SBNO2/NFKB1/SOCS3/JAK2/STAT1/IL6R/HAMP/JAK1/STAT3/PTPRT/RIPK1/CTR9/ST3GAL6/CEBPA/ST18/PPARGC1A/IL6ST/RELA	23
BP	GO:0009612	response to mechanical stimulus	69/4029	202/18862	1.66806e-05	0.000195042	0.000141187	CASP1/CXCL10/IL1B/IRF1/TLR8/ETS1/CASP5/CD40/TLR7/NFKB1/TNFSF14/NFKBIA/TLR4/FOSL1/CHI3L1/FAS/PTGER4/TLR3/PTK2B/BDKRB1/MYD88/POSTN/CXCR4/RETN/BAK1/BCL10/PTCH1/ATP1A2/GJA1/TLR5/STRBP/MMP7/TCAP/TNFRSF10A/TNC/CXCL12/THBS1/TRPA1/DCN/GATA4/TNFRSF8/CNN2/AQP1/PSPH/KCNJ2/CDH2/PKD2L1/KCNA1/COL3A1/EDN1/TNFRSF1A/PIK3CA/MMP14/NRXN2/PPARG/FOS/GADD45A/HTR2A/MAPK8/MAP2K4/TGFBR2/CACNB3/ENG/COL11A1/RELA/ERCC8/CASP8…	69
BP	GO:0001961	positive regulation of cytokine-mediated signaling pathway	24/4029	49/18862	1.67369e-05	0.000195336	0.000141401	CD300LF/LAPTM5/CASP1/CD74/CSF1/NLRC5/GFI1/PARP14/ZBP1/MMP12/PARP9/RIPK2/IL7/CASP4/IRF7/TREM2/CXCR4/IKBKE/LSM14A/AXL/CPNE1/RIPK1/EDN1/TRAF2	24
BP	GO:0032673	regulation of interleukin-4 production	18/4029	32/18862	1.70333e-05	0.000198427	0.000143638	FCER1G/HAVCR2/SASH3/HLA-E/CD86/NLRP3/CD3E/LGALS9/IRF4/CD28/CD40LG/CD83/FOXP3/CEBPB/GATA3/IL33/TNFSF4/PRKCZ	18
BP	GO:0070302	regulation of stress-activated protein kinase signaling cascade	64/4029	184/18862	1.74522e-05	0.00020293	0.000146898	PTPN22/NCF1/CLEC7A/NOD2/SLAMF1/SPI1/IL1B/FCGR2B/CCR7/LYN/CD27/TNF/DUSP10/CCL19/RIPK2/CYLD/TRAF1/TLR4/PYCARD/FAS/SIRPA/RASGRP1/SPHK1/TLR3/PTK2B/SDCBP/MYD88/GADD45B/HGF/DUSP22/DUSP1/FGF19/MAP3K5/DUSP3/TNFRSF19/RASSF2/MAPK8IP1/DUSP15/TAOK3/ULK4/RNF13/RIPK1/CCL21/NOD1/STK25/PRMT1/DUSP19/TGFB2/LEP/XDH/IGF1R/SFRP2/PDCD10/GADD45A/MAP3K4/TRAF2/TNFSF11/ARL6IP5/PDCD4/VEGFA/MAPK1/PLCB1/PHLPP1/NCOR1	64
BP	GO:0051100	negative regulation of binding	57/4029	159/18862	1.81348e-05	0.000210477	0.000152361	GZMA/B2M/IFI16/CARD16/IL10/CCL23/TMC8/HMOX1/LRRK2/ITGA4/JAK2/NFKBIA/DAB2/ADRB2/IFIT2/ARRB2/SMO/ATP2A3/SLN/SP100/IFIT1/HFE/CTSZ/TMSB4X/MSX1/CRMP1/SYMPK/XIRP1/PEX19/PDGFB/RUVBL2/ZFP90/CPNE1/PLN/TFAP4/DTNBP1/ACTB/EFHB/WFIKKN2/CDKN1A/ACE/CARD18/HEY2/SLPI/MAPK8/RALB/HMGA2/PPP1CA/SOX11/NKX3-1/TNKS/DDX11/HDAC2/MEPCE/ADIPOQ/ZNF304/FBXW7	57
BP	GO:0007568	aging	96/4029	304/18862	1.84407e-05	0.00021353	0.000154571	C1QA/ITGB2/SPI1/SOD2/B2M/KYNU/BCL2A1/IL15/TNFRSF1B/VCAM1/KMO/IL10/ICAM1/INPP5D/KIR2DL4/CCL11/HLA-G/LRRK2/CTSC/KCNMB1/PML/SERPINE1/NFKB2/NOX4/GJB2/HAMP/TSPO/ALDH3A1/ATG7/LITAF/SCAP/SERPINF1/RETN/BAK1/LMNA/IRAK1/CDKN2B/KRT16/GRB2/ADM/NR5A1/MMP7/CX3CL1/ERCC2/ARNTL/DCN/PRMT6/DNMBP/SREBF1/PPP1R9B/LOXL2/PPP1R9A/ZMIZ1/TIMP1/BCL6/MSH6/GCLM/EDNRB/LIMS1/EDN1/PCK1/ZKSCAN3/CDKN1A/TBX2/APEX1/LEP/WRN/SIRT3/TWI…	96
BP	GO:0016045	detection of bacterium	12/4029	17/18862	1.84998e-05	0.00021353	0.000154571	TLR2/HLA-B/NOD2/HLA-A/NLRC4/TLR1/TLR6/CD1D/NAIP/PGLYRP4/NOD1/PGLYRP2	12
BP	GO:0030889	negative regulation of B cell proliferation	12/4029	17/18862	1.84998e-05	0.00021353	0.000154571	MNDA/BTK/CTLA4/TYROBP/FCGR2B/CD300A/LYN/IL10/INPP5D/TNFRSF13B/BLK/TNFRSF21	12
BP	GO:0071260	cellular response to mechanical stimulus	32/4029	74/18862	1.89205e-05	0.000217985	0.000157796	CASP1/IL1B/IRF1/TLR8/CASP5/CD40/TLR7/NFKB1/TNFSF14/TLR4/FAS/PTGER4/TLR3/MYD88/BAK1/BCL10/ATP1A2/GJA1/TLR5/MMP7/TNFRSF10A/TNFRSF8/CNN2/AQP1/KCNJ2/TNFRSF1A/GADD45A/MAPK8/MAP2K4/ENG/CASP8/BMP6	32
BP	GO:0046330	positive regulation of JNK cascade	35/4029	84/18862	2.08567e-05	0.000239852	0.000173625	NCF1/NOD2/SLAMF1/IL1B/FCGR2B/CCR7/CD27/TNF/CCL19/RIPK2/TRAF1/TLR4/PYCARD/RASGRP1/TLR3/PTK2B/SDCBP/MYD88/GADD45B/DUSP22/FGF19/MAP3K5/TNFRSF19/RASSF2/MAPK8IP1/DUSP15/TAOK3/RIPK1/CCL21/NOD1/DUSP19/GADD45A/TRAF2/TNFSF11/PLCB1	35
BP	GO:0045923	positive regulation of fatty acid metabolic process	20/4029	38/18862	2.19801e-05	0.000252309	0.000182643	IL1B/CD74/NR1H3/ABCD2/APOC2/MLXIPL/PTGS2/AVPR1A/NR4A3/ANXA1/ABCD1/IRS1/SLC45A3/TWIST1/PPARG/RGN/AKT2/PPARGC1A/ADIPOQ/APOA1	20
BP	GO:0043369	CD4-positive or CD8-positive, alpha-beta T cell lineage commitment	14/4029	22/18862	2.21245e-05	0.000253042	0.000183173	BATF/IL6/TBX21/SLAMF6/IL12RB1/IRF4/SPN/LY9/FOXP3/IL12B/IL6R/STAT3/TNFSF18/IL23A	14
BP	GO:0050860	negative regulation of T cell receptor signaling pathway	14/4029	22/18862	2.21245e-05	0.000253042	0.000183173	PTPN22/SH2D1A/LAPTM5/GBP1/SLA2/UBASH3A/LILRB4/PVRIG/CEACAM1/PTPN6/PTPRJ/DUSP3/CBLB/LGALS3	14
BP	GO:1990845	adaptive thermogenesis	55/4029	153/18862	2.30476e-05	0.00026312	0.000190468	IL15/CCR2/IL4R/IRF4/TRPV2/G0S2/CMKLR1/JAK2/TLR4/NR1H3/ADRB2/IL18/EPAS1/LCN2/SLN/ACSL1/ZNF423/CEBPB/ACVR2B/CXCR4/DIO2/PRKAB1/PLAC8/GJA1/ALMS1/NOVA1/LAMA4/CD36/ARNTL/ATF4/PEMT/GNAS/NOVA2/APPL2/PRKAB2/THRA/LEP/IGF1R/IL18R1/EBF2/NPR3/TRPM8/KSR2/HSF1/MAP2K6/CNOT3/DECR1/PPARGC1A/VEGFA/ADIPOR2/ADIPOQ/SCD/PLCL2/SIRT6/CIDEA	55
BP	GO:0045453	bone resorption	28/4029	62/18862	2.35012e-05	0.000267811	0.000193864	CD38/RAC2/IL6/TNFAIP3/SNX10/CSF1R/ADAM8/TCIRG1/INPP5D/SPP1/P2RX7/IL7/ADRB2/ACP5/TNFRSF11A/PTK2B/HAMP/TPP1/GPR137B/TNFRSF11B/ITGB3/S1PR1/ATP6AP1/TNFSF11/UBASH3B/PTH/TFRC/CA2	28
BP	GO:0032689	negative regulation of interferon-gamma production	21/4029	41/18862	2.36593e-05	0.000268242	0.000194176	HAVCR2/LAPTM5/NOD2/LILRB1/CD96/CD274/LILRB4/LGALS9/PDCD1LG2/IL10/TLR4/INHBA/FOXP3/IL1RL1/CR1/GATA3/AXL/IL33/INHA/TNFSF4/PGLYRP2	21
BP	GO:0033003	regulation of mast cell activation	21/4029	41/18862	2.36593e-05	0.000268242	0.000194176	CD300LF/CD84/FGR/RAC2/CD300A/LYN/IL4R/LGALS9/CD226/PLSCR1/HMOX1/FOXF1/NR4A3/CNR2/SPHK2/BLK/UNC13D/VAMP8/VAMP7/STXBP1/STXBP2	21
BP	GO:0008154	actin polymerization or depolymerization	72/4029	215/18862	2.36672e-05	0.000268242	0.000194176	PLEK/AIF1/NCKAP1L/HCK/GMFG/CORO1A/CCR7/WIPF1/HCLS1/WAS/ICAM1/CCL11/ARPC1B/JAK2/SPIRE2/PSTPIP1/PYCARD/COTL1/PSTPIP2/CAPG/NCK1/PTK2B/WASF1/ENAH/ARHGAP18/MICAL2/GRB2/MICAL1/ACTR3/TMSB4X/ARPC2/CORO7/CXCL12/PREX1/WDR1/CCL26/PPP1R9B/ARPC5/PPP1R9A/CAPZA1/PFN1/SPTA1/SPTB/ACTR2/CCL21/ABI2/WASF3/PIK3CA/MICALL2/SWAP70/MYO1C/CSF3/SH3BP1/CDC42EP1/TMOD2/TWF2/PFN2/ARF1/ARPC4/ARFIP1/ARPC5L/CCL24/CYFIP1/CAPZB/TMO…	72
BP	GO:0045064	T-helper 2 cell differentiation	11/4029	15/18862	2.39659e-05	0.00027065	0.000195919	CD86/BATF/NLRP3/IL4R/HLX/IL18/GATA3/ANXA1/BCL6/TNFSF4/PRKCZ	11
BP	GO:0060099	regulation of phagocytosis, engulfment	11/4029	15/18862	2.39659e-05	0.00027065	0.000195919	NCKAP1L/CD300A/STAP1/C3/TREM2/RAB31/ABCA7/CD36/APPL2/PPARG/ANO6	11
BP	GO:0050864	regulation of B cell activation	66/4029	193/18862	2.4166e-05	0.000272016	0.000196908	TNFSF13B/PTPRC/SAMSN1/MNDA/NCKAP1L/SASH3/GPR183/CD38/LAPTM5/BTK/CTLA4/NOD2/SLAMF8/TYROBP/CD74/FCGR2B/FCRL3/CD300A/IL6/LYN/TBX21/TNFAIP3/CD27/IKZF3/CD40/IL10/INPP5D/IL7/CD28/TNFRSF4/TLR4/NFAM1/BST1/TICAM1/INHBA/FOXP3/TNFRSF13B/TNFSF13/IGLL1/TBC1D10C/CR1/MEF2C/PTPN6/CARD11/PARP3/NFATC2/BLK/AHR/BCL6/INHA/VAV3/MMP14/CDKN1A/TNFRSF21/ATP11C/THOC1/TNIP2/CHRNB2/IL2/TNFSF4/MSH2/SLC39A10/ADA/PCID2/TFRC/TP5…	66
BP	GO:0045926	negative regulation of growth	80/4029	245/18862	2.41734e-05	0.000272016	0.000196908	DUSP10/SPP1/MT2A/ACVRL1/PML/ADRB2/INHBA/SEMA4G/BDKRB1/PPP2R1A/MT1X/FBP1/RGS2/GREM1/SIPA1/SEMA6B/FSTL4/PRDM11/IP6K2/PTCH1/PLAC8/PTPRJ/GJA1/RGS4/CAPRIN2/SEMA4A/ALOX15B/MT1M/MSX1/CRLF3/MT1G/SPHK2/SEMA6D/ARHGAP4/MT1H/SH3BP4/MT1E/PPP1R9B/LGMN/MAPK11/SMARCA4/ING5/SCGB3A1/BST2/NRP1/SEMA6C/EPHA7/BCL6/DCUN1D3/ING4/CDKN1A/TGFB2/PPARG/TCHP/SEMA6A/SFRP2/TMPRSS4/NKD1/TGFBR2/SESN2/BTG1/CDKN2A/ACVR1B/CDKL3/BBS2…	80
BP	GO:0045428	regulation of nitric oxide biosynthetic process	27/4029	59/18862	2.43931e-05	0.000273507	0.000197987	CLEC7A/ITGB2/IL1B/TNF/TLR6/IFNG/IL10/ICAM1/JAK2/TLR4/TICAM1/SIRPA/PTK2B/TSPO/PTGS2/CD34/WDR35/KLF2/CD36/GLA/CD47/DDAH1/EDN1/RGN/CX3CR1/PTX3/DYNLL1	27
BP	GO:1902041	regulation of extrinsic apoptotic signaling pathway via death domain receptors	27/4029	59/18862	2.43931e-05	0.000273507	0.000197987	FASLG/TNFAIP3/TNFSF10/ICAM1/TMC8/HMOX1/FAS/SERPINE1/CFLAR/HGF/SP100/GPX1/PMAIP1/STX4/ITPRIP/TRADD/TNFRSF10A/THBS1/RIPK1/PEA15/BMPR1B/SFRP2/RFFL/ATF3/TRAF2/LGALS3/CASP8	27
BP	GO:0030225	macrophage differentiation	23/4029	47/18862	2.54691e-05	0.000285063	0.000206352	TLR2/C1QC/SPI1/IL15/HCLS1/CSF1R/CSF1/MMP9/IFNG/GAB3/CD4/LIF/CSF2/INHBA/CEBPE/TRIB1/RIPK1/INHA/CEBPA/PF4/VEGFA/ADIPOQ/CASP8	23
BP	GO:0034694	response to prostaglandin	17/4029	30/18862	2.568e-05	0.000286912	0.000207691	CCR7/CCL19/PTGER4/GNG2/TNC/PPP1R9B/PRKAA2/CCL21/PTGFR/EDN1/PPARG/ADCY6/TGFBR3/TNFSF4/PTGER2/YY1/ACACA	17
BP	GO:0002200	somatic diversification of immune receptors	32/4029	75/18862	2.62889e-05	0.000293194	0.000212238	PTPRC/BATF/TBX21/CD40/IL10/CD28/CD40LG/FOXP3/TNFSF13/CCR6/SAMHD1/BCL11B/PARP3/CTNNBL1/AICDA/BCL6/MSH6/SWAP70/UNG/THOC1/MSH3/IL2/TCF3/TNFSF4/MSH2/ERCC1/YY1/POLL/NBN/TFRC/RAG1/TP53BP1	32
BP	GO:0061458	reproductive system development	122/4029	408/18862	2.67146e-05	0.000297413	0.000215292	TNFSF10/EOMES/IL10/ICAM1/ADAM19/SPP1/C3/VDR/SOCS3/SULF1/FOSL1/LIF/MMP19/ARRB1/CSF2/NUPR1/ARRB2/INHBA/GJB2/EREG/TLR3/EPAS1/TEX11/TRIM28/TFEB/COL9A3/CEBPB/SERPINF1/RETN/BAK1/EPOR/BMP7/TPPP3/GATA3/JUNB/FGF9/SMARCC1/PTCH1/AMHR2/GRB2/PTPN6/GJA1/SPATA2/ADM/ANXA1/ALOX15B/NR5A1/SERPINB5/DLX3/TNC/LRP6/CYP7B1/KDM5B/DCN/GATA4/PDGFB/FOXL2/AXL/SETD2/ETNK2/PPP1R9B/WNT2/STAR/UBB/FBXW8/LHX1/SALL1/INHA/PLEKHA5/WD…	122
BP	GO:0001771	immunological synapse formation	10/4029	13/18862	2.94158e-05	0.000325753	0.000235807	PRF1/HAVCR2/DOCK2/CCR7/DOCK8/CCL19/MSN/CD6/CCL21/LGALS3	10
BP	GO:0060100	positive regulation of phagocytosis, engulfment	10/4029	13/18862	2.94158e-05	0.000325753	0.000235807	NCKAP1L/STAP1/C3/TREM2/RAB31/ABCA7/CD36/APPL2/PPARG/ANO6	10
BP	GO:1905155	positive regulation of membrane invagination	10/4029	13/18862	2.94158e-05	0.000325753	0.000235807	NCKAP1L/STAP1/C3/TREM2/RAB31/ABCA7/CD36/APPL2/PPARG/ANO6	10
BP	GO:0031668	cellular response to extracellular stimulus	77/4029	235/18862	2.97569e-05	0.00032895	0.000238121	PTPRC/IL15/LYN/IFI16/VCAM1/ICAM1/HMOX1/LRRK2/VDR/ITGA4/UPP1/FOSL1/FAS/POSTN/TFEB/FOLR2/ATG7/SIPA1/CYP24A1/PMAIP1/HFE/CDKN2B/MAP3K5/AVPR1A/PIM1/SH3GLB1/WDR59/TNC/HNRNPA1/SLC39A5/AXL/ATF4/GCGR/SREBF1/PPP1R9B/TSC1/GAS2L1/CPEB4/PRKAA2/CASR/KLF10/BRSK2/PCK1/CDKN1A/NUDT15/LEP/WRN/PPARG/IMPACT/ITFG2/SFRP2/SESN3/FOS/PDK2/NR4A2/KPTN/AQP3/WNT2B/MAPK8/RALB/PRKAG3/SESN2/RRAGB/ATF3/SLC38A3/TNKS/SESN1/CACNB3/W…	77
BP	GO:0043550	regulation of lipid kinase activity	30/4029	69/18862	3.00869e-05	0.000332013	0.000240339	FGR/NOD2/SLA2/CCR7/LYN/FPR2/CCL19/SOCS3/PIK3R5/AGAP2/PIK3R6/SOCS1/FLT1/PTK2B/PIP4K2A/FLT3/PIK3R2/IRS1/SOCS7/PIK3IP1/PDGFB/P2RY12/CCL21/VAV3/CISH/WDR81/PIP4K2B/NRBF2/FGFR3/CCKBR	30
BP	GO:0031664	regulation of lipopolysaccharide-mediated signaling pathway	15/4029	25/18862	3.07038e-05	0.000338022	0.000244688	LY96/CD180/TNFAIP3/LY86/CARD16/LILRA2/CD55/TRIB1/CX3CL1/CD36/PRDX2/TRIM5/LTF/CARD8/BMP6	15
BP	GO:0051348	negative regulation of transferase activity	93/4029	296/18862	3.0739e-05	0.000338022	0.000244688	PTPRC/PTPN22/RHOH/GMFG/IL1B/CD300A/LYN/TNFAIP3/LILRB4/IFNG/DUSP10/LAX1/IRAK3/MVP/SH2B3/SOCS3/DTX3L/PYCARD/APOE/NCK1/SOCS1/HHEX/DUSP5/ZFP36/PPP2R1A/DUSP22/RGS2/IPO5/PIP4K2A/BMP7/CEACAM1/DUSP1/CDKN2B/KAT2B/PTPN6/PTPRJ/ITPRIP/RGS4/RPL11/PARP3/DUSP3/TRIB1/PKIG/LRP6/PKIB/TARBP2/DUSP2/MAPK8IP1/RPS7/PIK3IP1/CORO1C/MAPT/PTPRT/USP44/TAOK3/TFAP4/SFN/DTNBP1/PTPRO/RGS14/CDKN1A/DUSP19/DNAJC3/IGF1R/TSC2/PPARG/…	93
BP	GO:0045637	regulation of myeloid cell differentiation	83/4029	258/18862	3.15459e-05	0.000346245	0.000250641	LILRB3/NCKAP1L/CCR1/EVI2B/C1QC/LILRB1/SPI1/B2M/TYROBP/GPR171/CD74/LYN/ETS1/HCLS1/TNF/LILRB4/CSF1/IFNG/CSF3R/INPP5D/CD4/NFKBIA/TLR4/STAT1/IRF7/PRKCB/LIF/CSF2/MAFB/INHBA/IL12B/TLR3/PTK2B/GPR68/TREM2/ZFP36/CEBPB/LOX/MEF2C/CEACAM1/GPR137B/HDAC1/KAT2B/STAT3/ISG15/NR4A3/CAMK4/TRIB1/RASSF2/PIAS3/THBS1/PRMT6/MPL/RAB7B/GNAS/RIPK1/INHA/ITGA2B/KLF10/ZBTB16/PRMT1/CTR9/IL23A/ATP6AP1/FOS/CSF3/RNF41/FSTL3/LTF/A…	83
BP	GO:0002726	positive regulation of T cell cytokine production	13/4029	20/18862	3.16523e-05	0.000346245	0.000250641	SASH3/HLA-A/IL1B/B2M/IL6/NLRP3/RSAD2/IL18/GATA3/IL18R1/TRAF2/TNFSF4/PRKCZ	13
BP	GO:0032616	interleukin-13 production	13/4029	20/18862	3.16523e-05	0.000346245	0.000250641	HLA-E/LILRA5/LGALS9/IRF4/IL18/GATA3/SPHK2/IL33/TNFRSF21/ARG2/TNFSF4/IL1RAP/PRKCZ	13
BP	GO:0006469	negative regulation of protein kinase activity	79/4029	243/18862	3.21614e-05	0.000351202	0.00025423	PTPRC/PTPN22/GMFG/IL1B/CD300A/LYN/TNFAIP3/LILRB4/IFNG/DUSP10/LAX1/IRAK3/MVP/SH2B3/SOCS3/PYCARD/APOE/NCK1/SOCS1/HHEX/DUSP5/PPP2R1A/DUSP22/RGS2/IPO5/BMP7/CEACAM1/DUSP1/CDKN2B/KAT2B/PTPN6/PTPRJ/ITPRIP/RGS4/DUSP3/TRIB1/PKIG/LRP6/PKIB/TARBP2/DUSP2/MAPK8IP1/CORO1C/PTPRT/TAOK3/TFAP4/SFN/DTNBP1/PTPRO/RGS14/CDKN1A/DUSP19/DNAJC3/IGF1R/TSC2/IMPACT/PPM1E/SFRP2/GADD45A/CBLB/CEBPA/SNX6/SMPD1/PYDC1/CDKN2A/GPRC5…	79
BP	GO:0001787	natural killer cell proliferation	9/4029	11/18862	3.3034e-05	0.000357621	0.000258876	PTPN22/HLA-E/IL15/IL18/IL12B/FLT3LG/ELF4/LEP/IL23A	9
BP	GO:0045628	regulation of T-helper 2 cell differentiation	9/4029	11/18862	3.3034e-05	0.000357621	0.000258876	CD86/NLRP3/IL4R/HLX/IL18/ANXA1/BCL6/TNFSF4/PRKCZ	9
BP	GO:0070757	interleukin-35-mediated signaling pathway	9/4029	11/18862	3.3034e-05	0.000357621	0.000258876	STAT4/JAK2/EBI3/STAT1/JAK1/STAT3/IL12RB2/IL12A/IL6ST	9
BP	GO:0097048	dendritic cell apoptotic process	9/4029	11/18862	3.3034e-05	0.000357621	0.000258876	LILRB1/CCR7/LYN/LGALS9/CCL19/CXCL12/BLK/AXL/CCL21	9
BP	GO:2000668	regulation of dendritic cell apoptotic process	9/4029	11/18862	3.3034e-05	0.000357621	0.000258876	LILRB1/CCR7/LYN/LGALS9/CCL19/CXCL12/BLK/AXL/CCL21	9
BP	GO:0002474	antigen processing and presentation of peptide antigen via MHC class I	39/4029	99/18862	3.40072e-05	0.000367524	0.000266044	FCER1G/NCF1/HLA-E/HLA-F/NCF4/HLA-B/NCF2/TAP1/FCGR1B/HLA-A/B2M/PSMB9/CLEC4A/CYBB/PSMB8/TAP2/TAPBP/HLA-C/HLA-G/PSMB10/CYBA/MR1/TAPBPL/PSME1/ITGAV/ERAP2/HFE/ERAP1/CD36/SAR1B/SEC24A/BCAP31/VAMP8/SEC24D/ACE/IKBKG/AZGP1/PSMA4/PSMA5	39
BP	GO:0062013	positive regulation of small molecule metabolic process	51/4029	141/18862	3.7173e-05	0.000400476	0.000289898	IL1B/CD74/PTAFR/TNF/IFNG/CD244/P2RX7/P2RY6/NR1H3/ABCD2/APOC2/TREM2/MLXIPL/PTGS2/SCAP/PMAIP1/KAT2B/AVPR1A/NR4A3/ADM/ANXA1/ABCD1/TMSB4X/IRS1/SLC45A3/PFKFB3/ABCG1/SREBF1/ESRRB/STAR/PRKAA2/FGF1/STARD4/TWIST1/KAT2A/PPARG/NOS1/HTR2A/DDB1/GCK/SLC4A4/RGN/AKT2/PPARGC1A/HRH1/GUCA1B/ADIPOQ/PTH/APOA1/EPM2AIP1/BMP6	51
BP	GO:0030282	bone mineralization	43/4029	113/18862	3.71838e-05	0.000400476	0.000289898	SRGN/FGR/CCR1/ALOX5/SNX10/SBNO2/ASGR2/P2RX7/ADRB2/BMP2K/PTK2B/LOX/ACVR2B/GREM1/BMP7/MEF2C/ECM1/ISG15/NELL1/SGMS2/IBSP/ERCC2/ATF4/S1PR1/TFAP2A/KLF10/PTHLH/ACVR1/LEP/BMPR1B/TWIST1/PKDCC/OMD/LTF/ASPN/MATN1/FGFR3/TUFT1/CYP27B1/ANO6/ZBTB40/PTH/BMP6	43
BP	GO:1901653	cellular response to peptide	117/4029	391/18862	3.73615e-05	0.0004017	0.000290784	PTPN22/NOD2/IL1B/FCGR2B/LYN/FPR2/TLR6/VCAM1/ICAM1/TCIRG1/RIPK2/NFKB1/ITGA4/SOCS3/CASP4/JAK2/TLR4/FUT7/MYO5A/JAK3/PRKCB/ADRB2/PTPRE/NCK1/SOCS1/GJB2/ADCY7/CFLAR/RAB8B/TREM2/RAB31/ATP6V0E1/STAT5A/PIP4K2A/NCOA5/CEACAM1/KAT2B/CRHBP/SMARCC1/STAT3/SHC1/GRB2/PIK3R2/NR4A3/GJA1/CYP11A1/INSIG1/ATP6V1B2/ATP6V1E1/IRS1/KLF2/CD36/LEPROT/CDK4/GCGR/SREBF1/PPP1R9B/SLC27A1/LGMN/PHIP/CHMP5/GNAI2/TSC1/STAR/CPEB2/SLC3…	117
BP	GO:0032703	negative regulation of interleukin-2 production	16/4029	28/18862	3.86897e-05	0.000413596	0.000299395	PTPRC/HAVCR2/LAPTM5/NOD2/GBP1/TBX21/TNFAIP3/LILRB4/VSIG4/LAG3/FOXP3/ZFP36/CR1/CD34/GATA3/HOMER2	16
BP	GO:0043277	apoptotic cell clearance	24/4029	51/18862	3.87512e-05	0.000413596	0.000299395	CD300LF/RHOH/CCL2/FCN1/RAC2/TYROBP/MARCO/C2/RHOG/C3/NR1H3/TGM2/TREM2/ITGAV/ANXA1/ABCA7/THBS1/CD36/AXL/RHOBTB1/ITGB3/TYRO3/MEGF10/MERTK	24
BP	GO:0060193	positive regulation of lipase activity	31/4029	73/18862	3.90413e-05	0.000413596	0.000299395	CCL5/ITK/CD86/GNA15/PTAFR/S1PR4/P2RY6/NR1H3/C5AR1/FLT1/APOC2/RASGRP4/SELE/AVPR1A/PLCG1/EDNRA/PLCB2/NTF3/P2RY12/ARL1/GNA13/PLA2G1B/AGTR1/HTR2B/HTR2A/FGFR3/FGFR1/PTH/APOA1/PRKCZ/NMUR1	31
BP	GO:1903556	negative regulation of tumor necrosis factor superfamily cytokine production	31/4029	73/18862	3.90413e-05	0.000413596	0.000299395	PTPN22/HAVCR2/NOD2/SLAMF1/LILRB1/CLEC4A/TNFAIP3/CD274/CD33/LGALS9/NLRC3/IL10/IRAK3/LILRA4/TLR4/SIRPA/ARRB2/FOXP3/TREM2/TSPO/CD34/PTPN6/CX3CL1/AXL/TWIST1/ARG2/LBP/LTF/ADIPOQ/ORM1/CIDEA	31
BP	GO:0002204	somatic recombination of immunoglobulin genes involved in immune response	23/4029	48/18862	3.90581e-05	0.000413596	0.000299395	PTPRC/BATF/TBX21/CD40/IL10/CD28/CD40LG/FOXP3/TNFSF13/CCR6/PARP3/BCL6/MSH6/SWAP70/UNG/THOC1/IL2/TNFSF4/MSH2/ERCC1/NBN/TFRC/TP53BP1	23
BP	GO:0002208	somatic diversification of immunoglobulins involved in immune response	23/4029	48/18862	3.90581e-05	0.000413596	0.000299395	PTPRC/BATF/TBX21/CD40/IL10/CD28/CD40LG/FOXP3/TNFSF13/CCR6/PARP3/BCL6/MSH6/SWAP70/UNG/THOC1/IL2/TNFSF4/MSH2/ERCC1/NBN/TFRC/TP53BP1	23
BP	GO:0033628	regulation of cell adhesion mediated by integrin	23/4029	48/18862	3.90581e-05	0.000413596	0.000299395	CCL5/FERMT3/CXCL13/NCKAP1L/LYN/PIK3CG/CD3E/LPXN/PLAU/LIF/SERPINE1/CYP1B1/MUC1/PTPN6/ADAM9/P2RY12/CCL21/TGFB2/SWAP70/SFRP2/EFNA1/DPP4/ADA	23
BP	GO:0045190	isotype switching	23/4029	48/18862	3.90581e-05	0.000413596	0.000299395	PTPRC/BATF/TBX21/CD40/IL10/CD28/CD40LG/FOXP3/TNFSF13/CCR6/PARP3/BCL6/MSH6/SWAP70/UNG/THOC1/IL2/TNFSF4/MSH2/ERCC1/NBN/TFRC/TP53BP1	23
BP	GO:0033673	negative regulation of kinase activity	85/4029	267/18862	3.90607e-05	0.000413596	0.000299395	PTPRC/PTPN22/RHOH/GMFG/IL1B/CD300A/LYN/TNFAIP3/LILRB4/IFNG/DUSP10/LAX1/IRAK3/MVP/SH2B3/SOCS3/PYCARD/APOE/NCK1/SOCS1/HHEX/DUSP5/PPP2R1A/DUSP22/RGS2/IPO5/PIP4K2A/BMP7/CEACAM1/DUSP1/CDKN2B/KAT2B/PTPN6/PTPRJ/ITPRIP/RGS4/DUSP3/TRIB1/PKIG/LRP6/PKIB/TARBP2/DUSP2/MAPK8IP1/PIK3IP1/CORO1C/MAPT/PTPRT/TAOK3/TFAP4/SFN/DTNBP1/PTPRO/RGS14/CDKN1A/DUSP19/DNAJC3/IGF1R/TSC2/IMPACT/PPM1E/SFRP2/GADD45A/CBLB/CEBPA/PIP…	85
BP	GO:0060402	calcium ion transport into cytosol	54/4029	152/18862	3.959e-05	0.000418237	0.000302755	PTPRC/CCR5/FASLG/CXCL10/CORO1A/CXCL11/CCR7/CLIC2/CXCL9/LYN/LCK/CCL19/TRPV2/P2RX7/CD4/MS4A1/P2RY6/PML/PTK2B/BDKRB1/TRPM2/TRPC3/BAK1/GSTO1/PLCG2/XCR1/PTPN6/ATP1A2/RAMP3/PLCG1/CX3CL1/TRPA1/CHERP/JSRP1/P2RX5/PLN/CCL21/PLA2G1B/TMEM38A/GSTM2/GRIN2C/ANK2/MCOLN1/F2R/NOS1/HTR2B/HTR2A/CACNA2D1/CHD7/CACNB3/UBASH3B/EPO/FKBP1B/FAM155B	54
BP	GO:0032872	regulation of stress-activated MAPK cascade	62/4029	181/18862	3.96322e-05	0.000418237	0.000302755	PTPN22/NCF1/CLEC7A/NOD2/SLAMF1/SPI1/IL1B/FCGR2B/CCR7/CD27/TNF/DUSP10/CCL19/RIPK2/CYLD/TRAF1/TLR4/PYCARD/FAS/SIRPA/RASGRP1/SPHK1/TLR3/PTK2B/SDCBP/MYD88/GADD45B/HGF/DUSP22/DUSP1/FGF19/MAP3K5/DUSP3/TNFRSF19/RASSF2/MAPK8IP1/DUSP15/TAOK3/ULK4/RIPK1/CCL21/NOD1/STK25/PRMT1/DUSP19/TGFB2/LEP/XDH/IGF1R/SFRP2/PDCD10/GADD45A/MAP3K4/TRAF2/TNFSF11/ARL6IP5/PDCD4/VEGFA/MAPK1/PLCB1/PHLPP1/NCOR1	62
BP	GO:0010631	epithelial cell migration	108/4029	357/18862	4.45916e-05	0.000469757	0.000340049	CXCL13/ITGB2/PIK3CG/ETS1/TNF/MMP9/IFNG/LPXN/CD40/DUSP10/ZEB2/HMOX1/HBEGF/ACVRL1/APOE/PIK3CD/ARSB/PTK2B/CTSH/CCR6/FAP/GLUL/PTGS2/SP100/GPX1/STAT5A/SERPINF1/GREM1/NANOS1/MEF2C/CEACAM1/CYP1B1/FGF7/GATA3/LGALS12/KRT16/PLCG2/GLIPR2/SEMA4A/ANXA1/TMSB4X/PLXND1/GRN/MYH9/PLCG1/ENPP2/CLEC14A/THBS1/DCN/PDGFB/NRP2/CORO1C/ITGB3/LGMN/LOXL2/KDR/ADAM9/NRP1/CAPN7/PFN1/FGF1/PTP4A3/RRAS/EPB41L4B/EDN1/CDH5/PIK3CA/ST…	108
BP	GO:0035743	CD4-positive, alpha-beta T cell cytokine production	12/4029	18/18862	4.46639e-05	0.000469757	0.000340049	IL1B/IL6/TBX21/NLRP3/RSAD2/IL18/GATA3/CD55/IL18R1/DENND1B/IFNB1/PRKCZ	12
BP	GO:0050857	positive regulation of antigen receptor-mediated signaling pathway	14/4029	23/18862	4.54044e-05	0.000476747	0.000345109	PTPRC/TRAT1/CCR7/LCK/CD226/STAP1/NFAM1/PRKCB/CARD11/PRKCH/KCNN4/SLC39A10/ADA/RELA	14
BP	GO:0002717	positive regulation of natural killer cell mediated immunity	17/4029	31/18862	4.55565e-05	0.000477544	0.000345686	SH2D1A/HLA-E/HLA-F/IL18RAP/SLAMF6/VAV1/KLRD1/CRTAM/CD226/NCR3/KIR2DL4/HLA-G/LAG3/SH2D1B/RASGRP1/IL12B/IL12A	17
BP	GO:0050728	negative regulation of inflammatory response	56/4029	160/18862	4.65483e-05	0.000487128	0.000352624	PTPRC/IL2RA/NOD2/SLAMF8/TNFAIP8L2/FCGR2B/ALOX5/TNFRSF1B/NLRP3/TNFAIP3/CST7/AOAH/FPR2/SIGLEC10/NLRC3/DUSP10/IL10/NFKB1/TNFAIP6/SOCS3/MEFV/NR1H3/PTGER4/IL22RA2/SIRPA/CD200R1/APOE/FOXP3/IL12B/HAMP/FOXF1/HGF/GPX1/SERPINF1/GATA3/NT5E/CXCL17/RPS19/GRN/CX3CL1/CNR2/NLRP12/LDLR/TNFRSF1A/CDH5/GIT1/TYRO3/PPARG/CALCRL/IL2/SHARPIN/WFDC1/ADA/PROC/ADIPOQ/APOA1	56
BP	GO:0051701	biological process involved in interaction with host	72/4029	219/18862	4.68845e-05	0.00048983	0.00035458	CCR5/FCN1/SLAMF1/CD86/CD80/CD74/SELPLG/CIITA/TRIM22/LGALS9/SIGLEC1/CLEC5A/SERPINB9/TRIM21/ICAM1/PLSCR1/TNFRSF4/LGALS1/CD4/ITGB7/PML/ITGA5/CD209/TNFRSF14/ANPEP/MRC1/TNIP1/TRIM28/IFITM1/LY6E/ATG7/TRIM14/CR1/CXCR4/ITGAV/IFIT1/GRB2/TRIM38/CD55/EFNB3/IFITM2/AXL/ITGB3/IFITM3/LDLR/NRP1/SLC20A2/TRIM5/GPR15/TMPRSS2/KRT6A/CLEC4G/TRIM13/VAMP8/TYRO3/THOC1/CLDN9/VAPB/TMPRSS4/HTR2A/TRIM26/CLDN1/DDB1/SMPD1/DPP4…	72
BP	GO:0002562	somatic diversification of immune receptors via germline recombination within a single locus	28/4029	64/18862	4.78269e-05	0.000498018	0.000360507	PTPRC/BATF/TBX21/CD40/IL10/CD28/CD40LG/FOXP3/TNFSF13/CCR6/BCL11B/PARP3/BCL6/MSH6/SWAP70/UNG/THOC1/MSH3/IL2/TCF3/TNFSF4/MSH2/ERCC1/YY1/NBN/TFRC/RAG1/TP53BP1	28
BP	GO:0016444	somatic cell DNA recombination	28/4029	64/18862	4.78269e-05	0.000498018	0.000360507	PTPRC/BATF/TBX21/CD40/IL10/CD28/CD40LG/FOXP3/TNFSF13/CCR6/BCL11B/PARP3/BCL6/MSH6/SWAP70/UNG/THOC1/MSH3/IL2/TCF3/TNFSF4/MSH2/ERCC1/YY1/NBN/TFRC/RAG1/TP53BP1	28
[truncated: 1,109 more rows]

## Sheet: Table S10
Table S10 Prognostic analysis of 889 DEGs using a univariate Cox analysis.
id	HR	HR.95L	HR.95H	pvalue
LCP2	0.919975	0.847967	0.998098	0.0448839
[truncated: 988 more rows]

[truncated: 3 more sheets: Table S11, Table S12, Table S13 ]
